# Supplementary material for: In vivo identification of GTPase interactors by mitochondrial relocalization and proximity biotinylation
Source: eLife. 2019 Jul 11;8:e45916. doi: 10.7554/eLife.45916 (PMC6639074; doi:10.7554/eLife.45916)
Supplement: Supplementary file 1. — Proteins identified by MitoID with at least one GTPase. Total spectral counts for biological triplicates of GTP-bound (T) and GDP-bound forms (D) are in Sheet S1A. Spectral counts were converted into D scores and WD scores based on the CompPASS platform. D scores in Sheet S1B, mean D scores in Sheet S1C, WD scores in Sheet S1D and mean WD scores in Sheet S1E (see tabs at bottom of sheet). Excel (.xlsx) file. [file elife-45916-supp1.xlsx]

## Sheet: Spectral counts
Identified Protein	Uniprot Accession	Gene Name	Molecular Weight	Bira 1	Bira 2	Bira 3	Rab2 D1	Rab2 D2	Rab2 D3	Rab2 T1	Rab2 T2	Rab2 T3	Rab5 D1	Rab5 D2	Rab5 D3	Rab5 T1	Rab5 T2	Rab5 T3	Rab6 D1	Rab6 D2	Rab6 D3	Rab6 T1	Rab6 T2	Rab6 T3	Rab7 D1	Rab7 D2	Rab7 D3	Rab7 T1	Rab7 T2	Rab7 T3	Rab8 D1	Rab8 D2	Rab8 D3	Rab8 T1	Rab8 T2	Rab8 T3	Rab9 D1	Rab9 D2	Rab9 D3	Rab9 T1	Rab9 T2	Rab9 T3	Rab10 D1	Rab10 D2	Rab10 D3	Rab10 T1	Rab10 T2	Rab10 T3	Rab11 D1
Aladin OS=Homo sapiens GN=AAAS PE=1 SV=1	AAAS_HUMAN	AAAS	60 kDa	2	0	0	0	0	0	0	0	0	0	0	0	0	0	0	0	0	0	0	0	0	0	0	0	0	0	0	0	0	0	0	0	0	0	0	0	0	0	0	0	0	0	0	0	0	0
AP2-associated protein kinase 1 OS=Homo sapiens GN=AAK1 PE=1 SV=3	AAK1_HUMAN	AAK1	104 kDa	0	0	3	0	0	5	0	3	0	2	3	4	0	0	0	0	2	2	0	0	0	0	0	0	2	0	0	0	0	3	0	0	0	3	0	0	6	0	0	0	0	0	3	2	0	2
Mth938 domain-containing protein OS=Homo sapiens GN=AAMDC PE=1 SV=1	AAMDC_HUMAN	AAMDC	13 kDa	0	0	0	0	0	0	0	0	0	3	0	0	2	0	0	0	0	0	0	0	0	0	0	0	2	0	0	0	0	0	0	0	0	0	0	0	2	2	0	0	0	0	0	0	0	0
Alanine--tRNA ligase, cytoplasmic OS=Homo sapiens GN=AARS PE=1 SV=2	SYAC_HUMAN	AARS	107 kDa	0	0	3	0	0	0	0	0	0	0	2	0	0	0	0	0	0	5	0	0	0	0	0	3	2	0	0	0	0	4	0	0	0	3	0	0	5	0	0	3	5	0	3	0	0	0
Alanine--tRNA ligase, mitochondrial OS=Homo sapiens GN=AARS2 PE=1 SV=1	SYAM_HUMAN	AARS2	107 kDa	0	0	0	0	0	0	0	0	0	0	0	0	0	0	0	0	0	0	0	0	0	0	0	0	0	0	0	0	0	0	0	0	0	4	2	2	0	0	0	0	0	0	0	0	0	0
Protein AATF OS=Homo sapiens GN=AATF PE=1 SV=1	AATF_HUMAN	AATF	63 kDa	0	0	0	0	0	0	0	0	0	0	0	0	0	0	0	0	0	0	0	0	0	0	0	0	0	0	0	0	0	0	0	0	0	0	0	0	0	0	0	0	0	0	0	0	0	0
ATP-binding cassette sub-family A member 3 OS=Homo sapiens GN=ABCA3 PE=1 SV=2	ABCA3_HUMAN	ABCA3	191 kDa	0	0	0	0	0	0	0	0	0	0	0	0	0	0	0	0	0	0	0	0	0	0	0	0	0	0	0	0	0	0	0	0	0	0	0	0	0	0	0	0	0	0	0	0	0	0
ATP-binding cassette sub-family B member 7, mitochondrial OS=Homo sapiens GN=ABCB7 PE=1 SV=2	ABCB7_HUMAN	ABCB7	83 kDa	0	0	0	0	0	0	0	0	0	0	0	0	0	0	0	0	0	0	0	0	0	0	0	0	0	0	0	0	0	0	0	0	0	0	0	0	0	0	0	0	0	0	0	0	0	0
Multidrug resistance-associated protein 1 OS=Homo sapiens GN=ABCC1 PE=1 SV=3	MRP1_HUMAN	ABCC1	172 kDa	0	0	3	0	0	0	0	0	0	0	0	0	0	0	0	0	0	0	0	0	0	0	0	0	0	0	0	0	0	0	0	0	0	0	0	0	2	0	0	0	0	0	0	0	0	0
Multidrug resistance-associated protein 5 OS=Homo sapiens GN=ABCC5 PE=1 SV=2	MRP5_HUMAN	ABCC5	161 kDa	0	0	2	0	0	5	0	0	0	0	0	0	0	0	0	0	0	4	0	0	2	2	2	4	3	0	3	0	0	0	0	0	0	0	0	0	2	7	0	0	0	0	0	0	0	0
ATP-binding cassette sub-family D member 3 OS=Homo sapiens GN=ABCD3 PE=1 SV=1	ABCD3_HUMAN	ABCD3	75 kDa	59	76	50	187	91	89	184	59	75	70	131	133	110	117	39	116	102	88	42	106	42	96	139	101	35	103	57	137	97	125	89	69	108	156	139	53	127	125	85	103	155	91	84	67	55	147
ATP-binding cassette sub-family E member 1 OS=Homo sapiens GN=ABCE1 PE=1 SV=1	ABCE1_HUMAN	ABCE1	67 kDa	2	0	0	0	0	0	0	0	0	0	0	0	0	0	0	0	0	0	0	0	0	0	0	0	0	0	0	0	0	0	0	0	0	0	0	0	4	0	0	0	0	0	0	0	0	0
ATP-binding cassette sub-family F member 1 OS=Homo sapiens GN=ABCF1 PE=1 SV=2	ABCF1_HUMAN	ABCF1	96 kDa	5	8	26	13	18	14	8	17	12	10	17	23	7	9	11	17	9	26	13	9	19	14	21	16	10	17	15	27	13	18	8	9	19	29	18	20	38	0	8	15	8	13	22	8	10	8
ATP-binding cassette sub-family F member 2 OS=Homo sapiens GN=ABCF2 PE=1 SV=2	ABCF2_HUMAN	ABCF2	71 kDa	15	4	0	0	0	17	0	0	0	0	0	6	3	0	0	0	3	16	2	0	8	0	0	0	0	9	0	9	0	0	2	6	5	9	0	0	8	4	3	0	0	0	0	0	0	5
ATP-binding cassette sub-family F member 3 OS=Homo sapiens GN=ABCF3 PE=1 SV=2	ABCF3_HUMAN	ABCF3	80 kDa	0	0	0	0	0	3	0	0	0	0	0	0	0	0	0	0	0	0	0	0	0	0	0	0	0	0	0	0	0	0	0	0	0	0	0	0	0	0	0	0	0	0	0	0	0	0
Monoacylglycerol lipase ABHD12 OS=Homo sapiens GN=ABHD12 PE=1 SV=2	ABD12_HUMAN	ABHD12	45 kDa	0	0	2	0	0	0	0	0	0	0	0	0	0	0	0	0	0	0	0	0	0	0	0	0	0	0	0	0	0	0	0	0	0	0	0	0	0	0	0	0	0	0	0	0	0	0
Protein ABHD14B OS=Homo sapiens GN=ABHD14B PE=1 SV=1	ABHEB_HUMAN	ABHD14B	22 kDa	0	0	0	0	0	0	0	0	0	0	0	0	0	0	0	0	0	0	0	0	0	0	0	0	0	0	0	0	0	0	0	0	0	0	0	0	0	0	0	0	0	0	0	0	0	0
Abl interactor 1 OS=Homo sapiens GN=ABI1 PE=1 SV=4	ABI1_HUMAN	ABI1	55 kDa	0	0	0	0	0	0	0	0	0	0	0	0	0	0	0	0	0	0	0	0	0	0	0	0	0	0	0	0	0	0	0	0	0	0	0	0	0	0	0	0	0	0	0	0	0	0
Abl interactor 2 OS=Homo sapiens GN=ABI2 PE=1 SV=1	ABI2_HUMAN	ABI2	56 kDa	0	0	0	0	0	0	0	0	0	0	0	0	0	0	0	0	0	0	0	0	0	0	0	0	0	0	0	0	0	0	0	0	0	0	0	0	0	0	0	0	0	0	0	0	0	0
Abelson tyrosine-protein kinase 2 OS=Homo sapiens GN=ABL2 PE=1 SV=1	ABL2_HUMAN	ABL2	128 kDa	0	0	0	0	0	0	0	0	0	0	0	2	0	0	0	0	0	2	0	0	0	0	0	0	0	0	0	0	0	0	0	0	0	0	0	0	8	0	0	0	0	0	0	0	0	0
Actin-binding LIM protein 1 OS=Homo sapiens GN=ABLIM1 PE=1 SV=3	ABLM1_HUMAN	ABLIM1	88 kDa	0	0	0	0	0	0	0	0	0	0	0	0	0	0	0	0	0	0	0	0	0	0	0	0	0	0	0	0	0	0	0	0	0	0	0	0	2	2	0	0	0	0	0	0	0	0
Active breakpoint cluster region-related protein OS=Homo sapiens GN=ABR PE=2 SV=2	ABR_HUMAN	ABR	98 kDa	0	0	0	0	0	0	0	0	0	0	0	0	0	0	0	0	0	0	0	0	0	0	0	0	0	0	0	0	0	0	0	0	0	0	0	0	0	2	0	0	0	0	0	0	0	0
Activator of basal transcription 1 OS=Homo sapiens GN=ABT1 PE=1 SV=1	ABT1_HUMAN	ABT1	31 kDa	0	0	0	0	0	0	0	0	0	0	0	0	0	0	0	0	0	0	0	0	0	0	0	0	0	0	0	0	0	0	0	0	0	0	0	0	0	0	0	0	0	0	0	0	0	0
Acetyl-CoA carboxylase 1 OS=Homo sapiens GN=ACACA PE=1 SV=2	ACACA_HUMAN	ACACA	266 kDa	183	143	447	687	660	571	763	941	376	342	989	663	477	362	753	942	598	648	834	463	360	354	623	827	199	692	373	150	317	599	83	152	426	857	1419	603	400	1030	580	662	1240	417	562	932	223	643
Acetyl-CoA carboxylase 2 OS=Homo sapiens GN=ACACB PE=1 SV=3	ACACB_HUMAN	ACACB	277 kDa	0	0	26	112	166	25	104	236	35	18	201	163	97	45	205	151	113	56	143	93	17	29	79	118	24	66	43	0	39	115	0	15	39	193	362	148	46	176	128	157	272	43	112	109	21	98
Acyl-CoA dehydrogenase family member 9, mitochondrial OS=Homo sapiens GN=ACAD9 PE=1 SV=1	ACAD9_HUMAN	ACAD9	69 kDa	0	0	0	0	0	0	0	0	0	0	0	0	0	0	0	0	0	0	0	0	0	0	0	0	0	0	0	0	0	0	0	0	0	2	2	0	0	0	0	3	0	0	0	0	0	0
Medium-chain specific acyl-CoA dehydrogenase, mitochondrial OS=Homo sapiens GN=ACADM PE=1 SV=1	ACADM_HUMAN	ACADM	47 kDa	0	0	0	0	2	0	0	2	0	0	0	0	2	0	0	0	0	0	0	0	0	0	0	0	0	0	0	0	0	0	0	0	0	0	0	3	0	0	5	0	0	0	0	0	0	0
Arf-GAP with coiled-coil, ANK repeat and PH domain-containing protein 2 OS=Homo sapiens GN=ACAP2 PE=1 SV=3	ACAP2_HUMAN	ACAP2	88 kDa	0	0	0	0	0	0	0	0	0	0	0	0	0	0	0	0	0	0	11	10	13	0	0	0	0	0	0	0	0	0	5	17	15	0	0	0	0	0	0	0	0	0	0	14	0	0
Acetyl-CoA acetyltransferase, mitochondrial OS=Homo sapiens GN=ACAT1 PE=1 SV=1	THIL_HUMAN	ACAT1	45 kDa	0	0	0	0	3	0	0	3	0	2	0	2	5	4	0	2	0	0	0	0	0	3	0	0	0	0	0	0	0	2	0	0	2	0	2	8	5	4	10	2	2	3	2	0	0	0
Golgi resident protein GCP60 OS=Homo sapiens GN=ACBD3 PE=1 SV=4	GCP60_HUMAN	ACBD3	61 kDa	7	5	6	3	6	17	9	6	20	0	8	10	6	8	11	3	0	13	0	0	9	12	2	5	4	15	13	4	0	7	8	8	7	6	0	0	19	18	9	3	7	0	9	6	7	14
Acyl-CoA-binding domain-containing protein 5 OS=Homo sapiens GN=ACBD5 PE=1 SV=1	ACBD5_HUMAN	ACBD5	60 kDa	0	6	2	13	3	2	14	0	4	4	5	6	7	8	4	2	5	3	2	4	3	4	0	0	0	0	0	3	0	0	0	0	4	5	0	0	5	6	3	2	0	0	2	0	0	8
ATP-citrate synthase OS=Homo sapiens GN=ACLY PE=1 SV=3	ACLY_HUMAN	ACLY	121 kDa	0	0	6	0	0	0	0	0	0	0	0	0	3	0	0	0	0	0	0	0	0	0	0	0	2	0	0	0	0	0	0	0	0	0	0	0	2	0	0	2	0	0	0	0	0	2
Aconitate hydratase, mitochondrial OS=Homo sapiens GN=ACO2 PE=1 SV=2	ACON_HUMAN	ACO2	85 kDa	0	0	0	0	0	0	0	0	0	0	0	0	0	0	0	0	0	0	0	0	0	0	0	0	0	0	0	0	0	0	0	0	0	0	0	0	0	0	0	0	0	0	0	0	0	0
Acyl-coenzyme A thioesterase 1 OS=Homo sapiens GN=ACOT1 PE=1 SV=1	ACOT1_HUMAN	ACOT1	46 kDa	0	0	0	0	0	0	0	0	0	0	0	0	0	2	0	0	0	0	0	0	0	3	0	0	0	0	0	5	3	6	0	0	0	16	10	10	9	5	7	20	33	26	12	5	9	0
Acyl-coenzyme A thioesterase 2, mitochondrial OS=Homo sapiens GN=ACOT2 PE=1 SV=6	ACOT2_HUMAN	ACOT2	53 kDa	0	0	0	0	0	0	0	0	0	0	0	0	0	0	0	0	0	0	0	0	0	0	0	0	0	0	0	0	0	0	0	0	0	0	0	0	0	0	0	0	32	0	0	0	0	0
Long-chain-fatty-acid--CoA ligase 3 OS=Homo sapiens GN=ACSL3 PE=1 SV=3	ACSL3_HUMAN	ACSL3	80 kDa	6	5	10	3	0	16	0	0	3	0	0	0	0	0	4	0	4	18	0	0	15	2	0	0	0	0	0	6	2	8	8	0	9	6	0	0	13	6	0	2	4	0	2	0	0	8
Long-chain-fatty-acid--CoA ligase 4 OS=Homo sapiens GN=ACSL4 PE=1 SV=2	ACSL4_HUMAN	ACSL4	79 kDa	0	2	0	0	0	8	0	0	4	3	5	4	2	3	5	0	0	0	0	0	0	0	0	0	0	0	0	0	0	4	0	0	0	3	0	0	0	0	0	0	0	0	0	0	0	13
Actin, cytoplasmic 1 OS=Homo sapiens GN=ACTB PE=1 SV=1	ACTB_HUMAN	ACTB	42 kDa	13	38	9	5	0	5	0	0	9	10	2	7	14	11	5	14	12	14	10	9	10	18	0	0	31	0	0	0	0	19	0	0	15	15	10	0	18	23	0	16	9	29	10	6	14	0
Actin, cytoplasmic 2 OS=Homo sapiens GN=ACTG1 PE=1 SV=1	ACTG_HUMAN	ACTG1	42 kDa	0	0	0	0	16	0	0	11	0	0	0	0	0	0	0	0	0	0	0	0	0	0	0	0	0	0	0	14	10	0	8	8	0	0	0	15	0	0	16	0	0	0	0	0	0	0
Alpha-actinin-1 OS=Homo sapiens GN=ACTN1 PE=1 SV=2	ACTN1_HUMAN	ACTN1	103 kDa	0	0	2	0	0	0	0	0	0	0	0	0	0	0	4	0	0	0	0	0	0	0	0	0	0	0	0	0	0	0	0	0	0	0	0	0	0	0	0	0	0	0	0	0	0	0
Alpha-actinin-4 OS=Homo sapiens GN=ACTN4 PE=1 SV=2	ACTN4_HUMAN	ACTN4	105 kDa	0	0	0	0	0	0	0	0	0	0	0	3	0	0	0	0	0	0	0	0	0	0	0	0	0	0	0	0	0	0	0	0	0	0	0	0	0	0	0	0	0	0	0	0	0	0
Disintegrin and metalloproteinase domain-containing protein 19 OS=Homo sapiens GN=ADAM19 PE=1 SV=3	ADA19_HUMAN	ADAM19	105 kDa	0	0	0	0	0	0	0	0	0	0	0	0	0	0	0	0	0	0	0	0	0	0	0	0	0	0	0	0	0	0	0	0	0	0	0	0	0	0	0	0	0	0	2	0	0	0
Disintegrin and metalloproteinase domain-containing protein 9 OS=Homo sapiens GN=ADAM9 PE=1 SV=1	ADAM9_HUMAN	ADAM9	91 kDa	0	0	0	0	0	0	0	0	0	0	0	0	0	0	0	0	0	0	0	0	0	0	0	0	0	0	0	0	0	0	2	0	0	0	0	0	0	0	0	0	0	0	0	0	0	0
A disintegrin and metalloproteinase with thrombospondin motifs 1 OS=Homo sapiens GN=ADAMTS1 PE=1 SV=4	ATS1_HUMAN	ADAMTS1	105 kDa	0	0	2	0	0	0	0	0	0	0	0	0	0	0	0	4	4	0	8	5	0	0	0	0	0	0	0	0	0	0	0	0	3	0	0	0	7	2	0	0	0	0	2	0	0	0
Double-stranded RNA-specific adenosine deaminase OS=Homo sapiens GN=ADAR PE=1 SV=4	DSRAD_HUMAN	ADAR	136 kDa	0	0	0	0	0	0	0	0	0	0	0	0	0	0	0	0	0	0	0	0	0	0	0	0	0	0	0	0	0	0	0	0	0	0	0	0	0	0	0	0	0	0	0	0	0	0
Adenylate cyclase type 9 OS=Homo sapiens GN=ADCY9 PE=1 SV=4	ADCY9_HUMAN	ADCY9	151 kDa	0	0	0	0	0	0	0	0	0	0	0	0	0	0	0	0	0	0	0	0	0	0	0	0	0	0	0	0	0	0	0	0	0	0	0	0	0	0	0	0	0	0	0	0	0	0
Alpha-adducin OS=Homo sapiens GN=ADD1 PE=1 SV=2	ADDA_HUMAN	ADD1	81 kDa	0	0	6	3	0	0	0	0	0	0	0	0	0	0	0	3	0	8	2	0	4	4	0	0	4	0	0	2	0	2	0	0	4	0	0	0	5	0	0	2	0	0	5	0	2	0
Gamma-adducin OS=Homo sapiens GN=ADD3 PE=1 SV=1	ADDG_HUMAN	ADD3	79 kDa	3	0	0	0	0	9	0	0	0	0	0	0	0	2	2	0	0	10	0	0	4	0	0	0	0	0	0	0	0	0	0	2	0	0	0	0	2	0	5	0	0	0	0	0	0	4
Adhesion G protein-coupled receptor L2 OS=Homo sapiens GN=ADGRL2 PE=1 SV=2	AGRL2_HUMAN	ADGRL2	163 kDa	0	0	0	0	0	0	0	0	0	0	0	0	0	0	0	0	0	0	0	0	0	0	0	2	0	0	0	0	0	0	0	0	0	0	0	0	13	0	3	0	0	0	0	0	0	0
Activity-dependent neuroprotector homeobox protein OS=Homo sapiens GN=ADNP PE=1 SV=1	ADNP_HUMAN	ADNP	124 kDa	0	0	0	0	0	0	0	0	0	0	0	0	0	0	0	0	0	0	0	0	0	0	0	0	0	0	0	0	0	0	0	0	0	0	0	0	0	0	0	0	0	0	2	0	0	0
Actin filament-associated protein 1 OS=Homo sapiens GN=AFAP1 PE=1 SV=2	AFAP1_HUMAN	AFAP1	81 kDa	0	0	0	0	0	0	0	0	0	0	0	0	0	0	0	0	0	0	0	0	0	0	0	0	0	0	0	0	0	0	0	0	0	0	0	0	0	0	0	0	0	0	0	0	0	0
Afadin OS=Homo sapiens GN=AFDN PE=1 SV=3	AFAD_HUMAN	AFDN	207 kDa	14	2	5	15	13	107	8	6	36	16	32	27	17	12	39	10	0	76	5	0	59	57	0	0	59	0	0	13	5	31	10	8	42	29	19	5	56	76	60	39	30	17	47	50	39	50
AF4/FMR2 family member 1 OS=Homo sapiens GN=AFF1 PE=1 SV=1	AFF1_HUMAN	AFF1	131 kDa	0	0	0	0	0	0	0	0	0	0	0	0	0	0	0	0	0	0	0	0	0	0	0	0	0	0	0	0	0	0	0	0	0	0	0	0	0	0	0	0	0	0	0	0	0	0
AFG3-like protein 2 OS=Homo sapiens GN=AFG3L2 PE=1 SV=2	AFG32_HUMAN	AFG3L2	89 kDa	10	6	7	15	14	30	18	7	20	20	25	15	17	19	13	9	12	24	11	17	13	22	4	3	0	8	0	30	10	37	11	11	16	39	31	37	15	18	13	38	61	53	22	20	18	23
Arf-GAP with GTPase, ANK repeat and PH domain-containing protein 1 OS=Homo sapiens GN=AGAP1 PE=1 SV=4	AGAP1_HUMAN	AGAP1	94 kDa	0	0	6	6	0	6	0	3	0	8	9	3	0	0	0	11	8	7	10	7	0	0	7	0	0	7	0	3	5	9	0	0	9	6	7	8	0	3	8	4	0	4	9	0	0	0
Arf-GAP with GTPase, ANK repeat and PH domain-containing protein 3 OS=Homo sapiens GN=AGAP3 PE=1 SV=2	AGAP3_HUMAN	AGAP3	95 kDa	7	3	6	10	2	6	9	7	6	12	10	5	2	3	3	13	13	4	12	9	4	2	10	3	7	9	3	5	7	10	0	5	8	8	10	9	5	0	9	8	0	6	6	0	2	0
Arf-GAP domain and FG repeat-containing protein 1 OS=Homo sapiens GN=AGFG1 PE=1 SV=2	AGFG1_HUMAN	AGFG1	58 kDa	0	0	0	0	0	4	2	0	0	0	0	0	0	0	0	0	0	0	0	0	2	0	0	0	0	0	0	0	0	0	0	0	0	0	0	0	3	4	0	0	0	0	0	0	0	0
Acylglycerol kinase, mitochondrial OS=Homo sapiens GN=AGK PE=1 SV=2	AGK_HUMAN	AGK	47 kDa	12	10	0	4	0	0	0	2	2	0	0	0	4	6	0	0	2	2	0	11	0	0	0	0	0	0	0	8	7	0	6	9	2	0	0	2	3	0	4	0	0	0	0	0	0	0
Cytosolic carboxypeptidase 1 OS=Homo sapiens GN=AGTPBP1 PE=1 SV=3	CBPC1_HUMAN	AGTPBP1	138 kDa	2	4	35	10	10	28	20	18	15	20	35	40	7	9	49	23	24	36	18	16	16	21	33	24	17	35	30	13	10	34	10	14	32	33	46	20	20	20	24	38	15	14	41	39	23	7
Protein ELYS OS=Homo sapiens GN=AHCTF1 PE=1 SV=3	ELYS_HUMAN	AHCTF1	253 kDa	0	0	4	0	0	0	0	0	0	0	0	0	0	0	0	0	0	0	0	0	4	0	3	0	0	0	0	0	0	0	0	0	0	0	0	0	0	0	0	2	0	0	0	0	0	0
Adenosylhomocysteinase 2 OS=Homo sapiens GN=AHCYL1 PE=1 SV=2	SAHH2_HUMAN	AHCYL1	59 kDa	0	0	0	0	0	0	0	0	0	0	0	0	0	0	0	0	0	0	0	0	0	0	0	0	0	0	0	0	0	0	0	0	0	0	0	0	2	0	0	0	0	0	0	0	0	0
Neuroblast differentiation-associated protein AHNAK OS=Homo sapiens GN=AHNAK PE=1 SV=2	AHNK_HUMAN	AHNAK	629 kDa	2	7	39	82	17	321	43	3	108	20	192	122	15	8	80	157	68	179	99	62	86	171	185	187	105	245	162	9	6	154	9	8	102	122	222	9	217	338	116	156	120	56	186	205	70	128
Protein AHNAK2 OS=Homo sapiens GN=AHNAK2 PE=1 SV=2	AHNK2_HUMAN	AHNAK2	617 kDa	0	0	0	0	0	3	0	0	5	0	13	11	0	0	0	0	0	3	0	0	2	8	8	4	3	6	0	0	0	12	0	0	1	9	9	0	5	4	2	27	5	11	10	9	0	4
Activator of 90 kDa heat shock protein ATPase homolog 1 OS=Homo sapiens GN=AHSA1 PE=1 SV=1	AHSA1_HUMAN	AHSA1	38 kDa	3	0	2	0	4	2	0	2	0	0	0	2	2	5	0	0	0	0	0	0	0	0	0	0	0	0	0	2	0	0	0	0	0	0	0	0	5	2	6	2	0	0	0	0	2	0
Alpha-2-HS-glycoprotein OS=Homo sapiens GN=AHSG PE=1 SV=1	FETUA_HUMAN	AHSG	39 kDa	0	0	0	0	0	0	0	0	0	0	15	0	0	0	0	0	0	0	0	0	0	0	0	0	0	0	0	0	0	0	0	0	0	0	0	0	0	0	0	6	0	0	2	0	0	0
Apoptosis-inducing factor 1, mitochondrial OS=Homo sapiens GN=AIFM1 PE=1 SV=1	AIFM1_HUMAN	AIFM1	67 kDa	5	6	2	2	2	0	0	0	0	0	0	2	4	5	2	0	0	5	0	0	0	0	0	0	0	0	0	2	0	2	0	0	0	5	0	3	2	0	0	0	2	0	0	0	0	5
AH receptor-interacting protein OS=Homo sapiens GN=AIP PE=1 SV=2	AIP_HUMAN	AIP	38 kDa	0	0	0	0	0	0	0	0	0	0	0	0	0	0	0	0	0	0	0	0	0	0	0	0	0	0	0	0	0	2	0	0	0	0	0	0	0	0	0	2	0	0	0	0	0	0
A-kinase anchor protein 1, mitochondrial OS=Homo sapiens GN=AKAP1 PE=1 SV=1	AKAP1_HUMAN	AKAP1	97 kDa	21	49	72	130	116	240	143	106	132	154	196	146	163	119	158	141	98	146	95	72	120	115	134	183	81	151	160	60	42	77	38	52	58	206	150	83	143	122	73	97	176	66	95	182	75	226
A-kinase anchor protein 10, mitochondrial OS=Homo sapiens GN=AKAP10 PE=1 SV=2	AKA10_HUMAN	AKAP10	74 kDa	0	0	0	0	0	0	8	3	16	0	0	0	0	0	0	0	0	0	0	0	6	0	0	0	0	0	0	0	0	0	4	6	3	0	0	0	7	6	0	0	0	0	8	8	8	0
A-kinase anchor protein 11 OS=Homo sapiens GN=AKAP11 PE=1 SV=1	AKA11_HUMAN	AKAP11	211 kDa	0	0	0	0	0	0	0	0	0	0	0	0	0	0	0	0	0	0	0	0	0	0	0	0	0	0	0	0	0	0	0	0	0	0	0	0	0	0	0	0	0	0	0	0	0	0
A-kinase anchor protein 12 OS=Homo sapiens GN=AKAP12 PE=1 SV=4	AKA12_HUMAN	AKAP12	191 kDa	4	4	0	33	2	3	15	5	0	13	32	19	3	4	5	11	9	13	11	6	4	31	21	32	10	19	13	2	0	22	0	0	9	21	17	0	45	45	18	20	13	7	14	16	7	10
A-kinase anchor protein 13 OS=Homo sapiens GN=AKAP13 PE=1 SV=2	AKP13_HUMAN	AKAP13	308 kDa	0	0	0	0	0	4	0	0	3	0	0	2	0	0	0	0	0	4	0	0	3	0	0	0	2	0	0	0	0	0	0	0	0	0	0	0	0	0	0	0	0	2	2	0	2	0
A-kinase anchor protein 17A OS=Homo sapiens GN=AKAP17A PE=1 SV=2	AK17A_HUMAN	AKAP17A	81 kDa	9	12	11	0	12	11	0	9	4	22	9	21	0	9	9	6	9	13	5	8	10	0	4	0	0	22	7	15	4	20	3	7	26	12	7	27	10	0	16	13	3	6	4	0	0	2
A-kinase anchor protein 9 OS=Homo sapiens GN=AKAP9 PE=1 SV=3	AKAP9_HUMAN	AKAP9	454 kDa	0	0	0	3	0	30	4	13	69	6	56	37	31	24	145	0	2	31	41	29	226	23	3	2	0	11	6	0	0	46	0	24	191	18	20	46	13	0	45	40	23	11	69	71	32	2
Aldose reductase OS=Homo sapiens GN=AKR1B1 PE=1 SV=3	ALDR_HUMAN	AKR1B1	36 kDa	0	0	0	0	0	0	0	0	0	0	0	0	0	0	0	0	0	0	0	0	0	0	0	0	0	0	0	0	0	0	0	0	0	0	0	3	0	0	0	0	0	0	0	0	0	0
Serum albumin OS=Homo sapiens GN=ALB PE=1 SV=2	ALBU_HUMAN	ALB	69 kDa	0	0	0	0	7	2	0	0	9	0	39	4	2	0	0	4	77	3	3	69	0	0	0	0	0	0	0	0	0	0	0	0	0	0	7	15	0	0	6	44	0	0	18	0	0	0
Delta-1-pyrroline-5-carboxylate synthase OS=Homo sapiens GN=ALDH18A1 PE=1 SV=2	P5CS_HUMAN	ALDH18A1	87 kDa	0	0	0	0	0	0	0	0	0	0	0	0	0	0	0	0	0	0	0	0	0	0	0	0	0	0	0	0	0	2	0	0	0	0	0	0	0	0	0	0	2	0	0	0	0	0
Aldehyde dehydrogenase X, mitochondrial OS=Homo sapiens GN=ALDH1B1 PE=1 SV=3	AL1B1_HUMAN	ALDH1B1	57 kDa	0	0	0	0	0	0	0	0	2	0	0	0	0	0	0	0	0	0	0	0	0	0	0	0	0	0	0	0	0	0	0	0	0	0	0	2	0	0	0	2	0	0	0	0	0	0
Mitochondrial 10-formyltetrahydrofolate dehydrogenase OS=Homo sapiens GN=ALDH1L2 PE=1 SV=2	AL1L2_HUMAN	ALDH1L2	102 kDa	0	0	0	0	0	0	0	0	0	0	7	0	0	0	0	0	0	0	0	0	0	0	0	5	0	0	0	0	0	4	0	0	2	15	19	7	0	0	3	22	23	14	7	2	0	0
Aldehyde dehydrogenase, mitochondrial OS=Homo sapiens GN=ALDH2 PE=1 SV=2	ALDH2_HUMAN	ALDH2	56 kDa	0	0	0	0	0	0	0	0	0	0	0	0	0	0	0	0	0	0	0	0	0	0	0	0	0	0	0	0	0	0	0	2	0	0	0	0	0	0	0	0	0	0	0	0	0	0
Fatty aldehyde dehydrogenase OS=Homo sapiens GN=ALDH3A2 PE=1 SV=1	AL3A2_HUMAN	ALDH3A2	55 kDa	7	5	23	17	21	9	21	11	17	16	9	19	18	21	14	18	17	22	15	14	8	21	18	16	13	17	8	22	15	25	13	27	30	21	20	8	33	26	21	13	16	19	12	14	16	18
Fructose-bisphosphate aldolase A OS=Homo sapiens GN=ALDOA PE=1 SV=2	ALDOA_HUMAN	ALDOA	39 kDa	0	3	0	0	3	0	0	6	0	0	0	0	11	3	0	0	0	0	0	0	0	0	0	0	0	0	0	0	0	0	0	0	0	0	0	5	2	0	3	3	0	0	0	0	0	0
Putative bifunctional UDP-N-acetylglucosamine transferase and deubiquitinase ALG13 OS=Homo sapiens GN=ALG13 PE=1 SV=2	ALG13_HUMAN	ALG13	126 kDa	0	0	0	0	0	0	0	0	0	3	0	3	0	0	0	0	0	0	0	0	0	0	0	0	0	0	0	0	0	2	0	0	0	4	0	4	0	0	3	0	0	0	0	0	0	0
ALK tyrosine kinase receptor OS=Homo sapiens GN=ALK PE=1 SV=3	ALK_HUMAN	ALK	176 kDa	0	0	0	0	0	0	0	0	0	0	0	0	2	0	0	0	0	0	0	0	0	0	0	0	0	0	0	0	0	0	0	0	0	0	0	0	0	0	0	0	0	0	0	2	0	0
Alstrom syndrome protein 1 OS=Homo sapiens GN=ALMS1 PE=1 SV=3	ALMS1_HUMAN	ALMS1	461 kDa	0	0	0	9	11	3	4	4	3	3	35	9	0	0	2	2	0	12	0	0	0	6	8	19	0	8	6	0	0	34	0	0	4	29	26	0	2	3	5	20	22	7	6	9	2	6
Alsin OS=Homo sapiens GN=ALS2 PE=1 SV=2	ALS2_HUMAN	ALS2	184 kDa	0	0	0	0	0	0	0	0	0	27	28	33	0	0	0	0	0	0	0	0	0	0	0	0	0	0	0	0	0	0	0	0	0	0	0	0	0	0	2	0	0	0	0	0	0	0
APC membrane recruitment protein 1 OS=Homo sapiens GN=AMER1 PE=1 SV=2	AMER1_HUMAN	AMER1	124 kDa	0	0	0	0	0	0	0	0	0	2	0	0	0	0	0	0	0	0	0	0	0	0	0	0	0	0	0	0	0	0	0	0	0	0	0	0	0	0	0	0	0	0	0	0	0	0
Angiomotin OS=Homo sapiens GN=AMOT PE=1 SV=1	AMOT_HUMAN	AMOT	118 kDa	0	0	14	0	7	17	0	8	17	8	16	19	0	3	14	0	0	35	0	0	11	13	0	0	16	0	0	0	7	28	2	10	31	22	42	0	73	73	38	21	15	11	24	31	10	12
Alpha-amylase 1 OS=Homo sapiens GN=AMY1A PE=1 SV=2	AMY1_HUMAN	AMY1A	58 kDa	0	0	0	0	0	0	0	0	0	0	4	0	0	0	0	0	0	0	0	0	0	0	0	0	0	0	0	0	0	0	0	0	0	0	0	0	0	0	0	0	0	0	0	0	0	0
Anaphase-promoting complex subunit 1 OS=Homo sapiens GN=ANAPC1 PE=1 SV=1	APC1_HUMAN	ANAPC1	217 kDa	0	0	0	0	0	0	0	0	0	0	0	0	0	0	0	0	0	0	0	0	0	0	0	0	0	0	0	0	0	0	0	0	0	0	0	0	0	0	0	0	0	0	0	0	0	0
Ankyrin-2 OS=Homo sapiens GN=ANK2 PE=1 SV=4	ANK2_HUMAN	ANK2	434 kDa	0	0	0	0	0	0	0	0	0	0	0	0	0	0	0	0	0	0	0	0	0	0	0	0	0	0	3	0	0	0	0	0	0	0	0	0	0	0	0	0	0	0	0	0	0	0
Ankyrin-3 OS=Homo sapiens GN=ANK3 PE=1 SV=3	ANK3_HUMAN	ANK3	480 kDa	0	0	0	0	0	0	0	0	0	0	0	0	0	0	0	0	0	2	0	0	3	0	0	0	5	0	3	0	0	2	0	0	5	3	0	0	5	2	8	0	0	0	4	0	0	0
Rabankyrin-5 OS=Homo sapiens GN=ANKFY1 PE=1 SV=2	ANFY1_HUMAN	ANKFY1	128 kDa	0	0	0	0	0	0	0	0	0	0	0	0	2	6	15	0	0	0	0	0	0	0	0	0	0	0	0	0	0	0	0	0	0	0	0	0	0	0	0	0	0	0	0	0	0	0
Ankyrin repeat and KH domain-containing protein 1 OS=Homo sapiens GN=ANKHD1 PE=1 SV=1	ANKH1_HUMAN	ANKHD1	269 kDa	2	0	0	3	9	46	0	5	29	0	36	33	6	5	13	0	4	61	0	0	34	14	18	26	35	17	35	16	4	31	14	4	24	16	23	0	29	19	12	37	30	17	51	21	25	36
Ankyrin repeat and LEM domain-containing protein 2 OS=Homo sapiens GN=ANKLE2 PE=1 SV=4	ANKL2_HUMAN	ANKLE2	104 kDa	0	0	0	0	0	6	0	0	6	0	4	0	0	0	0	0	0	7	0	0	2	2	0	6	3	2	4	0	0	0	0	0	0	5	0	0	14	2	0	0	0	0	0	0	0	4
Ankyrin repeat domain-containing protein 11 OS=Homo sapiens GN=ANKRD11 PE=1 SV=3	ANR11_HUMAN	ANKRD11	298 kDa	0	0	0	0	10	14	0	16	8	0	20	16	0	0	4	0	0	3	0	0	4	6	8	0	3	9	0	0	0	9	0	0	2	11	27	54	0	0	24	10	0	5	6	0	2	3
Ankyrin repeat domain-containing protein 17 OS=Homo sapiens GN=ANKRD17 PE=1 SV=3	ANR17_HUMAN	ANKRD17	274 kDa	0	0	0	2	0	30	5	0	28	0	19	12	0	0	16	0	2	59	0	0	33	11	9	19	30	17	29	7	0	22	9	0	21	12	9	0	15	16	5	29	5	11	33	17	19	25
Ankyrin repeat domain-containing protein 26 OS=Homo sapiens GN=ANKRD26 PE=1 SV=3	ANR26_HUMAN	ANKRD26	196 kDa	0	0	0	9	0	0	9	0	0	0	0	21	0	0	0	5	4	0	3	2	0	3	2	0	3	2	0	0	0	3	0	0	6	6	0	6	0	0	8	3	0	0	5	0	0	0
Ankyrin repeat domain-containing protein 27 OS=Homo sapiens GN=ANKRD27 PE=1 SV=2	ANR27_HUMAN	ANKRD27	117 kDa	0	0	0	0	0	0	0	0	0	0	0	0	0	0	0	0	0	2	0	0	0	0	0	0	2	0	3	0	0	0	0	0	0	0	0	0	0	0	0	0	0	0	3	0	2	0
Ankyrin repeat domain-containing protein 50 OS=Homo sapiens GN=ANKRD50 PE=1 SV=4	ANR50_HUMAN	ANKRD50	156 kDa	0	0	0	0	0	0	0	0	0	0	0	2	0	0	0	0	0	0	0	0	0	0	0	0	2	0	0	0	0	0	0	0	2	0	0	0	0	0	0	0	0	0	3	0	0	0
Ankyrin repeat and SAM domain-containing protein 1A OS=Homo sapiens GN=ANKS1A PE=1 SV=4	ANS1A_HUMAN	ANKS1A	123 kDa	0	0	2	0	0	9	0	0	5	4	6	6	0	2	3	0	0	5	0	0	2	4	3	8	5	0	2	0	0	3	0	0	3	5	0	0	11	3	2	0	2	2	6	7	0	6
Anillin OS=Homo sapiens GN=ANLN PE=1 SV=2	ANLN_HUMAN	ANLN	124 kDa	0	0	0	0	0	0	0	0	0	0	0	0	0	0	0	0	0	0	0	0	0	0	0	0	0	0	0	0	0	0	0	0	0	0	0	0	0	0	0	0	0	0	2	0	0	0
Anoctamin-10 OS=Homo sapiens GN=ANO10 PE=1 SV=2	ANO10_HUMAN	ANO10	76 kDa	4	3	7	0	0	0	0	0	0	0	0	0	0	0	0	0	0	0	0	0	0	0	0	0	0	0	0	0	0	0	0	0	0	0	0	0	2	0	0	0	0	0	0	0	0	0
Annexin A1 OS=Homo sapiens GN=ANXA1 PE=1 SV=2	ANXA1_HUMAN	ANXA1	39 kDa	0	0	0	0	0	0	0	0	4	0	2	5	0	0	0	0	0	0	0	0	0	0	0	0	0	0	0	0	0	0	0	0	0	0	0	0	0	0	0	0	0	4	0	0	0	0
Annexin A2 OS=Homo sapiens GN=ANXA2 PE=1 SV=2	ANXA2_HUMAN	ANXA2	39 kDa	0	4	6	0	4	2	0	3	2	2	0	3	0	2	0	0	0	0	0	0	0	0	0	0	0	0	0	0	0	0	0	0	0	4	0	0	12	6	6	2	0	0	2	0	0	0
Putative annexin A2-like protein OS=Homo sapiens GN=ANXA2P2 PE=5 SV=2	AXA2L_HUMAN	ANXA2P2	39 kDa	0	0	0	0	0	0	0	0	0	0	0	0	0	0	0	0	0	0	0	0	0	0	0	0	0	0	0	0	0	0	0	0	2	0	0	0	0	0	0	0	0	0	0	0	0	0
Annexin A6 OS=Homo sapiens GN=ANXA6 PE=1 SV=3	ANXA6_HUMAN	ANXA6	76 kDa	0	0	0	0	0	0	0	0	0	0	0	0	0	0	0	0	0	0	0	0	0	0	0	0	0	0	0	0	0	0	0	0	0	0	0	0	0	0	0	0	0	0	0	0	0	0
AP-1 complex subunit beta-1 OS=Homo sapiens GN=AP1B1 PE=1 SV=2	AP1B1_HUMAN	AP1B1	105 kDa	0	0	0	0	0	0	0	0	0	0	0	0	0	0	0	0	0	0	0	0	0	0	0	0	0	0	0	0	0	4	0	0	4	0	0	0	0	0	0	0	0	0	0	0	0	0
AP-2 complex subunit alpha-1 OS=Homo sapiens GN=AP2A1 PE=1 SV=3	AP2A1_HUMAN	AP2A1	108 kDa	0	0	0	0	0	0	0	0	0	0	0	0	0	0	0	0	0	0	0	0	0	0	0	0	5	0	0	0	0	0	0	0	0	0	0	0	0	0	2	0	0	0	0	0	0	0
AP-2 complex subunit beta OS=Homo sapiens GN=AP2B1 PE=1 SV=1	AP2B1_HUMAN	AP2B1	105 kDa	0	0	0	0	0	0	0	2	2	3	4	0	0	0	0	4	2	0	4	0	0	0	0	0	4	0	0	0	0	0	0	0	0	2	3	0	2	0	0	3	0	0	3	0	0	0
AP-2 complex subunit mu OS=Homo sapiens GN=AP2M1 PE=1 SV=2	AP2M1_HUMAN	AP2M1	50 kDa	0	0	0	0	0	0	0	2	0	0	0	0	0	2	0	0	0	0	0	0	0	0	0	0	0	0	0	0	0	0	0	0	0	0	0	3	0	0	0	0	0	0	0	0	0	0
AP-3 complex subunit beta-1 OS=Homo sapiens GN=AP3B1 PE=1 SV=3	AP3B1_HUMAN	AP3B1	121 kDa	0	0	0	0	0	0	0	0	0	0	0	0	0	0	0	0	0	0	0	0	0	0	0	0	0	0	0	0	0	0	0	0	0	0	0	0	0	0	0	0	0	0	2	0	0	0
AP-3 complex subunit delta-1 OS=Homo sapiens GN=AP3D1 PE=1 SV=1	AP3D1_HUMAN	AP3D1	130 kDa	13	21	51	9	27	33	24	20	19	35	37	66	11	16	46	21	27	32	15	12	19	17	0	0	13	0	0	20	23	33	6	13	28	37	32	32	26	8	29	37	16	19	25	14	13	8
AP-3 complex subunit sigma-1 OS=Homo sapiens GN=AP3S1 PE=1 SV=1	AP3S1_HUMAN	AP3S1	22 kDa	0	0	0	0	0	0	0	0	0	0	0	0	0	0	0	0	0	0	0	0	0	0	0	0	0	0	0	0	0	0	0	0	0	0	0	0	0	0	0	0	0	0	0	0	0	0
AP-4 complex subunit epsilon-1 OS=Homo sapiens GN=AP4E1 PE=1 SV=2	AP4E1_HUMAN	AP4E1	127 kDa	0	0	0	0	0	0	0	0	0	0	0	0	0	0	2	0	0	0	0	0	0	0	0	0	0	0	0	0	0	0	0	0	0	0	0	0	3	2	0	0	0	0	0	0	0	0
Amyloid beta A4 precursor protein-binding family B member 1 OS=Homo sapiens GN=APBB1 PE=1 SV=2	APBB1_HUMAN	APBB1	77 kDa	0	0	2	4	3	8	0	2	2	7	9	5	4	3	5	3	0	4	3	0	0	0	5	10	4	9	9	2	0	6	2	0	5	7	3	0	9	6	5	4	0	0	7	8	5	4
Amyloid beta A4 precursor protein-binding family B member 2 OS=Homo sapiens GN=APBB2 PE=1 SV=3	APBB2_HUMAN	APBB2	83 kDa	0	0	0	0	0	0	0	0	0	0	0	0	0	0	0	0	0	0	0	0	0	0	0	0	0	0	0	0	0	0	0	0	0	0	0	0	0	2	0	0	0	0	0	0	0	0
Adenomatous polyposis coli protein OS=Homo sapiens GN=APC PE=1 SV=2	APC_HUMAN	APC	312 kDa	0	0	0	0	0	0	0	0	0	0	0	0	0	0	0	0	0	0	0	0	0	0	0	0	2	0	0	0	0	0	0	0	0	0	0	0	0	0	0	2	0	0	0	0	0	0
Amyloid-like protein 2 OS=Homo sapiens GN=APLP2 PE=1 SV=2	APLP2_HUMAN	APLP2	87 kDa	0	0	0	0	0	0	0	0	0	0	0	0	0	0	0	0	0	0	0	0	0	0	0	0	0	0	0	0	0	0	0	0	0	0	0	0	0	0	0	0	0	0	0	0	0	0
Apolipoprotein D OS=Homo sapiens GN=APOD PE=1 SV=1	APOD_HUMAN	APOD	21 kDa	0	0	0	0	0	4	0	0	0	0	0	2	0	0	0	9	0	0	0	0	0	0	0	0	0	2	0	0	0	0	0	0	0	0	0	0	0	0	0	0	0	0	0	0	0	0
Apolipoprotein L2 OS=Homo sapiens GN=APOL2 PE=1 SV=1	APOL2_HUMAN	APOL2	37 kDa	0	0	0	0	0	0	0	0	0	0	0	0	0	0	0	0	0	0	0	0	0	0	0	0	0	0	0	0	0	0	0	0	0	0	0	0	0	0	0	0	0	0	0	0	0	0
Amyloid beta A4 protein OS=Homo sapiens GN=APP PE=1 SV=3	A4_HUMAN	APP	87 kDa	0	0	2	0	0	0	0	0	0	0	0	0	0	0	0	0	0	0	0	0	5	0	0	0	5	0	2	0	0	0	0	0	0	0	0	0	6	4	0	0	0	0	0	0	0	0
DCC-interacting protein 13-alpha OS=Homo sapiens GN=APPL1 PE=1 SV=1	DP13A_HUMAN	APPL1	80 kDa	0	0	0	0	0	0	0	0	0	0	0	0	44	39	47	0	0	0	0	0	0	0	0	0	0	0	0	0	0	0	0	0	0	0	0	0	0	0	0	0	0	0	0	0	0	0
DCC-interacting protein 13-beta OS=Homo sapiens GN=APPL2 PE=1 SV=3	DP13B_HUMAN	APPL2	74 kDa	0	0	0	0	0	0	0	0	0	0	0	0	20	32	31	0	0	0	0	0	0	0	0	0	0	0	0	0	0	0	0	0	0	0	0	0	0	0	0	0	0	0	0	0	0	0
Serine/threonine-protein kinase A-Raf OS=Homo sapiens GN=ARAF PE=1 SV=2	ARAF_HUMAN	ARAF	68 kDa	0	0	0	0	0	0	0	0	0	0	0	0	0	0	0	0	0	0	0	0	0	0	0	0	0	0	0	0	0	0	0	0	0	0	0	0	0	2	0	0	0	0	0	0	0	0
Arf-GAP with Rho-GAP domain, ANK repeat and PH domain-containing protein 1 OS=Homo sapiens GN=ARAP1 PE=1 SV=3	ARAP1_HUMAN	ARAP1	162 kDa	0	0	0	0	0	0	0	0	0	0	0	0	2	0	12	0	0	0	0	0	0	0	0	0	0	0	0	0	0	0	0	0	0	0	0	0	0	0	0	0	0	0	0	0	0	0
Coatomer subunit delta OS=Homo sapiens GN=ARCN1 PE=1 SV=1	COPD_HUMAN	ARCN1	57 kDa	5	0	6	0	10	0	0	10	0	0	0	4	0	2	0	0	0	0	0	0	0	0	0	0	0	0	0	0	0	2	0	3	0	8	0	0	11	4	2	3	0	0	0	0	0	0
ADP-ribosylation factor 1 OS=Homo sapiens GN=ARF1 PE=1 SV=2	ARF1_HUMAN	ARF1	21 kDa	4	4	6	3	6	8	2	4	8	7	0	3	7	4	7	0	0	6	0	0	4	5	5	5	7	2	2	5	0	4	7	4	3	0	2	0	4	7	3	3	5	6	7	6	7	6
ADP-ribosylation factor 3 OS=Homo sapiens GN=ARF3 PE=1 SV=2	ARF3_HUMAN	ARF3	21 kDa	0	0	0	0	0	0	0	0	0	0	0	0	0	0	0	0	0	0	0	0	0	0	0	0	0	0	0	0	0	0	0	0	0	0	0	0	0	0	0	0	0	0	0	0	0	0
ADP-ribosylation factor 4 OS=Homo sapiens GN=ARF4 PE=1 SV=3	ARF4_HUMAN	ARF4	21 kDa	0	0	0	0	3	0	0	0	0	0	0	0	0	0	0	0	0	0	0	2	0	0	4	0	0	0	0	0	0	0	5	0	3	0	0	0	0	0	0	0	0	0	0	0	0	0
ADP-ribosylation factor 6 OS=Homo sapiens GN=ARF6 PE=1 SV=2	ARF6_HUMAN	ARF6	20 kDa	0	0	0	0	0	0	0	0	0	0	0	0	0	0	0	0	0	0	0	0	0	0	0	0	0	0	0	0	0	0	0	0	0	0	0	0	0	0	0	0	0	0	0	0	0	0
ADP-ribosylation factor GTPase-activating protein 1 OS=Homo sapiens GN=ARFGAP1 PE=1 SV=2	ARFG1_HUMAN	ARFGAP1	45 kDa	6	4	4	8	10	7	4	7	6	5	0	5	8	10	7	0	0	3	0	3	6	6	2	5	9	2	4	5	0	2	4	5	4	0	0	3	14	7	6	3	4	0	6	7	10	7
ADP-ribosylation factor GTPase-activating protein 2 OS=Homo sapiens GN=ARFGAP2 PE=1 SV=1	ARFG2_HUMAN	ARFGAP2	57 kDa	0	0	0	2	0	0	0	0	2	0	0	0	0	0	0	0	0	0	0	0	0	0	0	0	0	0	0	0	0	0	0	0	0	0	0	0	0	0	0	0	0	0	0	0	0	0
ADP-ribosylation factor GTPase-activating protein 3 OS=Homo sapiens GN=ARFGAP3 PE=1 SV=1	ARFG3_HUMAN	ARFGAP3	57 kDa	0	0	0	2	4	0	0	2	4	0	0	0	4	2	0	0	0	0	0	0	0	0	0	0	0	0	0	0	0	0	0	0	0	0	0	0	0	2	0	0	0	0	0	0	0	2
Brefeldin A-inhibited guanine nucleotide-exchange protein 1 OS=Homo sapiens GN=ARFGEF1 PE=1 SV=2	BIG1_HUMAN	ARFGEF1	209 kDa	0	0	0	0	0	0	0	0	0	0	0	0	0	0	0	0	0	0	0	0	0	0	0	0	0	0	0	0	0	0	0	0	0	0	0	0	10	6	13	0	0	0	0	0	0	0
Brefeldin A-inhibited guanine nucleotide-exchange protein 2 OS=Homo sapiens GN=ARFGEF2 PE=1 SV=3	BIG2_HUMAN	ARFGEF2	202 kDa	0	0	0	0	0	0	5	4	0	0	0	0	0	0	0	0	0	0	0	0	2	0	0	0	0	0	0	0	0	0	0	0	5	0	0	0	8	6	19	0	0	0	12	21	5	0
Brefeldin A-inhibited guanine nucleotide-exchange protein 3 OS=Homo sapiens GN=ARFGEF3 PE=1 SV=3	BIG3_HUMAN	ARFGEF3	241 kDa	0	0	0	0	0	0	19	47	14	0	0	0	0	0	0	0	0	0	0	0	0	0	0	0	0	0	0	0	0	0	0	0	0	0	0	0	0	0	0	0	0	0	0	0	0	0
Arfaptin-1 OS=Homo sapiens GN=ARFIP1 PE=1 SV=2	ARFP1_HUMAN	ARFIP1	42 kDa	0	0	0	0	3	0	0	0	0	0	0	0	3	0	0	0	0	0	0	0	0	0	0	0	0	0	0	0	0	0	0	0	0	0	0	0	9	6	5	0	0	0	0	0	0	0
Arfaptin-2 OS=Homo sapiens GN=ARFIP2 PE=1 SV=1	ARFP2_HUMAN	ARFIP2	38 kDa	0	0	0	0	0	0	0	0	0	0	0	0	0	0	0	0	0	0	0	0	0	0	0	0	0	0	0	0	0	0	0	0	0	0	0	0	7	0	0	0	0	0	0	0	0	0
Arginase-1 OS=Homo sapiens GN=ARG1 PE=1 SV=2	ARGI1_HUMAN	ARG1	35 kDa	0	0	0	0	0	0	0	0	0	0	0	0	0	0	0	0	0	0	0	0	0	0	0	0	0	0	0	0	0	0	0	0	0	2	0	0	0	0	0	0	0	0	0	0	0	0
Arginine and glutamate-rich protein 1 OS=Homo sapiens GN=ARGLU1 PE=1 SV=1	ARGL1_HUMAN	ARGLU1	33 kDa	0	3	0	0	8	0	0	8	2	2	0	0	0	0	0	2	4	0	2	3	0	0	0	0	2	0	0	0	0	4	3	0	4	0	0	11	0	0	4	0	0	0	0	0	0	0
Rho GTPase-activating protein 1 OS=Homo sapiens GN=ARHGAP1 PE=1 SV=1	RHG01_HUMAN	ARHGAP1	50 kDa	4	3	4	3	0	5	6	3	14	0	0	3	6	7	9	0	0	5	0	3	6	3	0	0	0	0	0	5	2	4	6	5	2	0	0	0	4	10	0	4	3	0	2	0	2	4
Rho GTPase-activating protein 10 OS=Homo sapiens GN=ARHGAP10 PE=1 SV=1	RHG10_HUMAN	ARHGAP10	89 kDa	0	0	0	0	0	0	0	0	0	0	0	0	0	0	0	0	0	0	0	0	0	0	0	0	0	0	0	0	0	0	0	0	0	0	0	0	0	0	0	0	0	0	0	0	0	0
Rho GTPase-activating protein 17 OS=Homo sapiens GN=ARHGAP17 PE=1 SV=1	RHG17_HUMAN	ARHGAP17	95 kDa	0	0	0	0	0	0	0	0	0	0	0	0	0	0	0	0	0	0	2	0	0	0	0	0	0	0	0	0	0	0	0	0	0	0	0	0	0	0	0	0	0	0	0	0	0	0
Rho GTPase-activating protein 18 OS=Homo sapiens GN=ARHGAP18 PE=1 SV=3	RHG18_HUMAN	ARHGAP18	75 kDa	0	0	0	0	0	0	0	0	0	0	0	0	0	0	0	0	0	0	0	0	0	0	0	0	0	0	0	0	0	0	0	0	0	0	0	0	0	0	0	0	0	0	0	0	0	0
Rho GTPase-activating protein 19 OS=Homo sapiens GN=ARHGAP19 PE=1 SV=1	RHG19_HUMAN	ARHGAP19	56 kDa	0	0	0	0	0	0	0	0	0	0	0	0	0	0	0	0	0	0	0	0	0	0	0	0	0	0	0	0	0	0	0	0	0	0	0	0	0	0	0	0	0	0	0	0	0	0
Rho GTPase-activating protein 21 OS=Homo sapiens GN=ARHGAP21 PE=1 SV=1	RHG21_HUMAN	ARHGAP21	217 kDa	0	0	0	0	0	0	0	0	2	0	0	0	0	0	2	0	0	2	0	0	0	0	0	0	0	0	0	0	0	0	0	0	0	0	0	0	4	6	0	0	0	0	0	0	0	0
Rho GTPase-activating protein 29 OS=Homo sapiens GN=ARHGAP29 PE=1 SV=2	RHG29_HUMAN	ARHGAP29	142 kDa	0	0	0	0	0	0	0	0	0	0	0	0	0	0	0	0	2	0	0	0	0	0	0	0	0	0	0	0	0	0	0	0	0	0	0	0	0	0	0	0	0	0	0	0	0	0
Rho GTPase-activating protein 31 OS=Homo sapiens GN=ARHGAP31 PE=1 SV=2	RHG31_HUMAN	ARHGAP31	157 kDa	0	0	0	0	0	0	0	0	0	0	0	0	0	0	0	0	0	0	0	0	0	0	0	0	0	0	0	0	0	0	0	0	0	0	0	0	0	0	0	0	0	0	0	0	0	0
Rho GTPase-activating protein 32 OS=Homo sapiens GN=ARHGAP32 PE=1 SV=1	RHG32_HUMAN	ARHGAP32	231 kDa	0	0	0	0	0	0	0	0	0	0	0	0	0	0	0	0	0	0	0	0	0	0	0	0	0	0	0	0	0	0	0	0	0	0	0	0	3	0	0	0	0	0	0	0	0	0
Rho GTPase-activating protein 35 OS=Homo sapiens GN=ARHGAP35 PE=1 SV=3	RHG35_HUMAN	ARHGAP35	171 kDa	0	0	0	0	0	8	0	0	0	4	0	4	0	0	2	0	0	2	0	0	0	3	0	4	0	0	4	0	0	0	0	0	0	0	0	0	0	3	0	2	0	0	0	0	0	0
Rho GTPase-activating protein 39 OS=Homo sapiens GN=ARHGAP39 PE=1 SV=2	RHG39_HUMAN	ARHGAP39	121 kDa	0	0	0	0	0	0	0	0	0	0	0	0	0	0	0	0	0	0	0	0	0	0	0	0	0	0	0	0	0	0	0	0	0	0	0	0	0	0	0	0	0	0	0	0	0	0
Rho GTPase-activating protein 42 OS=Homo sapiens GN=ARHGAP42 PE=1 SV=3	RHG42_HUMAN	ARHGAP42	99 kDa	0	0	0	0	0	0	0	0	0	0	0	0	0	0	0	0	0	0	0	0	0	0	0	0	0	0	0	0	0	0	0	0	2	0	0	0	0	0	0	0	0	0	0	0	0	0
Rho GTPase-activating protein 5 OS=Homo sapiens GN=ARHGAP5 PE=1 SV=2	RHG05_HUMAN	ARHGAP5	172 kDa	0	0	0	0	0	0	0	0	0	0	0	0	0	0	0	0	0	0	0	0	0	0	0	0	0	0	0	0	0	0	0	0	0	0	0	0	0	0	0	0	0	0	0	0	0	0
Rho guanine nucleotide exchange factor 1 OS=Homo sapiens GN=ARHGEF1 PE=1 SV=2	ARHG1_HUMAN	ARHGEF1	102 kDa	0	0	0	0	0	0	0	0	0	0	0	0	0	0	0	0	0	0	0	0	0	0	0	0	0	0	0	0	0	0	0	0	0	0	0	0	0	0	0	0	0	0	0	0	0	0
Rho guanine nucleotide exchange factor 10 OS=Homo sapiens GN=ARHGEF10 PE=1 SV=4	ARHGA_HUMAN	ARHGEF10	152 kDa	0	0	0	0	0	0	0	0	0	0	0	0	0	0	0	0	0	0	4	2	17	0	0	0	0	0	0	0	0	0	5	6	9	0	0	0	0	0	0	0	0	0	24	55	8	0
Rho guanine nucleotide exchange factor 10-like protein OS=Homo sapiens GN=ARHGEF10L PE=1 SV=3	ARGAL_HUMAN	ARHGEF10L	140 kDa	0	0	0	0	0	0	0	0	0	0	0	0	0	0	0	0	0	0	0	0	0	0	0	0	0	0	0	0	0	0	0	0	3	0	0	0	0	0	0	0	0	0	8	3	0	0
Rho guanine nucleotide exchange factor 11 OS=Homo sapiens GN=ARHGEF11 PE=1 SV=1	ARHGB_HUMAN	ARHGEF11	168 kDa	0	0	0	0	0	0	0	0	0	0	0	0	0	0	0	0	0	0	0	0	0	0	0	0	0	0	0	0	0	0	0	0	0	0	0	0	0	0	0	0	0	0	0	0	0	0
Rho guanine nucleotide exchange factor 12 OS=Homo sapiens GN=ARHGEF12 PE=1 SV=1	ARHGC_HUMAN	ARHGEF12	173 kDa	0	0	0	0	0	0	0	0	0	0	0	2	0	0	0	0	0	0	0	0	0	0	0	0	0	0	0	0	0	0	0	0	2	0	0	0	0	0	0	0	0	0	2	0	0	0
Rho guanine nucleotide exchange factor 18 OS=Homo sapiens GN=ARHGEF18 PE=1 SV=3	ARHGI_HUMAN	ARHGEF18	131 kDa	0	0	0	0	0	0	0	0	0	0	0	0	0	0	0	0	0	0	0	0	0	0	0	0	0	0	0	0	0	0	0	0	0	0	0	0	0	0	0	0	0	0	0	0	0	0
Rho guanine nucleotide exchange factor 2 OS=Homo sapiens GN=ARHGEF2 PE=1 SV=4	ARHG2_HUMAN	ARHGEF2	112 kDa	0	0	0	0	0	0	0	0	0	0	0	0	0	0	0	0	0	0	0	0	0	0	0	0	0	0	0	0	0	0	0	0	0	0	0	0	0	0	0	0	0	0	0	0	0	0
Rho guanine nucleotide exchange factor 40 OS=Homo sapiens GN=ARHGEF40 PE=1 SV=3	ARH40_HUMAN	ARHGEF40	165 kDa	0	0	2	0	0	0	0	0	0	6	0	10	0	0	0	0	0	0	0	0	0	4	0	6	4	5	3	0	0	0	0	0	0	2	0	0	0	0	12	4	0	0	3	0	0	0
Rho guanine nucleotide exchange factor 6 OS=Homo sapiens GN=ARHGEF6 PE=1 SV=2	ARHG6_HUMAN	ARHGEF6	88 kDa	0	0	0	0	0	0	0	0	0	0	0	0	0	0	0	0	0	0	0	0	0	0	0	0	0	0	0	0	0	0	0	0	0	0	0	0	0	0	0	0	0	0	0	0	0	0
Rho guanine nucleotide exchange factor 7 OS=Homo sapiens GN=ARHGEF7 PE=1 SV=2	ARHG7_HUMAN	ARHGEF7	90 kDa	0	0	0	0	0	0	0	0	0	0	0	0	0	0	0	0	0	0	0	0	0	0	0	0	0	0	0	0	0	0	0	0	0	0	0	0	0	0	0	0	0	0	0	0	0	0
AT-rich interactive domain-containing protein 1A OS=Homo sapiens GN=ARID1A PE=1 SV=3	ARI1A_HUMAN	ARID1A	242 kDa	0	0	0	0	0	0	0	0	0	0	0	0	0	0	0	0	0	0	0	0	0	0	0	0	0	0	0	0	0	0	0	0	0	0	0	0	0	0	0	0	0	0	0	0	0	0
AT-rich interactive domain-containing protein 1B OS=Homo sapiens GN=ARID1B PE=1 SV=2	ARI1B_HUMAN	ARID1B	236 kDa	0	0	0	0	0	0	0	0	0	0	0	0	0	0	0	0	0	0	0	0	0	0	0	0	0	0	0	0	0	0	0	0	0	0	0	0	0	0	0	0	0	0	2	0	0	0
AT-rich interactive domain-containing protein 4B OS=Homo sapiens GN=ARID4B PE=1 SV=2	ARI4B_HUMAN	ARID4B	148 kDa	0	0	0	0	0	0	0	0	0	0	0	0	0	0	0	0	0	0	0	0	0	0	0	0	0	0	0	0	2	0	0	0	0	0	0	0	0	0	0	0	0	0	0	0	0	0
ADP-ribosylation factor-like protein 1 OS=Homo sapiens GN=ARL1 PE=1 SV=1	ARL1_HUMAN	ARL1	20 kDa	0	0	0	0	0	0	0	0	0	0	0	0	0	0	0	0	0	0	0	2	0	0	0	0	2	0	0	2	0	0	2	2	2	0	0	0	0	0	0	0	0	2	0	0	2	0
ADP-ribosylation factor-like protein 13B OS=Homo sapiens GN=ARL13B PE=1 SV=1	AR13B_HUMAN	ARL13B	49 kDa	0	0	0	0	0	0	0	0	0	0	0	0	0	0	0	0	0	0	0	0	0	0	0	0	0	0	0	0	0	0	0	0	0	0	0	0	2	0	0	0	0	0	0	0	0	0
ADP-ribosylation factor-like protein 2 OS=Homo sapiens GN=ARL2 PE=1 SV=4	ARL2_HUMAN	ARL2	21 kDa	0	0	0	0	0	0	0	0	0	0	0	0	0	0	0	0	0	0	0	0	0	0	0	0	0	0	0	0	0	0	0	0	0	0	0	0	0	0	0	0	0	0	0	0	0	0
ADP-ribosylation factor-like protein 6-interacting protein 4 OS=Homo sapiens GN=ARL6IP4 PE=1 SV=2	AR6P4_HUMAN	ARL6IP4	45 kDa	0	6	0	0	4	0	0	5	0	4	0	7	2	0	0	0	5	0	0	2	0	0	0	0	0	0	0	2	0	6	2	0	6	0	2	6	0	0	8	0	0	0	0	0	0	0
PRA1 family protein 3 OS=Homo sapiens GN=ARL6IP5 PE=1 SV=1	PRAF3_HUMAN	ARL6IP5	22 kDa	2	3	8	0	0	0	0	0	0	0	0	0	0	0	0	0	0	4	0	0	2	0	2	3	4	2	2	6	0	0	4	0	2	6	0	0	13	2	0	5	0	2	0	2	2	0
Armadillo repeat-containing protein 10 OS=Homo sapiens GN=ARMC10 PE=1 SV=1	ARM10_HUMAN	ARMC10	38 kDa	2	0	6	5	5	8	4	4	11	10	0	4	8	8	11	2	2	3	6	3	0	9	2	5	4	0	3	3	0	5	2	3	3	0	3	2	0	4	3	3	5	7	2	7	6	8
Armadillo repeat-containing X-linked protein 2 OS=Homo sapiens GN=ARMCX2 PE=2 SV=1	ARMX2_HUMAN	ARMCX2	66 kDa	0	0	0	3	0	0	2	0	0	0	0	0	0	0	0	0	0	0	2	3	0	0	0	0	0	0	0	0	0	0	0	0	0	0	0	0	0	0	0	0	0	0	0	0	0	0
Armadillo repeat-containing X-linked protein 3 OS=Homo sapiens GN=ARMCX3 PE=1 SV=1	ARMX3_HUMAN	ARMCX3	43 kDa	3	2	2	7	14	13	4	11	16	9	0	20	10	10	8	0	0	0	0	3	8	13	5	5	12	0	2	0	0	4	3	0	6	5	3	5	7	3	11	7	6	7	8	2	12	6
Arpin OS=Homo sapiens GN=ARPIN PE=1 SV=1	ARPIN_HUMAN	ARPIN	25 kDa	4	3	2	5	6	2	4	7	3	7	0	3	6	6	4	3	2	0	2	2	0	4	2	3	7	0	2	4	0	4	5	6	5	0	0	2	5	6	0	3	4	5	4	5	6	4
Beta-arrestin-2 OS=Homo sapiens GN=ARRB2 PE=1 SV=2	ARRB2_HUMAN	ARRB2	46 kDa	2	0	2	0	0	0	0	0	0	0	0	2	0	0	0	0	2	0	2	2	0	0	0	0	0	0	0	5	0	2	2	0	0	4	3	3	7	0	0	4	0	0	2	0	0	0
Arylsulfatase D OS=Homo sapiens GN=ARSD PE=1 SV=2	ARSD_HUMAN	ARSD	65 kDa	0	0	0	0	0	0	0	0	0	0	0	0	0	0	0	0	0	0	0	0	0	0	0	0	0	0	0	0	0	0	0	0	0	0	0	0	0	0	0	0	0	0	0	0	0	0
Activating signal cointegrator 1 complex subunit 2 OS=Homo sapiens GN=ASCC2 PE=1 SV=3	ASCC2_HUMAN	ASCC2	86 kDa	0	0	0	0	0	0	0	0	0	0	0	0	0	0	0	0	0	0	0	0	0	0	0	0	0	0	0	0	0	0	0	0	0	0	0	0	0	0	0	0	0	0	0	0	0	0
Activating signal cointegrator 1 complex subunit 3 OS=Homo sapiens GN=ASCC3 PE=1 SV=3	ASCC3_HUMAN	ASCC3	251 kDa	0	0	0	0	0	2	0	0	2	0	2	4	0	0	0	0	0	7	0	0	5	0	2	10	11	4	11	4	2	13	2	0	10	0	0	0	0	0	0	17	10	2	14	4	7	0
Asparagine synthetase [glutamine-hydrolyzing] OS=Homo sapiens GN=ASNS PE=1 SV=4	ASNS_HUMAN	ASNS	64 kDa	0	0	0	0	0	0	0	0	2	0	0	0	0	0	0	0	0	0	0	0	0	0	0	0	0	0	0	0	0	3	0	0	0	0	0	0	0	0	0	0	0	0	0	0	0	0
Aspartyl/asparaginyl beta-hydroxylase OS=Homo sapiens GN=ASPH PE=1 SV=3	ASPH_HUMAN	ASPH	86 kDa	0	0	3	0	0	0	0	0	0	0	0	0	0	0	0	0	0	2	0	0	0	0	0	0	0	0	0	0	0	0	0	0	0	0	0	0	4	0	0	0	0	0	0	0	0	0
Abnormal spindle-like microcephaly-associated protein OS=Homo sapiens GN=ASPM PE=1 SV=2	ASPM_HUMAN	ASPM	410 kDa	0	0	0	0	0	0	0	0	0	0	5	42	0	0	0	0	0	0	0	0	0	0	0	0	0	2	0	0	0	5	0	0	0	4	0	0	3	0	0	11	0	0	14	0	0	0
Argininosuccinate synthase OS=Homo sapiens GN=ASS1 PE=1 SV=2	ASSY_HUMAN	ASS1	47 kDa	0	0	0	2	10	0	15	29	33	0	0	0	0	0	0	0	0	0	0	0	0	0	0	0	0	0	0	0	0	0	0	0	0	0	0	0	0	0	0	0	0	0	0	0	0	0
ATPase family AAA domain-containing protein 1 OS=Homo sapiens GN=ATAD1 PE=1 SV=1	ATAD1_HUMAN	ATAD1	41 kDa	0	0	0	0	2	0	0	0	0	0	0	0	0	0	0	0	0	0	0	0	0	0	0	0	0	0	0	0	0	0	0	0	0	0	0	0	0	0	3	0	0	0	0	0	0	0
ATPase family AAA domain-containing protein 3A OS=Homo sapiens GN=ATAD3A PE=1 SV=2	ATD3A_HUMAN	ATAD3A	71 kDa	13	12	9	24	3	0	30	4	2	2	9	14	6	11	0	3	9	5	9	27	5	10	10	2	7	8	2	11	5	9	9	13	15	7	5	8	10	7	11	5	0	11	6	0	8	0
Autophagy-related protein 2 homolog B OS=Homo sapiens GN=ATG2B PE=1 SV=5	ATG2B_HUMAN	ATG2B	233 kDa	0	0	0	0	5	6	0	0	14	0	28	20	8	4	18	0	0	17	0	0	6	8	12	24	14	17	20	2	5	15	0	0	13	9	0	0	22	10	0	15	25	11	22	36	10	16
Ubiquitin-like-conjugating enzyme ATG3 OS=Homo sapiens GN=ATG3 PE=1 SV=1	ATG3_HUMAN	ATG3	36 kDa	0	0	0	0	0	0	0	0	0	0	0	0	0	0	0	0	0	0	0	0	0	0	0	0	0	0	0	0	0	0	0	0	0	0	0	0	3	0	0	0	0	0	0	0	0	0
Autophagy-related protein 9A OS=Homo sapiens GN=ATG9A PE=1 SV=3	ATG9A_HUMAN	ATG9A	94 kDa	0	0	0	0	0	0	0	0	0	0	0	0	0	0	0	0	0	0	0	0	0	0	0	0	0	0	0	0	0	0	0	0	0	0	0	0	2	0	0	0	0	0	0	0	0	0
Bifunctional purine biosynthesis protein PURH OS=Homo sapiens GN=ATIC PE=1 SV=3	PUR9_HUMAN	ATIC	65 kDa	0	0	0	0	0	0	0	0	0	0	0	0	0	0	0	0	0	0	0	0	0	0	0	0	0	0	0	0	0	0	0	0	0	2	0	0	0	0	0	0	0	0	0	0	0	0
Sodium/potassium-transporting ATPase subunit alpha-1 OS=Homo sapiens GN=ATP1A1 PE=1 SV=1	AT1A1_HUMAN	ATP1A1	113 kDa	39	50	49	30	0	44	15	0	17	10	12	29	7	8	6	19	26	54	12	28	34	25	46	50	24	46	44	33	24	17	13	25	16	21	9	0	45	22	40	16	0	15	16	5	14	15
Sarcoplasmic/endoplasmic reticulum calcium ATPase 2 OS=Homo sapiens GN=ATP2A2 PE=1 SV=1	AT2A2_HUMAN	ATP2A2	115 kDa	47	53	42	76	0	11	67	4	8	23	31	74	28	31	0	59	52	54	55	51	30	40	79	41	27	77	39	63	46	60	26	41	42	60	18	2	70	23	34	49	4	43	37	10	12	14
Plasma membrane calcium-transporting ATPase 1 OS=Homo sapiens GN=ATP2B1 PE=1 SV=3	AT2B1_HUMAN	ATP2B1	139 kDa	0	0	9	0	0	4	0	0	0	0	0	2	0	0	0	0	2	10	0	0	5	5	6	8	6	0	5	0	2	4	0	0	0	2	0	0	11	0	0	2	0	0	0	0	0	2
Plasma membrane calcium-transporting ATPase 4 OS=Homo sapiens GN=ATP2B4 PE=1 SV=2	AT2B4_HUMAN	ATP2B4	138 kDa	0	0	0	0	0	0	0	0	0	0	0	0	0	0	0	0	0	0	0	0	0	0	0	0	0	0	0	0	0	0	0	0	0	0	0	0	0	0	0	0	0	0	0	0	0	0
ATP synthase subunit alpha, mitochondrial OS=Homo sapiens GN=ATP5A1 PE=1 SV=1	ATPA_HUMAN	ATP5F1A	60 kDa	8	10	0	3	0	0	4	5	0	0	0	5	11	7	0	0	4	0	0	6	2	0	0	0	0	0	0	8	2	5	2	2	3	2	4	13	7	2	5	7	9	4	3	0	0	0
ATP synthase subunit beta, mitochondrial OS=Homo sapiens GN=ATP5B PE=1 SV=3	ATPB_HUMAN	ATP5F1B	57 kDa	8	15	13	14	15	9	20	8	12	14	10	13	22	21	7	8	13	11	4	8	4	16	16	15	4	7	2	26	17	26	14	26	14	23	23	9	19	14	23	31	51	51	16	14	27	15
ATP synthase subunit gamma, mitochondrial OS=Homo sapiens GN=ATP5C1 PE=1 SV=1	ATPG_HUMAN	ATP5F1C	33 kDa	10	10	4	10	0	2	4	3	7	5	0	2	4	3	0	6	7	11	9	10	8	8	19	0	12	9	2	18	9	9	12	11	12	2	6	7	8	7	8	4	3	12	7	3	6	0
Up-regulated during skeletal muscle growth protein 5 OS=Homo sapiens GN=USMG5 PE=1 SV=1	USMG5_HUMAN	ATP5MD	6 kDa	0	0	0	0	0	0	0	0	0	0	0	0	0	0	0	0	0	0	0	0	0	0	0	0	0	0	0	0	0	0	0	0	0	0	0	0	0	0	0	0	0	0	0	0	0	0
ATP synthase subunit f, mitochondrial OS=Homo sapiens GN=ATP5J2 PE=1 SV=3	ATPK_HUMAN	ATP5MF	11 kDa	0	0	0	0	0	0	0	0	0	0	0	0	0	0	0	0	0	0	0	3	0	0	0	0	0	0	0	0	0	0	0	3	0	0	0	2	0	0	0	0	0	0	0	0	0	0
ATP synthase subunit O, mitochondrial OS=Homo sapiens GN=ATP5O PE=1 SV=1	ATPO_HUMAN	ATP5PO	23 kDa	4	0	0	0	0	0	0	0	0	0	0	0	0	0	0	0	0	0	0	0	0	0	0	0	0	0	0	0	0	0	0	0	0	0	0	0	0	0	0	0	0	0	0	0	0	0
Renin receptor OS=Homo sapiens GN=ATP6AP2 PE=1 SV=2	RENR_HUMAN	ATP6AP2	39 kDa	3	0	0	0	0	0	0	0	0	0	0	0	0	0	0	0	0	0	0	0	0	0	0	0	0	0	0	0	0	0	0	0	0	0	0	0	0	0	0	0	0	0	0	0	0	0
V-type proton ATPase catalytic subunit A OS=Homo sapiens GN=ATP6V1A PE=1 SV=2	VATA_HUMAN	ATP6V1A	68 kDa	0	0	0	0	0	0	2	0	0	0	0	0	0	0	0	0	0	0	2	0	0	0	0	0	0	0	0	0	0	0	0	0	0	0	0	0	0	0	0	0	0	0	0	3	0	2
Copper-transporting ATPase 1 OS=Homo sapiens GN=ATP7A PE=1 SV=3	ATP7A_HUMAN	ATP7A	163 kDa	0	0	2	0	0	0	0	0	0	0	0	0	0	0	0	0	0	0	2	0	0	0	0	0	0	0	0	0	0	0	0	0	0	0	0	0	0	0	0	0	0	0	0	0	0	0
Phospholipid-transporting ATPase IK OS=Homo sapiens GN=ATP8B3 PE=2 SV=4	AT8B3_HUMAN	ATP8B3	147 kDa	0	0	0	0	0	0	0	0	0	2	0	0	0	0	0	0	0	0	0	0	2	0	0	0	0	0	0	0	0	0	0	0	0	0	0	0	0	0	0	0	0	0	0	0	0	0
ATP synthase mitochondrial F1 complex assembly factor 1 OS=Homo sapiens GN=ATPAF1 PE=1 SV=1	ATPF1_HUMAN	ATPAF1	36 kDa	2	3	2	5	7	0	3	9	8	7	0	4	6	10	6	3	6	0	4	6	0	4	0	0	0	0	0	7	3	5	2	2	3	0	2	0	3	3	4	5	6	7	0	3	4	3
Transcriptional regulator ATRX OS=Homo sapiens GN=ATRX PE=1 SV=5	ATRX_HUMAN	ATRX	283 kDa	0	0	0	0	0	0	0	0	0	0	0	0	0	0	0	0	0	0	0	0	0	0	0	0	0	0	0	0	0	0	0	0	0	0	0	3	0	0	0	0	0	0	0	0	0	0
Ataxin-2 OS=Homo sapiens GN=ATXN2 PE=1 SV=2	ATX2_HUMAN	ATXN2	140 kDa	0	0	0	0	0	0	0	0	0	0	0	0	0	0	0	0	0	0	0	0	0	0	0	0	0	0	0	0	0	0	0	0	0	0	0	0	0	0	0	0	0	0	0	0	0	0
Ataxin-2-like protein OS=Homo sapiens GN=ATXN2L PE=1 SV=2	ATX2L_HUMAN	ATXN2L	113 kDa	0	0	5	0	2	11	0	0	2	5	6	4	0	3	3	0	0	4	0	0	0	3	2	3	5	2	6	2	0	4	2	0	4	0	0	0	5	3	2	3	3	4	7	4	3	6
Ancient ubiquitous protein 1 OS=Homo sapiens GN=AUP1 PE=1 SV=1	AUP1_HUMAN	AUP1	53 kDa	3	0	4	2	2	0	0	0	0	0	0	0	0	0	0	0	2	2	0	3	0	0	0	0	0	0	0	0	0	3	0	3	2	0	0	0	4	4	2	3	0	0	3	0	0	0
Aurora kinase A OS=Homo sapiens GN=AURKA PE=1 SV=2	AURKA_HUMAN	AURKA	46 kDa	0	0	0	0	0	0	0	0	0	0	0	0	0	0	0	0	0	0	0	0	0	0	0	0	0	0	0	0	0	0	0	0	2	0	0	0	0	0	0	0	0	0	0	0	0	0
Aurora kinase A-interacting protein OS=Homo sapiens GN=AURKAIP1 PE=1 SV=1	AKIP_HUMAN	AURKAIP1	22 kDa	0	0	0	0	0	0	2	0	0	0	0	0	2	3	0	0	0	0	0	0	0	0	0	0	0	0	0	0	0	0	0	2	0	0	0	0	0	0	0	0	0	0	0	0	0	0
Late secretory pathway protein AVL9 homolog OS=Homo sapiens GN=AVL9 PE=1 SV=1	AVL9_HUMAN	AVL9	72 kDa	0	0	0	0	2	4	7	4	10	0	0	0	0	0	2	0	0	0	0	0	0	0	0	0	0	0	0	0	0	0	7	7	5	0	0	0	0	0	0	0	0	0	0	0	0	3
Zinc-alpha-2-glycoprotein OS=Homo sapiens GN=AZGP1 PE=1 SV=2	ZA2G_HUMAN	AZGP1	34 kDa	0	0	0	0	0	0	0	0	0	0	0	0	0	0	0	2	0	0	0	0	0	0	0	0	0	0	0	0	0	0	0	0	0	0	0	0	0	0	0	0	0	0	0	0	0	0
5-azacytidine-induced protein 2 OS=Homo sapiens GN=AZI2 PE=1 SV=1	AZI2_HUMAN	AZI2	45 kDa	0	0	0	0	0	0	0	0	0	0	0	0	0	0	0	0	0	0	0	0	0	0	0	0	0	0	0	0	0	0	0	0	0	0	0	0	0	0	3	0	0	0	0	0	0	0
UDP-GlcNAc:betaGal beta-1,3-N-acetylglucosaminyltransferase 8 OS=Homo sapiens GN=B3GNT8 PE=1 SV=1	B3GN8_HUMAN	B3GNT8	43 kDa	0	0	0	0	0	0	0	0	0	0	0	0	0	0	0	0	0	0	0	0	0	0	0	0	0	0	0	0	0	0	0	0	0	0	2	0	0	0	0	0	0	0	0	0	0	0
BAG family molecular chaperone regulator 3 OS=Homo sapiens GN=BAG3 PE=1 SV=3	BAG3_HUMAN	BAG3	62 kDa	0	0	0	0	0	0	0	0	0	0	0	0	0	0	0	0	0	6	0	0	0	0	0	0	0	0	0	2	0	0	2	0	0	0	0	0	0	0	0	0	0	0	0	0	0	0
Large proline-rich protein BAG6 OS=Homo sapiens GN=BAG6 PE=1 SV=2	BAG6_HUMAN	BAG6	119 kDa	0	0	0	0	0	0	0	0	0	0	0	0	0	0	0	0	0	0	0	0	0	0	0	0	0	0	0	0	0	2	0	0	0	4	0	0	0	0	0	2	0	2	0	0	0	0
Brain-specific angiogenesis inhibitor 1-associated protein 2 OS=Homo sapiens GN=BAIAP2 PE=1 SV=1	BAIP2_HUMAN	BAIAP2	61 kDa	0	0	0	0	0	0	0	0	0	0	0	0	0	0	0	0	0	0	0	0	0	0	0	0	0	0	0	0	0	0	0	0	0	0	0	0	0	0	0	0	0	0	0	0	0	0
Brain-specific angiogenesis inhibitor 1-associated protein 2-like protein 1 OS=Homo sapiens GN=BAIAP2L1 PE=1 SV=2	BI2L1_HUMAN	BAIAP2L1	57 kDa	3	0	0	0	0	0	0	0	0	0	0	0	0	0	0	0	0	0	0	0	0	0	0	0	0	0	0	0	0	0	0	0	0	0	0	0	0	0	0	0	0	0	0	0	0	0
Apoptosis regulator BAX OS=Homo sapiens GN=BAX PE=1 SV=1	BAX_HUMAN	BAX	21 kDa	6	7	9	0	14	3	2	7	8	15	0	8	9	10	12	3	0	2	5	5	5	10	15	7	7	4	6	7	3	7	5	10	9	3	4	0	14	10	8	8	8	7	11	9	8	8
Bromodomain adjacent to zinc finger domain protein 1A OS=Homo sapiens GN=BAZ1A PE=1 SV=2	BAZ1A_HUMAN	BAZ1A	179 kDa	3	0	0	0	0	0	0	0	0	0	0	0	0	0	0	0	0	0	0	0	0	0	0	0	0	0	0	0	0	0	0	0	0	0	0	0	0	0	0	0	0	0	0	0	0	0
Bromodomain adjacent to zinc finger domain protein 2B OS=Homo sapiens GN=BAZ2B PE=1 SV=3	BAZ2B_HUMAN	BAZ2B	240 kDa	0	0	0	0	0	0	0	0	0	0	0	0	2	0	0	0	0	0	0	0	0	0	0	0	0	0	0	0	0	0	0	0	0	0	0	0	0	0	0	0	0	0	0	0	0	0
Protein PTHB1 OS=Homo sapiens GN=BBS9 PE=1 SV=1	PTHB1_HUMAN	BBS9	99 kDa	0	0	0	0	0	0	2	0	0	0	0	0	0	0	0	0	0	0	0	0	0	0	0	0	0	0	0	0	0	0	0	0	0	0	0	0	0	0	0	0	0	0	0	0	0	0
HMG box transcription factor BBX OS=Homo sapiens GN=BBX PE=1 SV=1	BBX_HUMAN	BBX	105 kDa	0	0	8	7	4	5	6	8	5	6	11	11	2	4	2	3	2	13	4	5	7	6	21	5	6	15	2	0	2	6	0	0	11	6	15	26	6	0	18	10	0	11	8	2	4	0
B-cell receptor-associated protein 31 OS=Homo sapiens GN=BCAP31 PE=1 SV=3	BAP31_HUMAN	BCAP31	28 kDa	5	4	0	0	0	0	0	0	0	0	0	0	0	0	0	0	0	0	0	0	0	0	0	0	0	0	0	2	0	2	0	0	0	0	0	0	0	0	0	0	0	0	0	0	0	0
Breast carcinoma-amplified sequence 3 OS=Homo sapiens GN=BCAS3 PE=1 SV=3	BCAS3_HUMAN	BCAS3	101 kDa	0	0	0	0	0	0	0	0	3	2	5	0	0	0	0	0	0	0	0	0	0	0	0	8	3	0	0	0	0	0	0	0	0	0	0	0	7	2	2	0	0	0	0	0	0	0
BRCA2 and CDKN1A-interacting protein OS=Homo sapiens GN=BCCIP PE=1 SV=1	BCCIP_HUMAN	BCCIP	36 kDa	0	0	0	0	0	0	0	0	0	0	0	0	0	0	0	0	0	0	0	0	0	0	0	0	0	0	0	0	0	0	0	0	0	0	0	0	0	0	0	2	0	0	0	0	0	0
Bcl-2-like protein 13 OS=Homo sapiens GN=BCL2L13 PE=1 SV=1	B2L13_HUMAN	BCL2L13	53 kDa	8	12	24	36	24	28	35	20	30	21	46	26	37	21	27	22	5	25	17	5	16	36	28	32	11	30	29	12	9	15	8	12	11	16	25	13	17	21	11	22	30	11	21	31	17	57
BCL-6 corepressor OS=Homo sapiens GN=BCOR PE=1 SV=1	BCOR_HUMAN	BCOR	192 kDa	0	0	0	0	0	0	0	0	0	0	0	0	0	0	0	0	0	0	0	0	0	0	0	0	0	0	0	0	0	0	0	0	0	5	0	0	0	0	0	0	0	0	0	0	0	0
BCL-6 corepressor-like protein 1 OS=Homo sapiens GN=BCORL1 PE=1 SV=1	BCORL_HUMAN	BCORL1	183 kDa	0	0	0	0	0	0	0	0	0	0	0	0	0	0	0	0	0	0	0	0	0	0	0	0	0	0	0	0	0	0	0	0	0	0	0	0	0	0	0	0	0	0	0	0	0	0
Breakpoint cluster region protein OS=Homo sapiens GN=BCR PE=1 SV=2	BCR_HUMAN	BCR	143 kDa	0	0	4	4	0	3	4	3	6	3	11	5	2	0	2	2	6	5	0	4	0	0	3	0	4	0	0	0	0	5	0	0	3	5	4	9	7	0	2	5	0	3	7	0	2	2
Beclin-1 OS=Homo sapiens GN=BECN1 PE=1 SV=2	BECN1_HUMAN	BECN1	52 kDa	0	0	0	0	0	0	0	0	0	0	0	0	2	0	0	0	0	0	0	0	0	0	0	0	0	0	0	0	0	0	0	0	0	0	0	0	0	0	0	0	0	0	0	0	0	0
BET1 homolog OS=Homo sapiens GN=BET1 PE=1 SV=1	BET1_HUMAN	BET1	13 kDa	0	0	0	0	0	0	0	0	0	0	0	0	0	0	0	0	0	0	0	0	0	0	0	0	0	0	0	0	0	0	0	0	0	0	0	0	0	0	0	0	0	0	0	0	0	0
BET1-like protein OS=Homo sapiens GN=BET1L PE=1 SV=1	BET1L_HUMAN	BET1L	12 kDa	0	0	0	0	0	0	0	0	0	0	0	0	0	0	0	0	0	0	0	0	0	0	0	0	0	0	0	0	0	0	0	0	0	0	0	0	2	0	0	0	0	0	0	0	0	0
Protein bicaudal D homolog 1 OS=Homo sapiens GN=BICD1 PE=1 SV=3	BICD1_HUMAN	BICD1	111 kDa	0	0	0	0	0	0	27	7	27	0	0	0	0	0	0	0	0	0	21	23	20	0	0	0	0	0	0	0	0	0	6	7	12	0	0	0	0	0	0	0	0	0	9	26	12	0
Protein bicaudal D homolog 2 OS=Homo sapiens GN=BICD2 PE=1 SV=1	BICD2_HUMAN	BICD2	94 kDa	0	0	0	0	0	0	59	18	47	0	0	0	0	0	0	0	0	0	58	39	55	0	0	0	0	0	0	0	0	0	19	30	32	0	0	0	9	0	0	0	0	0	23	52	36	0
Bridging integrator 3 OS=Homo sapiens GN=BIN3 PE=1 SV=1	BIN3_HUMAN	BIN3	30 kDa	0	0	0	0	0	0	0	0	0	0	0	0	0	0	0	0	0	0	0	0	0	0	0	0	0	0	0	0	0	0	0	0	0	0	0	0	0	0	0	0	0	0	0	0	0	0
Baculoviral IAP repeat-containing protein 6 OS=Homo sapiens GN=BIRC6 PE=1 SV=2	BIRC6_HUMAN	BIRC6	530 kDa	0	0	0	0	0	0	0	0	0	0	0	7	0	0	2	0	0	2	0	0	0	0	2	3	0	0	0	0	6	37	0	0	12	4	17	0	0	0	0	38	71	18	18	0	3	0
Bloom syndrome protein OS=Homo sapiens GN=BLM PE=1 SV=1	BLM_HUMAN	BLM	159 kDa	0	0	0	0	0	0	0	0	0	0	0	0	0	0	0	0	0	0	0	0	0	0	0	0	0	0	0	0	0	0	0	0	0	2	0	0	0	0	0	0	0	0	0	0	0	0
Golgin-45 OS=Homo sapiens GN=BLZF1 PE=1 SV=2	GO45_HUMAN	BLZF1	45 kDa	0	0	0	0	0	0	0	9	12	0	0	0	0	0	0	0	0	0	0	0	0	0	0	0	0	0	0	0	0	0	0	0	0	0	0	0	2	0	0	0	0	0	0	0	0	0
BMP-2-inducible protein kinase OS=Homo sapiens GN=BMP2K PE=1 SV=2	BMP2K_HUMAN	BMP2K	129 kDa	0	0	0	0	0	0	0	2	0	0	0	0	0	0	0	0	2	0	0	0	0	0	0	0	0	0	0	0	0	0	0	0	0	0	0	0	0	0	0	0	0	0	0	0	0	0
Bone morphogenetic protein 3 OS=Homo sapiens GN=BMP3 PE=1 SV=2	BMP3_HUMAN	BMP3	53 kDa	0	0	0	0	0	0	0	0	0	0	0	0	0	0	0	0	0	0	0	0	0	0	0	0	0	0	0	2	0	0	0	0	0	0	0	0	0	0	0	0	0	0	0	0	0	0
Ribosome biogenesis protein BMS1 homolog OS=Homo sapiens GN=BMS1 PE=1 SV=1	BMS1_HUMAN	BMS1	146 kDa	0	0	2	0	0	0	0	0	0	0	0	2	0	0	0	0	0	0	0	0	0	0	0	0	0	0	0	0	0	0	0	0	0	0	0	0	0	0	0	0	0	0	0	0	0	0
BCL2/adenovirus E1B 19 kDa protein-interacting protein 3 OS=Homo sapiens GN=BNIP3 PE=1 SV=2	BNIP3_HUMAN	BNIP3	22 kDa	0	0	2	0	3	2	0	2	0	7	0	0	0	0	3	0	0	0	0	0	0	0	0	0	0	0	0	0	0	4	0	2	2	0	0	0	0	0	0	0	0	0	0	0	2	0
BCL2/adenovirus E1B 19 kDa protein-interacting protein 3-like OS=Homo sapiens GN=BNIP3L PE=1 SV=1	BNI3L_HUMAN	BNIP3L	24 kDa	0	0	0	0	4	0	0	0	0	0	0	0	2	0	0	0	0	0	0	0	0	0	0	0	0	0	0	0	0	0	0	0	0	0	0	0	0	0	0	0	0	0	0	0	0	0
Biorientation of chromosomes in cell division protein 1-like 1 OS=Homo sapiens GN=BOD1L1 PE=1 SV=2	BD1L1_HUMAN	BOD1L1	330 kDa	0	0	0	0	0	2	0	0	0	0	0	0	0	0	0	0	0	0	0	0	0	0	0	0	0	0	0	0	0	3	0	0	0	0	0	0	0	0	0	0	0	0	3	0	0	0
Ribosome biogenesis protein BOP1 OS=Homo sapiens GN=BOP1 PE=1 SV=2	BOP1_HUMAN	BOP1	84 kDa	0	2	8	2	0	0	0	2	2	2	4	4	0	0	0	4	8	5	10	5	0	2	7	2	2	3	0	2	0	7	0	2	6	5	8	0	6	0	5	2	0	3	4	0	2	0
BPI fold-containing family A member 1 OS=Homo sapiens GN=BPIFA1 PE=1 SV=1	BPIA1_HUMAN	BPIFA1	27 kDa	0	0	0	0	0	0	0	0	0	0	0	0	0	0	0	0	0	0	0	2	0	0	0	0	0	0	0	0	0	0	0	0	0	0	0	0	0	0	0	0	0	0	0	0	0	0
BPI fold-containing family B member 1 OS=Homo sapiens GN=BPIFB1 PE=1 SV=1	BPIB1_HUMAN	BPIFB1	52 kDa	0	0	0	0	0	0	0	0	0	0	0	0	0	0	0	0	0	0	0	0	0	0	0	0	0	0	0	0	0	0	0	0	0	0	0	0	0	0	0	0	0	0	0	0	0	0
3'(2'),5'-bisphosphate nucleotidase 1 OS=Homo sapiens GN=BPNT1 PE=1 SV=1	BPNT1_HUMAN	BPNT1	33 kDa	4	3	2	0	3	0	0	0	0	0	0	0	0	0	0	0	0	0	0	0	0	0	0	0	0	0	0	0	0	0	0	0	0	0	0	0	5	2	2	0	0	0	0	0	0	0
Nucleosome-remodeling factor subunit BPTF OS=Homo sapiens GN=BPTF PE=1 SV=3	BPTF_HUMAN	BPTF	338 kDa	5	0	0	0	0	0	0	0	0	0	0	0	0	0	0	0	0	14	0	0	4	0	2	0	0	2	0	0	0	4	0	0	0	0	0	3	0	0	0	0	0	2	10	0	0	0
Serine/threonine-protein kinase B-raf OS=Homo sapiens GN=BRAF PE=1 SV=4	BRAF_HUMAN	BRAF	84 kDa	0	0	0	0	0	0	0	0	0	0	0	0	0	0	0	0	0	0	0	0	0	0	0	0	0	0	0	0	0	0	0	0	0	0	0	0	0	0	0	0	0	0	0	0	0	0
BRCA1-associated protein OS=Homo sapiens GN=BRAP PE=1 SV=2	BRAP_HUMAN	BRAP	67 kDa	2	0	4	0	0	2	0	0	0	0	0	5	2	3	3	0	0	5	0	0	0	0	0	0	0	0	0	0	0	4	2	2	2	8	0	0	14	2	0	2	0	0	3	0	0	2
Breast cancer type 2 susceptibility protein OS=Homo sapiens GN=BRCA2 PE=1 SV=3	BRCA2_HUMAN	BRCA2	384 kDa	0	0	0	0	0	0	0	0	0	0	0	0	0	0	0	0	0	2	0	0	0	0	0	0	0	2	0	0	0	3	0	0	0	6	8	0	0	0	0	5	0	0	0	0	0	0
Bromodomain-containing protein 4 OS=Homo sapiens GN=BRD4 PE=1 SV=2	BRD4_HUMAN	BRD4	152 kDa	0	0	0	0	0	0	0	0	0	0	0	16	0	0	0	0	0	0	0	0	0	0	0	0	0	0	0	0	0	0	0	0	0	2	0	0	3	0	0	9	0	0	7	0	0	0
Bromodomain-containing protein 7 OS=Homo sapiens GN=BRD7 PE=1 SV=1	BRD7_HUMAN	BRD7	74 kDa	0	0	0	0	0	0	0	0	0	0	0	0	0	0	0	0	2	0	2	2	0	0	0	0	0	0	0	0	0	0	0	0	0	0	0	0	0	0	0	0	0	0	0	0	0	0
Bromodomain-containing protein 9 OS=Homo sapiens GN=BRD9 PE=1 SV=2	BRD9_HUMAN	BRD9	67 kDa	0	0	0	0	0	0	2	2	0	0	0	0	0	0	0	4	3	0	8	0	0	0	0	0	0	0	0	0	0	0	0	0	0	2	0	0	2	0	0	0	0	0	0	0	0	0
Fanconi anemia group J protein OS=Homo sapiens GN=BRIP1 PE=1 SV=1	FANCJ_HUMAN	BRIP1	141 kDa	0	0	0	0	0	0	0	0	0	0	0	0	0	0	0	0	0	2	0	0	0	0	0	0	0	0	0	0	0	0	0	0	0	3	0	0	0	0	0	0	0	0	2	0	0	0
BSD domain-containing protein 1 OS=Homo sapiens GN=BSDC1 PE=1 SV=1	BSDC1_HUMAN	BSDC1	47 kDa	0	0	0	0	0	0	0	0	0	0	0	0	0	0	0	0	0	0	0	0	0	0	0	0	0	0	0	0	0	3	0	0	3	0	0	0	3	2	0	0	0	0	0	0	0	0
Basigin OS=Homo sapiens GN=BSG PE=1 SV=2	BASI_HUMAN	BSG	42 kDa	2	3	3	2	0	0	0	0	0	0	0	0	2	0	0	0	0	0	0	2	0	0	0	0	0	0	0	3	0	3	2	2	0	0	0	0	8	4	6	2	0	0	0	0	0	0
Protein bassoon OS=Homo sapiens GN=BSN PE=1 SV=4	BSN_HUMAN	BSN	416 kDa	0	0	2	0	0	0	0	0	0	0	0	0	0	0	0	0	0	0	0	0	0	0	0	0	0	0	0	0	0	0	0	0	0	0	0	0	0	0	0	0	0	0	0	0	0	0
TATA-binding protein-associated factor 172 OS=Homo sapiens GN=BTAF1 PE=1 SV=2	BTAF1_HUMAN	BTAF1	207 kDa	0	0	0	0	0	6	0	0	0	0	0	4	0	0	0	2	0	4	0	0	4	0	0	3	4	0	0	0	0	0	0	0	0	0	0	0	0	0	0	2	0	0	0	0	0	0
Transcription factor BTF3 OS=Homo sapiens GN=BTF3 PE=1 SV=1	BTF3_HUMAN	BTF3	22 kDa	3	2	4	0	0	0	0	0	0	0	0	0	0	0	0	0	0	0	0	0	0	0	0	0	0	0	0	0	0	0	0	0	0	0	0	0	0	0	0	0	0	0	0	0	0	0
Butyrophilin subfamily 2 member A1 OS=Homo sapiens GN=BTN2A1 PE=1 SV=3	BT2A1_HUMAN	BTN2A1	60 kDa	0	0	0	0	0	0	0	0	2	0	0	0	0	0	0	0	0	0	0	0	0	0	0	0	0	0	0	0	0	0	0	0	0	0	0	0	0	0	0	0	0	0	0	0	0	0
Mitotic checkpoint serine/threonine-protein kinase BUB1 beta OS=Homo sapiens GN=BUB1B PE=1 SV=3	BUB1B_HUMAN	BUB1B	120 kDa	0	0	4	2	2	5	0	0	8	9	0	6	0	0	6	0	0	15	0	0	0	2	0	7	0	3	3	2	5	14	0	0	6	6	0	0	3	4	0	7	12	0	7	7	2	2
Mitotic checkpoint protein BUB3 OS=Homo sapiens GN=BUB3 PE=1 SV=1	BUB3_HUMAN	BUB3	37 kDa	4	0	0	4	0	0	0	0	0	0	0	0	0	0	0	0	2	0	0	0	0	0	0	0	0	0	0	0	0	0	0	0	3	0	0	6	3	0	3	0	0	0	0	0	0	0
Basic leucine zipper and W2 domain-containing protein 1 OS=Homo sapiens GN=BZW1 PE=1 SV=1	BZW1_HUMAN	BZW1	48 kDa	0	2	0	0	0	0	0	0	0	0	0	0	2	0	0	0	0	0	0	0	0	0	0	0	0	0	0	0	0	0	2	0	0	0	0	0	0	0	2	0	0	0	0	0	0	0
Basic leucine zipper and W2 domain-containing protein 2 OS=Homo sapiens GN=BZW2 PE=1 SV=1	BZW2_HUMAN	BZW2	48 kDa	0	0	0	0	0	0	0	0	0	0	0	0	0	0	0	0	0	0	0	0	0	0	0	0	0	0	0	0	0	0	0	0	0	0	0	0	0	0	0	0	0	0	0	0	0	0
UPF0705 protein C11orf49 OS=Homo sapiens GN=C11orf49 PE=1 SV=2	CK049_HUMAN	C11orf49	37 kDa	0	0	0	0	4	0	0	4	3	0	0	2	0	0	0	0	0	0	0	0	0	0	0	0	0	0	0	0	0	0	0	0	0	0	0	2	0	0	3	0	0	0	0	0	2	0
Uncharacterized protein C11orf98 OS=Homo sapiens GN=C11orf98 PE=4 SV=1	CK098_HUMAN	C11orf98	14 kDa	2	4	0	4	2	0	2	2	0	2	0	0	0	4	0	0	0	0	0	0	0	0	0	0	2	0	0	2	3	0	2	2	0	0	2	0	0	0	0	0	0	2	0	0	3	0
Uncharacterized protein C12orf45 OS=Homo sapiens GN=C12orf45 PE=1 SV=2	CL045_HUMAN	C12orf45	20 kDa	2	0	0	0	0	0	0	0	0	0	0	0	0	0	0	0	0	0	0	0	0	0	0	0	0	0	0	0	0	0	0	0	0	0	0	0	0	0	0	0	0	0	0	0	0	0
UPF0505 protein C16orf62 OS=Homo sapiens GN=C16orf62 PE=1 SV=2	CP062_HUMAN	C16orf62	110 kDa	0	0	0	0	0	0	0	0	0	0	0	0	0	0	0	0	0	0	0	0	0	0	0	4	0	0	0	0	0	0	0	0	0	0	0	0	0	0	0	0	0	0	0	0	0	0
Protein Njmu-R1 OS=Homo sapiens GN=C17orf75 PE=1 SV=2	NJMU_HUMAN	C17orf75	45 kDa	0	0	0	2	0	0	12	4	9	0	0	0	0	0	0	0	0	0	0	0	0	0	0	0	0	0	0	2	0	0	0	0	0	0	0	0	5	0	3	0	0	0	2	0	0	0
Leydig cell tumor 10 kDa protein homolog OS=Homo sapiens GN=C19orf53 PE=1 SV=1	L10K_HUMAN	C19orf53	11 kDa	0	0	0	0	0	0	0	0	0	4	0	0	0	3	0	0	0	0	0	0	0	0	0	0	0	0	0	0	0	0	0	0	0	0	0	0	0	0	0	0	0	0	0	0	0	0
Uncharacterized protein C1orf198 OS=Homo sapiens GN=C1orf198 PE=1 SV=1	CA198_HUMAN	C1orf198	36 kDa	0	0	0	0	0	0	0	0	2	0	0	0	0	0	0	0	0	0	0	0	0	0	0	0	0	0	0	0	0	0	0	0	0	0	0	0	6	0	0	0	0	0	0	0	0	0
Complement component 1 Q subcomponent-binding protein, mitochondrial OS=Homo sapiens GN=C1QBP PE=1 SV=1	C1QBP_HUMAN	C1QBP	31 kDa	0	0	0	0	0	0	0	0	0	0	0	0	0	0	0	0	0	0	0	0	0	0	0	0	0	0	0	0	0	0	0	0	0	0	0	0	0	0	0	2	6	0	0	0	0	0
C2 domain-containing protein 2 OS=Homo sapiens GN=C2CD2 PE=1 SV=2	C2CD2_HUMAN	C2CD2	76 kDa	0	0	0	0	0	0	0	0	0	0	0	0	0	0	0	3	2	0	4	2	0	0	0	0	0	0	0	0	0	0	0	0	0	0	0	0	0	0	0	0	0	0	0	0	0	0
Phospholipid transfer protein C2CD2L OS=Homo sapiens GN=C2CD2L PE=1 SV=3	C2C2L_HUMAN	C2CD2L	76 kDa	0	0	0	0	0	0	0	0	0	0	0	0	0	0	0	0	0	0	0	0	0	0	0	0	0	0	0	0	0	0	0	0	0	0	0	0	4	0	0	0	0	0	0	0	0	0
C2 domain-containing protein 5 OS=Homo sapiens GN=C2CD5 PE=1 SV=1	C2CD5_HUMAN	C2CD5	110 kDa	0	0	3	7	0	0	0	0	0	0	3	6	0	2	0	10	8	5	10	8	2	4	4	0	2	4	3	0	6	4	0	2	0	2	0	0	4	0	3	3	0	0	8	0	0	0
Uncharacterized protein C3orf38 OS=Homo sapiens GN=C3orf38 PE=1 SV=1	CC038_HUMAN	C3orf38	38 kDa	0	0	0	0	0	0	0	0	0	0	0	0	0	0	0	0	0	0	0	0	0	0	0	0	0	0	0	0	0	0	0	0	0	0	0	0	0	0	0	0	0	0	0	0	0	0
Protein C9orf72 OS=Homo sapiens GN=C9orf72 PE=1 SV=2	CI072_HUMAN	C9orf72	54 kDa	0	0	0	4	0	0	10	9	8	0	0	2	3	3	2	0	0	0	0	0	0	0	0	0	0	0	0	0	0	0	0	0	2	0	0	0	2	0	0	0	0	0	0	0	0	0
Carbonic anhydrase 2 OS=Homo sapiens GN=CA2 PE=1 SV=2	CAH2_HUMAN	CA2	29 kDa	0	2	0	0	0	0	0	0	0	0	0	0	0	0	0	0	0	0	0	0	0	0	0	0	0	0	0	0	0	0	0	0	0	0	0	2	0	0	0	0	0	0	0	0	0	0
Carbonic anhydrase 6 OS=Homo sapiens GN=CA6 PE=1 SV=3	CAH6_HUMAN	CA6	35 kDa	0	0	0	0	0	0	0	0	0	0	2	0	0	0	0	0	0	0	0	0	0	0	0	0	0	0	0	0	0	0	0	0	0	0	0	0	0	0	0	0	0	0	0	0	0	0
Caspase activity and apoptosis inhibitor 1 OS=Homo sapiens GN=CAAP1 PE=1 SV=2	CAAP1_HUMAN	CAAP1	38 kDa	0	0	0	0	0	0	0	2	0	0	0	0	0	0	0	0	0	0	0	0	0	0	0	0	0	0	0	0	2	0	0	0	0	0	0	2	2	0	2	0	0	0	0	0	0	0
CDK5 and ABL1 enzyme substrate 1 OS=Homo sapiens GN=CABLES1 PE=1 SV=2	CABL1_HUMAN	CABLES1	68 kDa	0	0	0	0	0	0	0	0	0	0	0	0	0	0	0	0	0	0	0	0	0	0	0	0	0	0	0	0	0	0	0	0	0	0	0	0	0	0	2	0	0	0	0	0	0	0
VWFA and cache domain-containing protein 1 OS=Homo sapiens GN=CACHD1 PE=2 SV=2	CAHD1_HUMAN	CACHD1	142 kDa	0	0	0	0	0	0	0	0	0	0	0	0	0	0	0	0	0	0	0	0	0	0	0	0	0	0	0	0	0	0	0	0	0	0	0	0	0	2	0	0	0	0	0	0	0	0
Calcyclin-binding protein OS=Homo sapiens GN=CACYBP PE=1 SV=2	CYBP_HUMAN	CACYBP	26 kDa	10	8	7	0	2	3	0	0	7	0	0	3	8	3	7	3	2	4	0	0	3	8	0	2	6	0	2	15	5	9	11	10	7	2	0	4	4	6	0	7	13	6	2	4	4	6
CAD protein OS=Homo sapiens GN=CAD PE=1 SV=3	PYR1_HUMAN	CAD	243 kDa	0	0	0	0	0	2	0	0	2	0	0	4	0	0	0	5	7	4	3	5	5	4	5	4	5	6	4	0	8	15	0	0	3	5	10	0	7	2	2	24	12	5	5	0	0	0
Calcitonin gene-related peptide 2 OS=Homo sapiens GN=CALCB PE=1 SV=1	CALCB_HUMAN	CALCB	14 kDa	0	0	0	0	0	0	0	0	0	0	0	0	0	0	0	2	0	0	0	0	0	0	0	0	0	0	0	0	0	0	0	0	0	0	0	0	0	0	0	0	0	0	0	0	0	0
Calcium-binding and coiled-coil domain-containing protein 1 OS=Homo sapiens GN=CALCOCO1 PE=1 SV=2	CACO1_HUMAN	CALCOCO1	77 kDa	0	0	0	0	0	0	0	0	0	0	0	0	11	10	11	0	0	0	2	4	4	0	0	0	0	0	0	0	0	0	2	3	9	0	0	0	0	0	0	0	0	0	10	25	12	0
Caldesmon OS=Homo sapiens GN=CALD1 PE=1 SV=3	CALD1_HUMAN	CALD1	93 kDa	3	5	6	3	8	17	4	4	14	3	5	2	6	4	9	0	0	12	0	0	11	6	0	0	6	0	0	4	0	0	4	2	0	0	0	0	5	6	5	0	2	0	0	3	3	6
Protein FAM26D OS=Homo sapiens GN=FAM26D PE=2 SV=1	FA26D_HUMAN	CALHM4	35 kDa	0	0	0	0	0	0	0	0	0	2	0	0	0	0	0	0	0	0	0	0	0	0	0	0	0	0	0	0	0	0	0	0	0	0	0	0	0	0	0	0	0	0	0	0	0	0
Calmodulin-like protein 3 OS=Homo sapiens GN=CALML3 PE=1 SV=2	CALL3_HUMAN	CALML3	17 kDa	0	0	0	0	0	0	0	0	0	4	0	0	0	0	0	0	0	0	0	0	0	0	0	0	0	0	0	0	0	0	0	0	0	0	0	0	0	0	0	0	0	0	0	0	0	0
Calcium signal-modulating cyclophilin ligand OS=Homo sapiens GN=CAMLG PE=1 SV=1	CAMLG_HUMAN	CAMLG	33 kDa	0	3	6	0	0	0	0	0	0	0	0	0	0	0	0	0	0	3	0	0	4	0	0	0	0	0	0	0	0	0	0	0	0	0	0	0	5	3	3	3	0	0	3	0	0	0
Calmodulin-regulated spectrin-associated protein 1 OS=Homo sapiens GN=CAMSAP1 PE=1 SV=2	CAMP1_HUMAN	CAMSAP1	178 kDa	0	0	0	0	0	6	0	0	0	0	0	0	0	0	0	0	0	0	0	0	0	0	0	0	0	0	0	0	0	0	0	0	0	0	0	0	0	0	0	2	0	0	2	0	2	0
Calmodulin-regulated spectrin-associated protein 2 OS=Homo sapiens GN=CAMSAP2 PE=1 SV=3	CAMP2_HUMAN	CAMSAP2	168 kDa	0	0	0	0	0	0	0	0	0	0	0	0	0	0	0	0	0	0	0	0	0	0	0	0	0	0	0	0	0	0	0	0	0	0	0	0	3	0	0	0	0	0	0	0	0	0
Calmodulin-regulated spectrin-associated protein 3 OS=Homo sapiens GN=CAMSAP3 PE=1 SV=2	CAMP3_HUMAN	CAMSAP3	135 kDa	0	0	0	0	0	0	0	0	0	0	0	0	0	0	0	0	0	0	0	0	0	0	0	0	0	0	0	0	0	0	0	0	0	0	0	0	7	5	0	0	0	0	2	0	0	0
Calmodulin-binding transcription activator 1 OS=Homo sapiens GN=CAMTA1 PE=1 SV=4	CMTA1_HUMAN	CAMTA1	184 kDa	0	0	0	0	0	0	0	0	0	0	0	0	0	0	0	0	0	0	0	0	0	0	0	0	0	0	0	0	0	0	0	0	0	0	0	0	0	0	0	0	0	0	0	0	0	0
Cullin-associated NEDD8-dissociated protein 1 OS=Homo sapiens GN=CAND1 PE=1 SV=2	CAND1_HUMAN	CAND1	136 kDa	0	0	0	0	0	0	0	0	0	0	0	0	0	0	0	0	0	0	0	2	0	0	0	0	0	0	0	0	0	0	0	0	0	0	0	0	0	0	0	0	0	0	0	0	0	0
Calnexin OS=Homo sapiens GN=CANX PE=1 SV=2	CALX_HUMAN	CANX	68 kDa	12	27	11	0	0	2	0	0	0	0	2	0	4	4	0	2	0	2	0	0	2	0	0	0	3	0	0	4	2	6	0	3	2	2	4	0	8	2	3	5	13	4	2	9	0	0
Adenylyl cyclase-associated protein 1 OS=Homo sapiens GN=CAP1 PE=1 SV=5	CAP1_HUMAN	CAP1	52 kDa	0	0	0	0	0	0	0	0	0	0	0	0	2	0	0	0	0	0	0	0	0	0	0	0	0	0	0	0	0	0	0	0	0	0	0	0	0	0	0	0	0	0	0	0	0	0
F-actin-capping protein subunit beta OS=Homo sapiens GN=CAPZB PE=1 SV=4	CAPZB_HUMAN	CAPZB	31 kDa	0	0	0	0	0	0	0	0	0	0	0	0	0	0	0	0	0	0	0	0	0	0	0	0	0	0	0	0	0	0	0	0	0	0	0	0	4	0	2	0	0	0	0	0	0	0
F-actin-uncapping protein LRRC16A OS=Homo sapiens GN=CARMIL1 PE=1 SV=1	CARL1_HUMAN	CARMIL1	152 kDa	0	0	0	0	0	0	0	0	0	0	0	0	0	0	0	0	0	0	0	0	0	0	0	0	0	0	0	0	0	0	0	0	2	0	0	0	0	0	0	0	0	0	9	10	4	0
Caskin-2 OS=Homo sapiens GN=CASKIN2 PE=1 SV=2	CSKI2_HUMAN	CASKIN2	127 kDa	0	0	0	0	0	0	0	0	0	0	0	0	0	0	0	0	0	0	0	0	0	0	0	0	0	0	0	0	0	0	0	0	0	0	0	0	4	0	0	0	0	0	0	0	0	0
Caspase-14 OS=Homo sapiens GN=CASP14 PE=1 SV=2	CASPE_HUMAN	CASP14	28 kDa	0	0	0	0	0	0	0	0	0	0	0	0	0	0	0	0	0	0	0	0	0	2	0	0	0	0	0	0	0	0	0	0	0	0	0	3	0	0	0	0	0	0	0	0	0	0
CASP8-associated protein 2 OS=Homo sapiens GN=CASP8AP2 PE=1 SV=1	C8AP2_HUMAN	CASP8AP2	223 kDa	0	0	0	0	0	0	0	0	0	0	0	0	0	0	0	0	0	0	0	0	0	0	0	0	0	0	0	0	0	0	0	0	0	2	0	0	0	0	2	3	0	0	0	0	0	2
Voltage-dependent calcium channel beta subunit-associated regulatory protein OS=Homo sapiens GN=CBARP PE=1 SV=3	CBARP_HUMAN	CBARP	74 kDa	0	0	0	0	0	0	0	0	0	0	0	0	0	0	0	0	0	2	0	0	0	0	0	0	0	0	0	0	0	0	0	0	0	0	0	0	2	2	0	0	0	0	0	0	0	0
E3 ubiquitin-protein ligase CBL OS=Homo sapiens GN=CBL PE=1 SV=2	CBL_HUMAN	CBL	100 kDa	0	0	3	0	0	3	0	0	5	0	7	0	0	0	3	0	0	5	0	0	0	0	0	7	6	0	3	0	0	0	0	0	0	3	0	0	10	4	0	0	0	0	5	0	2	9
Carbonyl reductase [NADPH] 1 OS=Homo sapiens GN=CBR1 PE=1 SV=3	CBR1_HUMAN	CBR1	30 kDa	0	0	0	0	10	0	0	37	0	0	7	0	0	0	0	0	0	0	0	0	0	0	0	0	0	0	0	0	0	0	0	0	0	0	15	0	0	7	0	0	0	0	0	0	0	0
Coiled-coil and C2 domain-containing protein 1A OS=Homo sapiens GN=CC2D1A PE=1 SV=1	C2D1A_HUMAN	CC2D1A	104 kDa	0	0	0	0	0	0	0	0	0	0	0	0	0	0	3	0	0	3	0	0	0	0	0	0	0	2	4	0	0	0	0	0	0	0	0	0	0	3	0	0	0	0	3	0	0	0
Cell cycle and apoptosis regulator protein 2 OS=Homo sapiens GN=CCAR2 PE=1 SV=2	CCAR2_HUMAN	CCAR2	103 kDa	0	0	0	0	0	0	0	0	0	0	0	0	0	0	0	0	0	0	0	0	0	0	0	0	0	0	0	0	0	0	0	0	0	0	0	0	0	0	0	0	0	0	0	0	0	0
Coiled-coil domain-containing protein 125 OS=Homo sapiens GN=CCDC125 PE=1 SV=2	CC125_HUMAN	CCDC125	59 kDa	0	0	0	0	0	0	2	0	0	0	0	0	0	0	0	0	0	0	0	0	0	0	0	0	0	0	0	0	0	0	0	0	0	0	0	0	0	0	0	0	0	0	0	0	0	0
Coiled-coil domain-containing protein 146 OS=Homo sapiens GN=CCDC146 PE=1 SV=2	CC146_HUMAN	CCDC146	113 kDa	0	0	0	0	0	0	0	0	0	0	0	0	0	0	0	0	0	0	0	0	0	0	0	0	0	0	0	0	0	0	0	0	0	0	0	0	0	0	0	0	0	0	0	0	0	0
Coiled-coil domain-containing protein 168 OS=Homo sapiens GN=CCDC168 PE=2 SV=2	CC168_HUMAN	CCDC168	278 kDa	0	0	0	0	0	0	0	0	0	0	0	0	0	0	0	0	0	0	0	0	0	0	0	0	0	0	0	0	0	0	0	0	0	0	0	0	0	0	0	0	0	0	0	0	0	0
Coiled-coil domain-containing protein 178 OS=Homo sapiens GN=CCDC178 PE=2 SV=3	CC178_HUMAN	CCDC178	102 kDa	0	0	0	0	0	0	0	0	0	0	0	0	0	0	0	0	0	0	0	0	0	0	0	0	0	0	0	0	0	0	0	0	0	0	0	0	0	0	0	0	0	0	0	0	0	0
Coiled-coil domain-containing protein 18 OS=Homo sapiens GN=CCDC18 PE=1 SV=1	CCD18_HUMAN	CCDC18	169 kDa	0	0	0	0	0	0	2	0	8	0	0	0	0	0	0	0	0	0	0	0	0	0	0	0	0	0	0	0	0	0	0	0	0	0	0	0	2	0	0	0	0	0	0	0	0	0
Coiled-coil domain-containing protein 186 OS=Homo sapiens GN=CCDC186 PE=1 SV=2	CC186_HUMAN	CCDC186	104 kDa	0	0	0	0	0	0	45	13	50	0	0	0	0	0	0	0	0	0	0	0	12	0	0	0	0	0	0	0	0	0	0	0	0	0	0	0	0	0	0	0	0	0	0	0	0	0
Coiled-coil domain-containing protein 25 OS=Homo sapiens GN=CCDC25 PE=1 SV=2	CCD25_HUMAN	CCDC25	24 kDa	0	0	0	0	2	0	0	0	0	0	0	0	0	0	0	0	0	0	0	0	0	0	0	0	0	0	0	0	0	0	0	0	0	0	0	0	0	0	0	0	0	0	0	0	0	0
Coiled-coil domain-containing protein 40 OS=Homo sapiens GN=CCDC40 PE=2 SV=2	CCD40_HUMAN	CCDC40	130 kDa	0	0	0	0	0	0	0	0	0	0	0	0	0	0	0	0	0	0	0	0	0	0	0	0	0	0	0	0	0	0	0	0	0	0	0	0	0	0	0	0	0	0	0	0	0	0
Coiled-coil domain-containing protein 43 OS=Homo sapiens GN=CCDC43 PE=1 SV=2	CCD43_HUMAN	CCDC43	25 kDa	3	0	2	0	3	0	0	3	0	2	0	2	4	4	4	0	0	0	0	0	0	0	0	0	2	0	0	5	0	4	4	3	6	0	0	0	5	6	0	2	2	0	0	0	4	2
Coiled-coil domain-containing protein 47 OS=Homo sapiens GN=CCDC47 PE=1 SV=1	CCD47_HUMAN	CCDC47	56 kDa	22	34	33	4	3	12	14	0	7	0	4	0	0	6	3	5	6	26	5	18	20	12	9	10	17	10	18	19	6	24	11	19	24	9	3	3	43	20	18	17	12	9	19	8	13	3
Thyroid transcription factor 1-associated protein 26 OS=Homo sapiens GN=CCDC59 PE=1 SV=2	TAP26_HUMAN	CCDC59	29 kDa	0	2	0	4	4	0	3	5	0	0	0	3	0	0	0	3	4	0	3	2	0	0	0	0	0	0	0	0	3	5	0	0	5	0	2	4	2	0	5	3	0	0	3	0	3	0
Coiled-coil domain-containing protein 6 OS=Homo sapiens GN=CCDC6 PE=1 SV=2	CCDC6_HUMAN	CCDC6	53 kDa	0	0	0	0	0	0	0	0	0	0	0	0	0	0	0	0	0	0	0	0	0	0	0	0	0	0	0	0	0	0	0	0	0	0	0	0	0	0	0	0	0	0	0	0	0	0
Coiled-coil domain-containing protein 7 OS=Homo sapiens GN=CCDC7 PE=2 SV=3	CCDC7_HUMAN	CCDC7	157 kDa	2	0	0	0	0	0	0	0	0	0	0	0	0	0	0	0	0	0	0	0	0	0	0	0	0	0	0	0	0	0	0	0	0	0	0	0	0	0	0	0	0	0	0	0	0	0
Coiled-coil domain-containing protein 73 OS=Homo sapiens GN=CCDC73 PE=2 SV=2	CCD73_HUMAN	CCDC73	124 kDa	0	0	0	0	0	0	0	0	0	0	0	0	0	0	0	0	0	0	0	0	0	0	0	0	0	0	0	0	0	0	0	0	0	0	0	0	0	2	0	0	0	0	0	0	0	0
Coiled-coil domain-containing protein 85C OS=Homo sapiens GN=CCDC85C PE=1 SV=1	CC85C_HUMAN	CCDC85C	45 kDa	0	0	0	0	0	0	0	0	0	0	0	0	0	0	0	0	0	0	0	0	0	0	0	0	0	0	0	0	0	0	0	0	0	0	0	0	4	2	0	0	0	0	0	0	0	0
Coiled-coil domain-containing protein 87 OS=Homo sapiens GN=CCDC87 PE=1 SV=2	CCD87_HUMAN	CCDC87	96 kDa	0	0	0	0	0	0	0	0	0	0	0	0	2	0	0	0	0	0	0	0	0	0	0	0	0	0	0	0	0	0	0	0	2	0	0	0	0	0	0	0	0	0	0	0	0	3
Girdin OS=Homo sapiens GN=CCDC88A PE=1 SV=2	GRDN_HUMAN	CCDC88A	216 kDa	0	0	0	7	0	4	28	8	8	2	0	4	0	0	0	0	0	5	0	3	13	10	4	17	11	5	10	2	0	5	0	0	6	4	0	0	15	21	25	5	0	0	8	2	5	2
Coiled-coil alpha-helical rod protein 1 OS=Homo sapiens GN=CCHCR1 PE=1 SV=2	CCHCR_HUMAN	CCHCR1	89 kDa	0	0	0	0	0	0	0	0	0	0	0	0	0	0	0	0	0	0	0	0	0	0	0	0	0	0	0	0	0	0	0	6	2	0	0	0	0	0	0	0	0	0	0	2	0	0
G2/mitotic-specific cyclin-B1 OS=Homo sapiens GN=CCNB1 PE=1 SV=1	CCNB1_HUMAN	CCNB1	48 kDa	0	0	0	0	0	0	0	0	0	0	0	0	0	0	0	0	0	0	0	0	0	0	0	0	0	0	0	0	0	0	0	0	0	0	0	0	0	0	0	0	0	0	0	0	0	0
Centriolar coiled-coil protein of 110 kDa OS=Homo sapiens GN=CCP110 PE=1 SV=3	CP110_HUMAN	CCP110	113 kDa	0	0	0	0	0	0	0	0	0	0	0	0	0	0	0	0	0	0	0	0	0	0	0	0	0	0	0	0	0	0	0	0	0	0	0	0	0	0	2	0	0	0	0	0	0	0
Serine-rich coiled-coil domain-containing protein 2 OS=Homo sapiens GN=CCSER2 PE=1 SV=2	CCSE2_HUMAN	CCSER2	94 kDa	0	0	0	0	0	0	0	0	0	0	0	0	0	0	0	0	0	0	0	0	0	0	0	0	0	0	0	0	0	0	0	0	0	0	0	0	2	0	0	0	0	0	0	0	0	0
T-complex protein 1 subunit beta OS=Homo sapiens GN=CCT2 PE=1 SV=4	TCPB_HUMAN	CCT2	57 kDa	6	0	0	0	0	0	0	0	0	0	0	0	7	0	0	0	0	0	0	0	0	0	0	0	0	0	0	9	0	18	6	0	3	7	3	4	5	2	0	5	0	0	0	0	0	0
T-complex protein 1 subunit gamma OS=Homo sapiens GN=CCT3 PE=1 SV=4	TCPG_HUMAN	CCT3	61 kDa	5	4	2	0	0	0	0	0	0	0	0	0	9	0	0	0	0	0	0	0	0	0	0	0	0	0	0	3	0	7	2	5	3	4	2	3	3	2	0	2	0	0	0	0	0	0
T-complex protein 1 subunit delta OS=Homo sapiens GN=CCT4 PE=1 SV=4	TCPD_HUMAN	CCT4	58 kDa	3	0	0	0	0	0	0	0	0	0	0	0	6	0	0	0	0	0	0	0	0	0	0	0	0	0	0	0	0	3	0	0	0	0	0	3	4	0	0	0	0	0	0	0	0	0
T-complex protein 1 subunit epsilon OS=Homo sapiens GN=CCT5 PE=1 SV=1	TCPE_HUMAN	CCT5	60 kDa	2	0	0	0	0	0	0	0	0	0	0	0	2	0	0	0	0	0	0	0	0	0	0	0	0	0	0	2	0	3	0	0	0	7	0	0	0	0	0	2	0	0	2	0	0	0
T-complex protein 1 subunit zeta OS=Homo sapiens GN=CCT6A PE=1 SV=3	TCPZ_HUMAN	CCT6A	58 kDa	0	0	0	0	0	0	0	0	0	0	0	0	0	0	0	0	0	0	0	0	0	0	0	0	2	0	0	2	0	2	0	0	0	11	0	0	6	0	0	3	0	0	0	0	0	0
T-complex protein 1 subunit eta OS=Homo sapiens GN=CCT7 PE=1 SV=2	TCPH_HUMAN	CCT7	59 kDa	0	0	0	0	0	0	0	0	0	0	0	0	0	0	0	0	0	0	0	0	0	0	0	0	0	0	0	0	0	0	0	0	0	0	0	0	0	0	0	0	0	0	0	0	0	0
T-complex protein 1 subunit theta OS=Homo sapiens GN=CCT8 PE=1 SV=4	TCPQ_HUMAN	CCT8	60 kDa	50	108	56	44	37	54	46	45	63	48	68	119	87	97	45	50	37	97	21	50	45	128	154	172	135	132	156	217	104	113	144	75	92	752	216	195	234	157	91	123	145	94	74	38	71	40
CD2-associated protein OS=Homo sapiens GN=CD2AP PE=1 SV=1	CD2AP_HUMAN	CD2AP	71 kDa	8	5	9	2	6	16	6	4	9	6	9	8	5	8	9	0	4	10	0	3	6	6	0	0	0	9	7	8	0	6	14	13	15	11	3	0	19	20	7	7	4	2	11	8	11	9
DNA-directed RNA polymerase I subunit RPA34 OS=Homo sapiens GN=CD3EAP PE=1 SV=1	RPA34_HUMAN	CD3EAP	55 kDa	0	0	0	0	0	0	0	0	0	0	0	0	0	0	0	0	0	0	0	0	0	0	0	0	0	0	0	0	0	0	0	0	0	0	0	0	0	0	0	0	0	0	0	0	0	0
Cell division cycle protein 23 homolog OS=Homo sapiens GN=CDC23 PE=1 SV=3	CDC23_HUMAN	CDC23	69 kDa	0	0	0	0	0	0	0	0	0	0	0	0	0	0	0	0	0	0	0	0	0	0	0	0	0	0	0	0	0	0	0	0	0	0	0	0	0	0	0	0	0	0	0	0	0	0
Hsp90 co-chaperone Cdc37 OS=Homo sapiens GN=CDC37 PE=1 SV=1	CDC37_HUMAN	CDC37	44 kDa	2	0	0	0	5	0	0	3	2	0	0	0	4	3	0	0	0	0	0	0	2	0	0	0	0	0	0	2	0	5	0	0	0	0	0	0	4	0	0	0	3	0	0	0	0	0
Cell division control protein 42 homolog OS=Homo sapiens GN=CDC42 PE=1 SV=2	CDC42_HUMAN	CDC42	21 kDa	0	0	0	0	0	0	0	0	0	0	0	0	0	0	0	0	0	0	0	0	0	0	0	0	0	0	0	0	0	0	0	0	0	0	0	0	0	0	0	0	0	0	0	0	0	0
Serine/threonine-protein kinase MRCK alpha OS=Homo sapiens GN=CDC42BPA PE=1 SV=1	MRCKA_HUMAN	CDC42BPA	197 kDa	0	0	0	0	0	25	0	0	4	7	0	0	0	0	0	0	0	2	0	0	3	9	0	11	4	4	9	0	0	0	2	0	0	0	0	0	0	0	5	0	0	0	3	0	0	0
Serine/threonine-protein kinase MRCK beta OS=Homo sapiens GN=CDC42BPB PE=1 SV=2	MRCKB_HUMAN	CDC42BPB	194 kDa	0	0	0	0	0	0	0	0	0	0	0	0	0	0	0	0	0	0	0	0	0	0	0	0	0	0	0	0	0	0	0	0	0	0	0	0	0	0	0	0	0	0	0	0	0	0
Cdc42 effector protein 1 OS=Homo sapiens GN=CDC42EP1 PE=1 SV=1	BORG5_HUMAN	CDC42EP1	40 kDa	0	0	0	0	0	0	0	0	0	0	0	0	0	0	0	0	0	0	0	0	0	0	0	0	0	0	0	0	0	0	0	0	0	0	0	0	0	0	0	0	0	0	0	0	0	0
Cdc42 effector protein 2 OS=Homo sapiens GN=CDC42EP2 PE=1 SV=1	BORG1_HUMAN	CDC42EP2	22 kDa	0	0	0	0	0	0	0	0	0	0	0	0	0	0	0	0	0	0	0	0	0	0	0	0	0	0	0	0	0	0	0	0	0	0	0	0	0	0	0	0	0	0	0	0	0	0
Cdc42 effector protein 4 OS=Homo sapiens GN=CDC42EP4 PE=1 SV=1	BORG4_HUMAN	CDC42EP4	38 kDa	0	0	0	0	0	0	0	0	0	0	0	0	0	0	0	0	0	0	0	0	0	0	0	0	0	0	0	0	0	0	0	0	0	0	0	0	0	0	0	0	0	0	0	0	0	0
Cell division cycle 5-like protein OS=Homo sapiens GN=CDC5L PE=1 SV=2	CDC5L_HUMAN	CDC5L	92 kDa	0	0	0	0	0	0	0	0	0	0	0	0	0	0	0	0	0	0	0	0	0	0	0	0	0	0	0	0	0	0	0	0	2	0	0	0	0	0	0	0	0	0	0	0	0	0
Cell division cycle-associated protein 3 OS=Homo sapiens GN=CDCA3 PE=1 SV=1	CDCA3_HUMAN	CDCA3	29 kDa	0	0	0	0	2	0	0	5	0	0	0	0	0	0	0	0	0	0	0	0	0	0	0	0	0	0	0	0	0	0	0	0	0	0	0	0	0	2	0	0	0	0	0	0	0	0
CDP-diacylglycerol--inositol 3-phosphatidyltransferase OS=Homo sapiens GN=CDIPT PE=1 SV=1	CDIPT_HUMAN	CDIPT	24 kDa	0	0	0	0	0	0	0	0	0	0	0	0	0	0	0	0	0	0	0	0	0	0	0	0	0	0	0	0	0	0	0	0	0	0	0	0	0	3	0	0	0	0	0	0	0	0
Cyclin-dependent kinase 1 OS=Homo sapiens GN=CDK1 PE=1 SV=3	CDK1_HUMAN	CDK1	34 kDa	0	0	0	0	0	0	0	0	0	0	0	0	0	0	0	0	0	0	0	0	0	0	0	0	0	0	0	0	0	0	2	0	0	0	0	0	0	0	0	0	0	0	0	0	2	0
Cyclin-dependent kinase 11A OS=Homo sapiens GN=CDK11A PE=1 SV=4	CD11A_HUMAN	CDK11A	91 kDa	0	0	0	0	0	0	0	0	0	0	0	0	0	0	0	8	0	0	10	0	0	0	0	0	0	0	0	0	0	0	0	0	0	2	0	5	0	0	0	0	0	0	0	0	0	0
Cyclin-dependent kinase 11B OS=Homo sapiens GN=CDK11B PE=1 SV=3	CD11B_HUMAN	CDK11B	93 kDa	0	0	0	0	0	0	0	0	0	0	0	0	0	0	0	0	7	0	0	7	0	0	0	0	0	0	0	0	0	0	3	0	0	0	0	0	0	0	0	0	0	0	0	0	0	0
Cyclin-dependent kinase 12 OS=Homo sapiens GN=CDK12 PE=1 SV=2	CDK12_HUMAN	CDK12	164 kDa	0	0	0	0	0	0	0	0	0	0	0	3	0	0	0	0	0	2	0	0	0	0	0	0	0	0	0	0	0	0	0	0	0	0	0	0	0	0	0	2	0	0	3	0	0	0
Cyclin-dependent kinase 13 OS=Homo sapiens GN=CDK13 PE=1 SV=2	CDK13_HUMAN	CDK13	165 kDa	0	0	0	0	0	0	0	0	0	0	0	0	0	0	0	0	0	0	0	0	0	0	0	0	0	0	0	0	0	0	0	0	0	0	0	0	0	0	0	0	0	0	0	0	0	0
Cyclin-dependent-like kinase 5 OS=Homo sapiens GN=CDK5 PE=1 SV=3	CDK5_HUMAN	CDK5	33 kDa	0	0	0	0	0	0	0	0	0	0	0	0	0	0	0	0	0	0	0	2	0	0	0	0	0	0	0	0	0	2	0	3	2	0	0	0	0	0	2	0	0	0	0	0	0	0
CDK5 regulatory subunit-associated protein 2 OS=Homo sapiens GN=CDK5RAP2 PE=1 SV=5	CK5P2_HUMAN	CDK5RAP2	215 kDa	0	0	0	0	0	0	0	0	0	0	0	0	0	0	0	0	0	0	0	0	0	0	0	0	0	0	0	0	0	14	0	0	18	5	6	8	0	0	16	9	6	0	5	0	0	0
CDK5 regulatory subunit-associated protein 3 OS=Homo sapiens GN=CDK5RAP3 PE=1 SV=2	CK5P3_HUMAN	CDK5RAP3	57 kDa	2	5	4	0	0	0	0	0	0	0	0	0	0	0	0	0	0	6	0	0	3	0	0	0	2	0	0	3	0	0	0	0	2	0	0	0	4	4	3	0	0	0	2	0	0	0
Cyclin-dependent kinase 9 OS=Homo sapiens GN=CDK9 PE=1 SV=3	CDK9_HUMAN	CDK9	43 kDa	0	0	0	0	0	0	0	0	0	0	0	0	0	0	0	0	2	0	0	0	0	0	0	0	0	0	0	0	0	0	0	0	0	0	0	0	0	0	0	0	0	0	0	0	0	0
Threonylcarbamoyladenosine tRNA methylthiotransferase OS=Homo sapiens GN=CDKAL1 PE=1 SV=1	CDKAL_HUMAN	CDKAL1	65 kDa	0	0	3	0	0	0	0	0	0	0	0	4	0	0	0	0	3	4	0	0	0	0	0	0	0	0	0	3	0	7	0	4	4	7	2	0	9	7	5	2	0	0	2	0	0	0
Cerebellar degeneration-related protein 2-like OS=Homo sapiens GN=CDR2L PE=1 SV=2	CDR2L_HUMAN	CDR2L	53 kDa	0	0	0	0	0	0	0	0	0	0	0	0	0	0	0	0	0	0	0	0	0	0	0	0	0	0	0	0	0	0	0	0	0	0	0	0	0	2	0	0	0	0	0	0	0	0
Corneodesmosin OS=Homo sapiens GN=CDSN PE=1 SV=3	CDSN_HUMAN	CDSN	52 kDa	0	0	0	0	0	0	0	0	0	0	0	0	0	0	0	0	0	0	0	0	0	0	0	0	0	0	0	0	0	0	0	0	0	0	0	0	0	0	0	0	0	0	0	0	0	0
Protein CDV3 homolog OS=Homo sapiens GN=CDV3 PE=1 SV=1	CDV3_HUMAN	CDV3	27 kDa	0	0	0	0	0	0	0	0	0	0	0	0	0	0	0	0	0	0	0	0	0	0	0	0	0	0	0	0	0	0	0	0	0	0	0	0	0	0	0	0	0	0	0	0	0	0
CCAAT/enhancer-binding protein zeta OS=Homo sapiens GN=CEBPZ PE=1 SV=3	CEBPZ_HUMAN	CEBPZ	121 kDa	0	0	0	0	0	0	0	0	0	0	0	0	0	0	0	0	0	0	0	0	0	0	0	0	0	0	0	0	0	0	0	0	0	0	0	0	0	0	0	0	0	0	0	0	0	0
Transmembrane protein 2 OS=Homo sapiens GN=TMEM2 PE=1 SV=1	TMEM2_HUMAN	CEMIP2	154 kDa	0	0	0	0	0	0	0	0	0	0	0	0	0	0	0	0	0	0	0	0	3	2	0	0	2	0	2	0	0	0	0	0	0	0	0	0	0	8	0	0	0	0	2	0	0	0
Centromere-associated protein E OS=Homo sapiens GN=CENPE PE=1 SV=2	CENPE_HUMAN	CENPE	316 kDa	0	0	0	0	0	0	3	0	7	0	0	2	2	2	27	0	0	3	0	0	25	0	0	0	0	0	0	0	0	0	0	0	6	0	2	0	2	0	0	0	0	0	5	0	3	0
Centromere protein F OS=Homo sapiens GN=CENPF PE=1 SV=2	CENPF_HUMAN	CENPF	368 kDa	0	0	0	0	0	3	0	0	5	0	0	0	0	0	8	0	0	15	0	0	2	0	0	0	2	0	3	0	0	0	0	0	25	2	0	0	5	9	0	0	0	0	15	2	3	0
Centromere protein J OS=Homo sapiens GN=CENPJ PE=1 SV=2	CENPJ_HUMAN	CENPJ	153 kDa	0	0	0	0	0	0	0	0	0	0	0	0	0	0	0	0	0	0	0	0	0	0	0	0	0	0	0	0	0	0	0	0	0	0	0	0	0	0	0	0	0	0	0	0	0	0
Centrosomal protein of 104 kDa OS=Homo sapiens GN=CEP104 PE=1 SV=1	CE104_HUMAN	CEP104	104 kDa	0	0	0	0	0	0	0	0	0	0	0	0	0	0	0	0	0	0	0	0	0	0	0	0	0	0	0	0	0	0	0	0	0	0	0	0	0	0	0	0	0	0	0	0	0	0
Centrosomal protein of 112 kDa OS=Homo sapiens GN=CEP112 PE=1 SV=2	CE112_HUMAN	CEP112	113 kDa	0	0	0	0	0	0	0	0	0	0	0	0	0	0	11	0	0	0	0	0	0	0	0	0	0	0	0	0	0	0	0	0	0	0	0	0	3	0	0	0	0	0	0	0	0	0
Centrosomal protein of 135 kDa OS=Homo sapiens GN=CEP135 PE=1 SV=2	CP135_HUMAN	CEP135	133 kDa	0	0	0	0	0	0	0	0	0	0	0	0	0	0	7	0	0	0	0	2	26	0	0	0	0	0	0	0	0	0	0	2	11	0	0	0	25	20	9	0	0	0	2	10	8	0
Centrosomal protein of 152 kDa OS=Homo sapiens GN=CEP152 PE=1 SV=4	CE152_HUMAN	CEP152	196 kDa	0	0	0	0	0	0	2	0	13	0	0	0	0	0	0	0	0	0	0	0	0	0	0	0	0	0	0	0	0	0	0	0	0	0	0	0	0	0	0	0	0	0	0	0	0	0
Centrosomal protein of 162 kDa OS=Homo sapiens GN=CEP162 PE=1 SV=2	CE162_HUMAN	CEP162	162 kDa	0	0	0	0	0	0	0	0	0	0	0	0	0	0	0	0	0	0	0	0	0	0	0	0	0	0	0	0	0	0	0	0	0	0	0	0	0	0	0	0	0	0	0	0	0	0
Centrosomal protein of 170 kDa OS=Homo sapiens GN=CEP170 PE=1 SV=1	CE170_HUMAN	CEP170	175 kDa	0	0	7	0	2	27	0	0	6	12	9	12	5	2	8	0	2	21	0	3	15	10	8	13	9	16	12	2	2	21	0	0	21	4	0	0	39	31	25	20	20	15	24	23	13	7
Centrosomal protein of 192 kDa OS=Homo sapiens GN=CEP192 PE=1 SV=2	CE192_HUMAN	CEP192	213 kDa	0	0	0	0	0	0	0	0	0	0	0	0	0	0	0	0	0	0	0	0	0	0	84	77	0	135	90	0	0	4	0	0	0	0	2	0	0	0	0	3	0	0	0	0	0	0
Centrosome-associated protein CEP250 OS=Homo sapiens GN=CEP250 PE=1 SV=2	CP250_HUMAN	CEP250	281 kDa	0	0	0	0	0	0	15	9	43	0	0	13	27	23	140	0	0	0	2	0	33	0	0	0	0	0	0	0	0	0	9	22	37	0	0	0	0	0	0	0	0	0	43	78	46	0
Centrosomal protein of 290 kDa OS=Homo sapiens GN=CEP290 PE=1 SV=2	CE290_HUMAN	CEP290	290 kDa	0	0	0	0	0	0	8	0	13	0	0	0	0	0	0	0	0	0	2	4	70	0	0	0	0	0	0	0	0	0	0	0	0	0	0	0	0	0	0	0	0	0	0	0	0	0
Centrosomal protein of 295 kDa OS=Homo sapiens GN=CEP295 PE=1 SV=4	CE295_HUMAN	CEP295	295 kDa	0	0	0	0	0	0	0	0	0	0	0	0	0	0	0	0	0	0	0	0	0	0	0	0	0	0	0	0	0	0	0	0	0	0	0	0	0	0	0	0	0	0	0	0	0	0
Centrosome-associated protein 350 OS=Homo sapiens GN=CEP350 PE=1 SV=1	CE350_HUMAN	CEP350	351 kDa	0	0	0	0	0	7	0	2	7	0	6	0	0	0	0	0	0	9	0	0	4	2	0	2	3	2	2	0	0	6	0	0	3	0	0	0	4	0	0	4	2	7	10	0	8	0
Centrosomal protein of 55 kDa OS=Homo sapiens GN=CEP55 PE=1 SV=3	CEP55_HUMAN	CEP55	54 kDa	2	0	0	0	0	0	2	0	0	0	0	0	0	4	0	0	0	0	0	2	0	0	0	0	0	0	0	4	0	2	0	2	2	0	0	0	3	0	0	0	0	0	0	0	0	0
Centrosomal protein of 78 kDa OS=Homo sapiens GN=CEP78 PE=1 SV=1	CEP78_HUMAN	CEP78	76 kDa	0	0	5	8	10	6	7	10	0	7	16	28	0	0	8	2	3	6	0	2	0	3	0	0	0	18	7	0	0	13	0	0	6	20	7	20	8	3	22	20	4	7	2	5	0	0
Centrosomal protein of 85 kDa OS=Homo sapiens GN=CEP85 PE=1 SV=1	CEP85_HUMAN	CEP85	86 kDa	0	0	0	0	0	0	0	0	0	0	0	0	0	0	0	0	0	0	0	0	0	0	0	0	0	0	0	0	0	0	0	0	0	0	0	0	0	0	0	0	0	0	0	0	0	0
Centrosomal protein of 97 kDa OS=Homo sapiens GN=CEP97 PE=1 SV=1	CEP97_HUMAN	CEP97	97 kDa	0	0	0	0	0	0	0	0	0	0	0	2	0	0	0	0	0	0	0	0	0	0	0	0	0	0	0	0	2	0	0	0	0	0	0	0	0	0	0	4	0	0	0	0	0	0
Choline/ethanolaminephosphotransferase 1 OS=Homo sapiens GN=CEPT1 PE=1 SV=1	CEPT1_HUMAN	CEPT1	47 kDa	0	0	0	3	0	0	0	0	0	0	0	0	0	0	0	0	0	0	0	0	0	0	0	0	0	0	0	0	0	0	0	0	0	0	0	0	0	0	0	4	0	0	7	0	0	0
Ceramide synthase 2 OS=Homo sapiens GN=CERS2 PE=1 SV=1	CERS2_HUMAN	CERS2	45 kDa	0	0	0	0	0	0	0	0	0	0	0	0	0	0	0	0	0	0	0	0	0	0	0	0	0	0	0	0	0	0	0	0	0	0	0	0	0	0	0	0	0	0	0	0	0	0
Centrin-2 OS=Homo sapiens GN=CETN2 PE=1 SV=1	CETN2_HUMAN	CETN2	20 kDa	0	0	0	0	0	0	0	0	0	0	0	0	0	0	0	0	0	0	0	0	0	0	0	0	0	0	0	0	0	0	0	0	0	0	0	0	0	0	0	0	0	0	0	0	0	0
Cilia- and flagella-associated protein 36 OS=Homo sapiens GN=CFAP36 PE=1 SV=2	CFA36_HUMAN	CFAP36	39 kDa	0	0	0	0	0	0	0	0	0	0	0	0	0	0	0	0	0	0	0	0	0	0	0	0	0	0	0	0	0	0	0	0	0	0	0	0	0	0	0	0	0	0	0	0	0	0
Cofilin-1 OS=Homo sapiens GN=CFL1 PE=1 SV=3	COF1_HUMAN	CFL1	19 kDa	0	0	0	0	0	0	0	0	0	0	0	0	2	0	0	0	0	3	0	0	0	0	0	0	0	0	0	0	0	2	0	0	2	0	0	0	3	0	0	2	3	0	4	0	0	0
Cofilin-2 OS=Homo sapiens GN=CFL2 PE=1 SV=1	COF2_HUMAN	CFL2	19 kDa	0	0	0	0	0	0	0	0	0	0	0	0	0	0	0	0	0	0	0	0	0	0	0	0	0	0	0	0	0	0	0	0	0	0	0	0	0	0	0	0	0	0	0	0	2	0
Cingulin OS=Homo sapiens GN=CGN PE=1 SV=2	CING_HUMAN	CGN	136 kDa	0	0	0	0	0	0	0	0	0	0	0	0	0	0	0	0	0	0	0	0	0	0	0	0	0	0	0	0	0	0	0	0	0	0	0	0	0	0	0	0	0	0	0	0	0	0
MICOS complex subunit MIC19 OS=Homo sapiens GN=CHCHD3 PE=1 SV=1	MIC19_HUMAN	CHCHD3	26 kDa	0	0	0	0	0	0	0	0	0	0	0	0	0	0	0	0	0	0	0	0	0	0	0	0	0	0	0	0	0	0	0	0	0	0	0	0	0	0	0	0	0	0	0	0	0	0
Chromodomain-helicase-DNA-binding protein 1 OS=Homo sapiens GN=CHD1 PE=1 SV=2	CHD1_HUMAN	CHD1	197 kDa	9	0	0	0	0	0	0	0	0	0	0	6	0	0	0	0	0	0	0	0	0	0	0	0	0	0	0	0	0	0	0	0	0	0	0	0	0	0	0	5	0	0	0	0	0	0
Chromodomain-helicase-DNA-binding protein 1-like OS=Homo sapiens GN=CHD1L PE=1 SV=2	CHD1L_HUMAN	CHD1L	101 kDa	0	0	0	0	0	0	0	0	0	0	0	0	0	0	0	0	0	0	0	0	0	0	0	0	0	0	0	0	0	0	0	0	0	0	2	0	0	0	0	0	0	0	0	0	0	0
Chromodomain-helicase-DNA-binding protein 2 OS=Homo sapiens GN=CHD2 PE=1 SV=2	CHD2_HUMAN	CHD2	211 kDa	0	0	0	0	0	0	0	0	0	0	0	0	0	0	0	0	0	0	0	0	0	0	0	0	0	0	0	0	4	0	0	0	0	7	3	5	3	0	5	0	0	2	0	0	0	0
Chromodomain-helicase-DNA-binding protein 4 OS=Homo sapiens GN=CHD4 PE=1 SV=2	CHD4_HUMAN	CHD4	218 kDa	28	5	5	2	13	6	0	6	6	0	11	21	4	0	10	0	5	31	7	8	31	6	8	7	12	7	9	10	18	17	6	4	15	22	29	27	6	4	23	18	7	13	28	5	16	6
Chromodomain-helicase-DNA-binding protein 6 OS=Homo sapiens GN=CHD6 PE=1 SV=4	CHD6_HUMAN	CHD6	305 kDa	0	0	0	0	0	10	0	0	0	0	3	10	0	0	0	0	0	7	0	0	0	0	7	0	0	0	0	0	0	0	0	0	0	0	12	7	0	0	9	4	0	0	4	0	0	0
Chromodomain-helicase-DNA-binding protein 7 OS=Homo sapiens GN=CHD7 PE=1 SV=3	CHD7_HUMAN	CHD7	336 kDa	0	0	0	0	0	13	0	0	4	0	0	0	0	0	0	0	0	9	0	0	6	0	0	0	0	0	0	0	0	0	0	0	0	0	0	0	0	0	0	0	0	2	0	0	0	0
Chromodomain-helicase-DNA-binding protein 8 OS=Homo sapiens GN=CHD8 PE=1 SV=5	CHD8_HUMAN	CHD8	291 kDa	6	0	0	0	0	27	0	0	6	0	4	11	0	0	2	0	0	64	0	0	18	6	10	21	23	7	22	23	6	30	24	6	28	22	58	4	9	11	0	25	32	21	48	15	32	7
Calcium homeostasis endoplasmic reticulum protein OS=Homo sapiens GN=CHERP PE=1 SV=3	CHERP_HUMAN	CHERP	104 kDa	0	0	0	0	0	2	0	0	0	2	0	5	0	0	0	0	0	3	0	2	0	0	0	0	0	0	0	0	0	0	0	0	3	0	0	2	2	0	0	0	0	0	0	0	0	0
Rab proteins geranylgeranyltransferase component A 1 OS=Homo sapiens GN=CHM PE=1 SV=3	RAE1_HUMAN	CHM	73 kDa	0	0	0	0	0	0	0	0	0	0	0	0	0	0	0	0	0	0	0	0	0	0	0	0	0	7	0	0	0	0	0	0	0	0	0	0	0	0	0	0	0	0	5	12	0	0
Rab proteins geranylgeranyltransferase component A 2 OS=Homo sapiens GN=CHML PE=1 SV=2	RAE2_HUMAN	CHML	74 kDa	0	0	0	0	0	8	6	8	13	9	7	3	5	9	3	0	0	0	8	7	14	0	3	10	28	31	45	0	0	0	15	15	19	2	0	0	21	20	13	0	0	0	41	43	34	19
Charged multivesicular body protein 2b OS=Homo sapiens GN=CHMP2B PE=1 SV=1	CHM2B_HUMAN	CHMP2B	24 kDa	3	3	0	0	2	3	4	0	4	5	0	0	6	6	2	0	0	2	0	0	3	2	0	2	4	0	3	6	0	2	9	2	4	0	0	3	4	6	0	0	0	0	0	4	3	4
Charged multivesicular body protein 4b OS=Homo sapiens GN=CHMP4B PE=1 SV=1	CHM4B_HUMAN	CHMP4B	25 kDa	0	0	0	0	2	0	0	2	0	0	0	3	0	0	0	0	0	0	0	0	0	0	0	0	0	0	0	0	0	0	0	0	0	0	0	0	2	0	0	0	0	0	0	0	0	0
Charged multivesicular body protein 5 OS=Homo sapiens GN=CHMP5 PE=1 SV=1	CHMP5_HUMAN	CHMP5	25 kDa	0	0	0	0	2	0	0	2	0	0	0	3	0	2	0	0	0	0	0	2	3	0	0	0	0	0	2	0	0	0	0	0	0	0	0	0	4	3	0	2	0	0	0	0	0	0
Charged multivesicular body protein 7 OS=Homo sapiens GN=CHMP7 PE=1 SV=1	CHMP7_HUMAN	CHMP7	51 kDa	2	0	2	2	5	4	0	2	6	0	7	0	2	2	5	0	0	0	0	0	2	0	0	0	3	0	0	2	0	0	0	0	0	3	0	0	0	0	0	0	0	0	0	0	0	2
Cysteine and histidine-rich domain-containing protein 1 OS=Homo sapiens GN=CHORDC1 PE=1 SV=2	CHRD1_HUMAN	CHORDC1	37 kDa	0	0	0	0	0	0	0	0	0	0	0	0	0	0	0	0	0	0	0	0	0	0	0	0	0	0	0	0	0	0	0	0	0	0	0	0	0	0	0	0	2	0	0	0	0	0
Calcineurin B homologous protein 1 OS=Homo sapiens GN=CHP1 PE=1 SV=3	CHP1_HUMAN	CHP1	22 kDa	0	0	0	0	0	0	0	0	0	0	0	0	0	0	0	0	0	0	0	0	0	0	0	0	0	0	0	0	0	0	0	0	0	0	0	0	2	0	0	0	0	0	0	0	0	0
Anamorsin OS=Homo sapiens GN=CIAPIN1 PE=1 SV=2	CPIN1_HUMAN	CIAPIN1	34 kDa	0	0	0	0	4	2	0	4	2	0	0	2	3	3	0	0	0	0	0	0	0	0	0	0	0	0	0	0	0	0	2	0	0	2	0	0	4	4	3	0	0	0	2	2	0	0
Protein CIP2A OS=Homo sapiens GN=KIAA1524 PE=1 SV=2	CIP2A_HUMAN	CIP2A	102 kDa	6	0	5	29	15	37	50	16	42	27	35	21	35	25	36	11	7	32	17	18	49	14	23	26	21	31	44	51	11	28	54	25	23	11	16	0	31	40	19	17	22	25	17	44	29	39
CDGSH iron-sulfur domain-containing protein 1 OS=Homo sapiens GN=CISD1 PE=1 SV=1	CISD1_HUMAN	CISD1	12 kDa	0	0	2	5	5	7	10	3	10	10	0	3	6	4	0	6	3	6	5	6	6	7	10	4	4	3	3	3	3	6	0	4	0	3	6	4	7	8	7	4	6	5	3	8	6	9
CDGSH iron-sulfur domain-containing protein 2 OS=Homo sapiens GN=CISD2 PE=1 SV=1	CISD2_HUMAN	CISD2	15 kDa	4	2	2	2	2	0	0	0	0	5	0	0	2	0	0	0	0	0	0	0	3	2	4	0	4	0	0	5	2	8	4	4	2	0	0	0	5	3	5	0	0	3	0	0	3	0
Citron Rho-interacting kinase OS=Homo sapiens GN=CIT PE=1 SV=2	CTRO_HUMAN	CIT	231 kDa	0	0	0	0	0	0	0	0	0	0	0	0	0	0	0	0	0	0	0	0	4	0	0	0	0	0	0	0	0	0	0	0	2	0	0	0	5	0	0	0	0	0	0	0	0	0
Cytoskeleton-associated protein 2 OS=Homo sapiens GN=CKAP2 PE=1 SV=1	CKAP2_HUMAN	CKAP2	77 kDa	0	0	0	0	0	0	0	0	0	0	0	0	0	0	0	0	0	0	0	0	0	0	0	0	0	0	0	0	0	0	0	0	0	0	0	0	0	0	0	0	0	2	0	0	0	0
Cytoskeleton-associated protein 4 OS=Homo sapiens GN=CKAP4 PE=1 SV=2	CKAP4_HUMAN	CKAP4	66 kDa	43	87	51	56	29	10	64	25	9	19	26	71	18	33	3	29	51	30	21	51	25	21	25	3	8	17	4	76	18	42	42	31	41	23	10	32	40	26	33	26	2	36	12	0	17	13
Cytoskeleton-associated protein 5 OS=Homo sapiens GN=CKAP5 PE=1 SV=3	CKAP5_HUMAN	CKAP5	226 kDa	16	2	3	23	13	62	19	6	32	0	25	43	10	4	23	2	0	56	5	2	47	27	27	57	40	33	65	19	11	30	18	6	37	25	13	0	41	49	25	28	26	17	41	31	29	28
Creatine kinase B-type OS=Homo sapiens GN=CKB PE=1 SV=1	KCRB_HUMAN	CKB	43 kDa	0	3	3	0	2	0	0	5	0	0	0	0	5	3	0	0	0	0	0	0	0	0	0	0	0	0	0	0	0	0	0	0	0	0	0	0	2	0	3	2	0	0	0	0	0	0
Creatine kinase U-type, mitochondrial OS=Homo sapiens GN=CKMT1A PE=1 SV=1	KCRU_HUMAN	CKMT1A	47 kDa	0	0	0	0	0	0	0	0	0	0	0	0	2	4	0	0	0	0	0	0	0	0	0	0	0	0	0	0	0	0	0	0	0	0	0	2	2	0	0	0	0	0	0	0	0	0
CLIP-associating protein 1 OS=Homo sapiens GN=CLASP1 PE=1 SV=1	CLAP1_HUMAN	CLASP1	169 kDa	0	0	0	0	0	0	0	0	5	0	0	2	0	0	2	0	0	0	0	0	0	0	0	0	0	0	0	0	0	0	0	0	0	0	0	0	3	0	0	0	0	0	5	3	3	0
CLIP-associating protein 2 OS=Homo sapiens GN=CLASP2 PE=1 SV=2	CLAP2_HUMAN	CLASP2	141 kDa	0	0	0	0	0	0	0	0	6	0	0	2	0	0	0	0	0	0	0	0	4	0	0	0	0	0	0	0	0	0	0	0	2	2	0	0	12	0	0	0	0	0	13	0	6	0
Galectin-10 OS=Homo sapiens GN=CLC PE=1 SV=3	LEG10_HUMAN	CLC	16 kDa	0	0	0	0	0	0	0	0	0	0	0	0	0	0	0	0	0	0	0	0	0	0	0	0	0	0	0	0	0	0	0	0	0	0	0	0	0	0	0	0	0	3	0	0	0	0
Chloride channel CLIC-like protein 1 OS=Homo sapiens GN=CLCC1 PE=1 SV=1	CLCC1_HUMAN	CLCC1	62 kDa	11	17	14	7	7	3	5	0	0	3	9	8	3	7	0	0	6	3	0	2	0	0	5	3	0	4	3	11	7	11	3	0	8	11	0	0	29	11	12	6	0	5	5	0	0	0
H(+)/Cl(-) exchange transporter 7 OS=Homo sapiens GN=CLCN7 PE=1 SV=2	CLCN7_HUMAN	CLCN7	89 kDa	0	0	0	0	0	0	0	0	0	0	0	0	0	0	0	0	0	0	0	0	0	0	0	0	0	0	0	0	0	0	0	0	0	0	0	0	5	0	0	0	0	0	0	0	0	0
Protein CLEC16A OS=Homo sapiens GN=CLEC16A PE=1 SV=2	CL16A_HUMAN	CLEC16A	118 kDa	0	0	0	5	6	24	0	0	5	0	0	0	0	0	0	0	0	0	0	0	0	0	0	0	0	0	0	0	0	0	0	0	0	0	0	0	0	0	0	0	0	0	0	0	0	0
Calmegin OS=Homo sapiens GN=CLGN PE=1 SV=1	CLGN_HUMAN	CLGN	70 kDa	0	0	0	0	0	0	0	0	0	0	0	0	0	0	0	0	0	0	0	0	0	0	0	0	0	0	0	0	0	0	0	0	0	0	0	0	0	0	0	0	0	0	0	0	0	0
Clathrin interactor 1 OS=Homo sapiens GN=CLINT1 PE=1 SV=1	EPN4_HUMAN	CLINT1	68 kDa	6	5	10	17	7	21	17	5	25	9	14	9	13	18	19	10	5	16	6	2	16	14	4	4	11	9	8	9	2	6	10	2	5	9	0	0	19	15	4	0	3	0	8	7	9	19
Calmin OS=Homo sapiens GN=CLMN PE=1 SV=1	CLMN_HUMAN	CLMN	112 kDa	0	0	7	0	0	0	0	0	0	0	0	2	0	0	0	0	0	4	0	0	0	0	0	0	0	0	0	0	0	5	0	0	3	0	0	0	2	0	0	0	0	0	5	0	0	0
Caseinolytic peptidase B protein homolog OS=Homo sapiens GN=CLPB PE=1 SV=1	CLPB_HUMAN	CLPB	79 kDa	0	0	0	0	0	0	0	0	0	0	0	0	0	0	0	0	0	0	0	0	0	0	0	0	0	0	0	0	0	0	0	0	0	0	0	0	0	0	0	2	8	0	0	0	0	0
ATP-dependent Clp protease ATP-binding subunit clpX-like, mitochondrial OS=Homo sapiens GN=CLPX PE=1 SV=2	CLPX_HUMAN	CLPX	69 kDa	0	0	0	0	0	0	0	0	0	0	0	0	0	0	0	0	0	0	0	0	0	0	0	0	0	0	0	0	0	0	0	0	0	2	0	0	0	0	0	0	0	0	0	0	0	0
Clathrin heavy chain 1 OS=Homo sapiens GN=CLTC PE=1 SV=5	CLH1_HUMAN	CLTC	192 kDa	0	0	0	0	0	0	0	0	0	0	0	0	0	0	0	0	0	0	0	0	0	0	0	0	0	0	0	0	0	0	0	0	0	0	0	0	0	0	0	8	12	0	0	2	0	0
Clusterin OS=Homo sapiens GN=CLU PE=1 SV=1	CLUS_HUMAN	CLU	52 kDa	0	0	0	0	0	6	0	0	0	0	0	0	0	0	0	2	0	0	0	0	0	0	0	0	0	0	0	0	0	0	0	0	0	0	0	0	0	0	0	0	0	0	0	0	0	0
Clustered mitochondria protein homolog OS=Homo sapiens GN=CLUH PE=1 SV=2	CLU_HUMAN	CLUH	147 kDa	0	0	2	0	0	0	0	0	0	0	0	0	0	0	0	0	0	0	0	0	0	0	0	0	0	0	0	0	0	0	0	0	0	13	3	0	0	2	0	3	0	0	2	0	0	0
Cellular nucleic acid-binding protein OS=Homo sapiens GN=CNBP PE=1 SV=1	CNBP_HUMAN	CNBP	19 kDa	0	0	0	0	0	0	0	0	0	0	0	0	0	0	0	0	0	0	0	0	0	0	0	0	0	0	0	0	0	0	0	0	0	0	0	0	0	0	0	0	0	0	0	0	0	0
Cytosolic non-specific dipeptidase OS=Homo sapiens GN=CNDP2 PE=1 SV=2	CNDP2_HUMAN	CNDP2	53 kDa	0	0	0	0	0	0	0	0	0	0	0	0	0	0	0	0	0	0	0	0	0	0	0	0	0	0	0	0	0	0	0	0	0	0	0	0	0	0	0	0	0	0	0	0	0	0
Calponin-2 OS=Homo sapiens GN=CNN2 PE=1 SV=4	CNN2_HUMAN	CNN2	34 kDa	0	0	0	0	0	0	0	0	2	0	0	0	0	0	0	0	0	0	0	0	0	0	0	0	3	0	0	0	0	0	0	0	0	0	0	0	3	0	0	0	0	0	0	0	3	0
Calponin-3 OS=Homo sapiens GN=CNN3 PE=1 SV=1	CNN3_HUMAN	CNN3	36 kDa	0	0	3	0	8	6	0	5	8	3	0	6	6	5	5	0	2	4	0	2	0	4	0	0	2	0	0	4	0	3	5	2	4	0	2	0	8	10	5	5	0	0	5	4	7	0
Metal transporter CNNM3 OS=Homo sapiens GN=CNNM3 PE=1 SV=1	CNNM3_HUMAN	CNNM3	76 kDa	0	0	0	0	0	0	0	0	0	0	0	0	0	0	0	0	0	0	0	0	0	0	0	0	0	2	0	0	0	0	0	0	0	0	0	0	0	0	2	0	0	0	0	0	0	0
CCR4-NOT transcription complex subunit 1 OS=Homo sapiens GN=CNOT1 PE=1 SV=2	CNOT1_HUMAN	CNOT1	267 kDa	9	0	0	0	0	0	0	0	2	0	0	3	0	0	0	0	0	9	0	0	0	0	0	0	4	0	0	2	3	7	0	0	10	7	3	0	4	0	2	10	0	3	9	0	0	0
CCR4-NOT transcription complex subunit 10 OS=Homo sapiens GN=CNOT10 PE=1 SV=1	CNO10_HUMAN	CNOT10	82 kDa	2	0	0	0	0	0	0	0	0	0	0	0	0	0	0	0	0	0	0	0	0	0	0	0	0	0	0	0	0	0	0	0	0	2	0	0	0	0	0	0	0	0	0	0	0	0
2',3'-cyclic-nucleotide 3'-phosphodiesterase OS=Homo sapiens GN=CNP PE=1 SV=2	CN37_HUMAN	CNP	48 kDa	2	0	0	3	2	0	0	0	0	0	0	0	0	3	0	2	0	2	2	0	0	0	0	0	0	0	0	0	0	0	0	0	2	0	0	4	3	0	8	0	0	0	0	0	0	0
Centlein OS=Homo sapiens GN=CNTLN PE=1 SV=5	CNTLN_HUMAN	CNTLN	162 kDa	0	0	0	0	0	0	0	0	0	0	0	0	0	0	2	0	0	0	0	0	0	0	0	0	0	0	0	0	0	0	0	0	0	0	0	0	0	0	0	0	0	0	0	0	0	0
Centriolin OS=Homo sapiens GN=CNTRL PE=1 SV=2	CNTRL_HUMAN	CNTRL	269 kDa	0	0	0	0	0	0	0	0	0	0	0	0	0	0	3	0	0	0	0	0	0	0	0	0	0	0	0	0	0	0	0	0	0	0	0	0	0	0	0	0	0	0	0	0	0	0
Centrobin OS=Homo sapiens GN=CNTROB PE=1 SV=1	CNTRB_HUMAN	CNTROB	101 kDa	0	0	0	0	0	0	6	0	10	0	0	0	0	0	0	0	0	0	0	0	0	0	0	0	0	0	0	0	0	0	0	0	0	0	0	0	0	0	0	0	0	0	0	0	0	0
Conserved oligomeric Golgi complex subunit 1 OS=Homo sapiens GN=COG1 PE=1 SV=1	COG1_HUMAN	COG1	109 kDa	0	0	0	0	0	0	20	19	18	0	0	0	0	0	0	0	0	0	0	0	0	0	0	0	0	0	0	0	0	0	0	0	2	0	0	0	0	0	0	0	0	0	0	0	0	0
Conserved oligomeric Golgi complex subunit 4 OS=Homo sapiens GN=COG4 PE=1 SV=3	COG4_HUMAN	COG4	89 kDa	0	0	0	0	0	0	3	0	0	0	0	0	0	0	0	0	0	0	0	0	0	0	0	0	0	0	0	0	0	0	0	0	0	0	0	0	0	0	0	0	0	0	0	7	0	0
Conserved oligomeric Golgi complex subunit 5 OS=Homo sapiens GN=COG5 PE=1 SV=3	COG5_HUMAN	COG5	93 kDa	0	0	0	0	0	0	0	2	0	0	0	0	0	0	0	0	0	0	0	0	0	0	0	0	0	0	0	0	0	0	0	0	0	0	0	0	0	0	0	0	0	0	0	0	0	0
Coilin OS=Homo sapiens GN=COIL PE=1 SV=1	COIL_HUMAN	COIL	63 kDa	0	0	0	0	0	0	0	0	0	0	2	0	0	0	0	0	3	0	0	2	0	0	0	0	0	0	0	0	0	0	0	0	2	2	2	14	0	0	0	0	0	0	0	0	0	0
Collagen alpha-1(I) chain OS=Homo sapiens GN=COL1A1 PE=1 SV=5	CO1A1_HUMAN	COL1A1	139 kDa	0	0	0	0	0	0	0	0	0	0	0	0	0	0	0	0	0	0	0	0	0	0	0	0	0	0	0	0	0	0	0	0	0	0	0	0	0	0	0	0	0	0	0	0	0	0
Collagen alpha-5(VI) chain OS=Homo sapiens GN=COL6A5 PE=1 SV=1	CO6A5_HUMAN	COL6A5	290 kDa	0	0	0	0	0	0	0	0	0	0	0	0	0	0	0	0	0	0	0	0	0	0	0	0	0	0	0	0	0	0	0	0	0	0	0	0	0	0	0	0	0	0	0	0	0	0
Collagen alpha-1(VII) chain OS=Homo sapiens GN=COL7A1 PE=1 SV=2	CO7A1_HUMAN	COL7A1	295 kDa	0	0	0	0	0	0	0	0	0	0	0	0	0	0	0	0	0	0	0	0	0	0	0	0	0	0	0	0	0	0	0	0	0	0	0	0	0	0	0	0	0	0	0	0	0	0
Coatomer subunit alpha OS=Homo sapiens GN=COPA PE=1 SV=2	COPA_HUMAN	COPA	138 kDa	2	0	5	0	0	0	0	0	0	0	0	0	0	0	3	0	2	4	0	0	0	0	0	0	0	2	0	0	0	6	0	0	3	0	0	2	0	0	0	3	0	4	5	2	0	0
Coatomer subunit beta OS=Homo sapiens GN=COPB1 PE=1 SV=3	COPB_HUMAN	COPB1	107 kDa	0	0	2	0	0	0	0	0	0	0	3	0	0	0	0	0	0	4	0	0	0	0	3	4	2	3	2	0	0	8	0	0	7	0	2	0	11	9	3	4	0	0	5	2	0	0
Coatomer subunit beta' OS=Homo sapiens GN=COPB2 PE=1 SV=2	COPB2_HUMAN	COPB2	102 kDa	0	0	0	0	0	0	0	0	0	0	0	0	0	0	0	0	0	0	0	0	0	0	0	0	0	0	0	0	0	0	0	0	0	0	0	0	0	0	0	0	0	0	0	0	0	0
Coatomer subunit gamma-1 OS=Homo sapiens GN=COPG1 PE=1 SV=1	COPG1_HUMAN	COPG1	98 kDa	4	0	0	0	0	0	0	0	0	0	6	0	0	0	7	0	0	0	0	0	0	0	0	4	0	0	0	0	6	14	0	0	7	0	8	0	12	11	6	4	0	0	0	7	0	0
Coatomer subunit gamma-2 OS=Homo sapiens GN=COPG2 PE=1 SV=1	COPG2_HUMAN	COPG2	98 kDa	13	27	26	16	16	13	15	8	7	15	21	9	9	5	14	13	6	18	4	5	6	8	11	4	0	24	18	6	13	20	4	6	17	16	18	0	27	29	14	20	21	9	10	26	0	7
Atypical kinase COQ8A, mitochondrial OS=Homo sapiens GN=COQ8A PE=1 SV=1	COQ8A_HUMAN	COQ8A	72 kDa	0	0	0	0	0	0	0	0	0	0	0	0	0	0	0	0	2	0	0	4	0	0	0	0	0	0	0	0	0	0	0	0	0	0	0	0	0	0	0	0	0	0	0	0	0	0
Coronin-1B OS=Homo sapiens GN=CORO1B PE=1 SV=1	COR1B_HUMAN	CORO1B	54 kDa	7	13	10	12	11	22	13	6	14	9	16	13	14	12	18	9	7	10	7	7	7	12	7	14	14	10	15	6	3	10	10	3	12	11	6	0	24	24	6	5	7	0	12	10	8	16
Coronin-7 OS=Homo sapiens GN=CORO7 PE=1 SV=2	CORO7_HUMAN	CORO7	101 kDa	0	0	0	0	0	0	0	0	0	0	0	0	0	0	0	0	0	0	0	0	0	0	0	0	0	0	0	0	0	0	0	0	0	0	0	0	0	0	0	0	0	0	0	0	0	0
Carboxypeptidase D OS=Homo sapiens GN=CPD PE=1 SV=2	CBPD_HUMAN	CPD	153 kDa	0	0	12	2	0	22	0	0	0	6	2	6	6	0	11	6	2	16	0	0	12	12	0	18	11	12	10	0	2	7	0	0	10	6	0	0	9	12	12	8	9	4	11	13	7	9
Protein JBTS17 OS=Homo sapiens GN=C5orf42 PE=1 SV=4	CE042_HUMAN	CPLANE1	362 kDa	0	0	0	0	0	0	0	0	0	0	3	0	0	0	0	0	0	0	0	0	0	0	0	0	0	0	0	0	0	0	0	0	0	0	0	0	0	0	0	0	0	0	4	0	0	0
Copine-3 OS=Homo sapiens GN=CPNE3 PE=1 SV=1	CPNE3_HUMAN	CPNE3	60 kDa	0	0	2	0	0	0	0	0	0	0	0	0	0	0	0	0	0	0	0	0	0	0	0	0	0	0	0	0	0	0	0	0	0	0	0	0	0	0	0	0	0	0	0	0	0	0
Copine-5 OS=Homo sapiens GN=CPNE5 PE=1 SV=2	CPNE5_HUMAN	CPNE5	66 kDa	2	0	0	0	0	0	0	0	0	0	0	0	0	0	0	0	0	0	0	0	0	0	0	0	0	0	0	0	0	0	0	0	0	0	0	0	0	0	0	0	0	0	0	0	0	0
Copine-8 OS=Homo sapiens GN=CPNE8 PE=1 SV=2	CPNE8_HUMAN	CPNE8	63 kDa	0	0	0	0	0	0	0	0	0	0	0	0	0	0	0	0	0	0	0	0	0	0	0	0	0	0	0	0	0	0	0	0	0	0	0	0	13	0	3	0	0	0	0	0	0	0
Carbamoyl-phosphate synthase [ammonia], mitochondrial OS=Homo sapiens GN=CPS1 PE=1 SV=2	CPSM_HUMAN	CPS1	165 kDa	0	0	0	0	0	0	0	0	0	0	0	0	0	0	0	0	0	0	0	0	0	0	0	0	0	0	0	0	0	0	0	0	0	0	0	0	0	0	0	0	0	2	0	0	0	0
Cleavage and polyadenylation specificity factor subunit 2 OS=Homo sapiens GN=CPSF2 PE=1 SV=2	CPSF2_HUMAN	CPSF2	88 kDa	0	0	0	0	0	0	0	0	0	0	0	0	0	0	0	0	0	0	0	0	0	0	0	0	0	0	0	0	0	0	0	0	0	0	0	0	0	0	0	0	0	0	0	0	0	0
Cleavage and polyadenylation specificity factor subunit 3 OS=Homo sapiens GN=CPSF3 PE=1 SV=1	CPSF3_HUMAN	CPSF3	77 kDa	0	0	3	0	2	9	3	0	2	0	3	2	0	0	5	0	0	9	0	0	0	0	0	0	0	0	0	0	0	0	2	0	2	3	0	0	0	2	2	0	2	0	0	0	0	2
Cleavage and polyadenylation specificity factor subunit 6 OS=Homo sapiens GN=CPSF6 PE=1 SV=2	CPSF6_HUMAN	CPSF6	59 kDa	0	0	0	0	0	0	0	0	0	0	0	0	0	0	0	0	0	0	0	0	0	0	0	0	0	0	0	0	0	0	0	0	0	0	0	0	0	0	0	0	0	0	0	0	0	0
Carnitine O-palmitoyltransferase 1, liver isoform OS=Homo sapiens GN=CPT1A PE=1 SV=2	CPT1A_HUMAN	CPT1A	88 kDa	5	3	9	44	11	39	15	2	17	22	24	20	19	18	20	21	21	19	21	13	17	9	3	12	4	25	31	6	0	14	2	4	12	14	16	0	13	4	4	14	14	7	16	24	4	25
Carnitine O-palmitoyltransferase 2, mitochondrial OS=Homo sapiens GN=CPT2 PE=1 SV=2	CPT2_HUMAN	CPT2	74 kDa	0	0	0	0	0	0	0	0	0	0	0	0	0	0	0	0	0	0	0	0	0	0	0	0	0	0	0	0	0	0	0	0	0	7	0	3	0	0	0	6	8	0	0	0	0	0
EF-hand calcium-binding domain-containing protein 4B OS=Homo sapiens GN=CRACR2A PE=1 SV=1	EFC4B_HUMAN	CRACR2A	46 kDa	0	0	0	2	0	0	0	0	0	0	2	0	0	0	0	0	0	0	0	0	0	0	0	0	0	0	0	0	0	0	0	0	0	0	0	0	0	0	0	0	0	0	0	0	0	0
Protein crumbs homolog 1 OS=Homo sapiens GN=CRB1 PE=1 SV=2	CRUM1_HUMAN	CRB1	154 kDa	0	0	0	0	0	0	0	0	2	0	0	0	0	0	0	0	0	0	0	0	0	0	0	0	0	0	0	0	0	0	0	0	0	0	0	0	0	0	0	0	0	0	0	0	0	0
CREB-binding protein OS=Homo sapiens GN=CREBBP PE=1 SV=3	CBP_HUMAN	CREBBP	265 kDa	0	0	0	0	0	0	0	0	0	0	0	0	0	0	0	0	0	0	0	0	0	0	0	0	0	0	0	0	0	0	0	0	0	0	0	0	0	0	0	0	0	0	0	0	0	0
Adapter molecule crk OS=Homo sapiens GN=CRK PE=1 SV=2	CRK_HUMAN	CRK	34 kDa	7	7	8	10	25	11	7	14	12	14	0	5	14	17	10	8	4	17	5	4	10	13	13	7	14	6	9	15	9	11	19	13	14	15	7	4	23	20	14	10	11	14	11	16	16	11
Crk-like protein OS=Homo sapiens GN=CRKL PE=1 SV=1	CRKL_HUMAN	CRKL	34 kDa	9	10	9	11	16	15	10	6	15	11	0	12	9	22	15	5	3	15	3	5	12	18	10	13	19	10	16	14	9	13	15	9	10	7	6	3	24	24	7	11	15	14	16	15	19	14
Rootletin OS=Homo sapiens GN=CROCC PE=1 SV=1	CROCC_HUMAN	CROCC	229 kDa	0	0	0	0	0	0	45	0	16	0	0	0	0	0	0	2	0	0	0	0	0	0	0	0	0	0	0	0	0	0	0	2	0	0	0	0	0	0	0	0	0	0	0	0	0	0
CREB-regulated transcription coactivator 1 OS=Homo sapiens GN=CRTC1 PE=1 SV=2	CRTC1_HUMAN	CRTC1	67 kDa	0	0	0	0	0	0	0	0	0	0	0	0	0	0	0	0	0	0	0	0	0	0	0	0	0	0	0	0	0	0	0	0	0	0	0	0	7	2	0	0	0	0	0	0	0	0
CREB-regulated transcription coactivator 2 OS=Homo sapiens GN=CRTC2 PE=1 SV=2	CRTC2_HUMAN	CRTC2	73 kDa	0	0	0	0	0	0	0	0	0	0	0	0	0	0	0	0	0	0	0	0	0	0	0	0	0	0	0	0	0	0	0	0	0	0	0	0	2	0	0	0	0	0	0	0	0	0
CREB-regulated transcription coactivator 3 OS=Homo sapiens GN=CRTC3 PE=1 SV=2	CRTC3_HUMAN	CRTC3	67 kDa	0	0	0	0	0	0	0	0	0	0	0	0	0	0	0	0	0	0	0	0	0	0	0	0	0	0	0	0	0	0	0	0	0	0	0	0	2	0	0	0	0	0	0	0	0	0
Very large A-kinase anchor protein OS=Homo sapiens GN=CRYBG3 PE=1 SV=3	CRBG3_HUMAN	CRYBG3	331 kDa	0	0	0	4	0	24	17	4	19	4	50	43	0	0	2	0	0	48	0	0	5	14	6	10	7	8	0	0	0	36	0	0	5	21	2	0	0	0	0	29	43	20	17	0	6	19
Citrate synthase, mitochondrial OS=Homo sapiens GN=CS PE=1 SV=2	CISY_HUMAN	CS	52 kDa	0	3	0	0	2	0	0	0	0	0	0	0	4	0	0	0	0	0	0	0	0	0	0	0	0	0	0	0	0	0	0	0	0	0	0	0	0	0	0	0	0	0	0	0	0	0
Cold shock domain-containing protein E1 OS=Homo sapiens GN=CSDE1 PE=1 SV=2	CSDE1_HUMAN	CSDE1	89 kDa	7	0	11	14	3	35	5	0	20	18	24	11	12	14	14	4	4	31	3	0	12	16	14	10	11	30	40	19	3	21	23	11	21	11	9	0	24	20	3	15	18	9	19	38	14	17
Exportin-2 OS=Homo sapiens GN=CSE1L PE=1 SV=3	XPO2_HUMAN	CSE1L	110 kDa	10	16	0	4	0	0	0	0	0	0	0	0	2	3	0	2	2	0	0	4	0	0	0	0	0	0	0	0	4	0	0	2	0	0	0	0	2	0	0	3	0	0	0	0	0	2
Casein kinase I isoform epsilon OS=Homo sapiens GN=CSNK1E PE=1 SV=1	KC1E_HUMAN	CSNK1E	47 kDa	0	0	0	0	0	0	0	0	0	0	0	0	0	0	0	0	0	0	0	0	0	0	0	0	0	0	0	0	0	0	0	0	0	0	0	0	0	0	0	0	0	0	0	0	0	0
Casein kinase II subunit alpha' OS=Homo sapiens GN=CSNK2A2 PE=1 SV=1	CSK22_HUMAN	CSNK2A2	41 kDa	2	0	0	0	0	0	0	0	0	0	0	0	0	0	0	0	0	0	0	0	0	0	0	0	0	0	0	0	0	0	0	0	0	0	0	0	0	0	0	0	0	0	0	0	0	0
Cysteine and glycine-rich protein 2 OS=Homo sapiens GN=CSRP2 PE=1 SV=3	CSRP2_HUMAN	CSRP2	21 kDa	0	0	0	0	0	0	0	0	0	0	0	0	0	0	0	0	0	0	0	0	0	0	0	0	0	0	0	0	0	0	0	0	0	0	0	0	0	0	0	0	0	0	0	0	0	0
Cystatin-S OS=Homo sapiens GN=CST4 PE=1 SV=3	CYTS_HUMAN	CST4	16 kDa	0	0	0	0	0	0	0	0	0	0	3	0	0	0	0	0	0	0	0	0	0	0	0	0	0	0	0	0	2	0	0	2	0	0	0	0	0	0	0	0	0	0	0	0	0	0
Cystatin-A OS=Homo sapiens GN=CSTA PE=1 SV=1	CYTA_HUMAN	CSTA	11 kDa	0	0	0	0	0	0	0	0	0	0	0	0	0	0	0	0	0	0	0	0	0	0	0	0	0	0	0	0	0	0	0	0	0	0	0	0	0	0	0	0	0	0	0	0	0	0
Cleavage stimulation factor subunit 2 OS=Homo sapiens GN=CSTF2 PE=1 SV=1	CSTF2_HUMAN	CSTF2	61 kDa	0	0	0	0	0	0	0	0	0	0	0	0	0	0	0	0	0	0	0	0	0	0	0	0	0	0	0	0	0	0	0	0	0	0	0	0	0	0	0	2	0	0	0	0	0	0
Cancer/testis antigen family 45 member A2 OS=Homo sapiens GN=CT45A2 PE=2 SV=3	CT452_HUMAN	CT45A2	21 kDa	0	0	0	2	0	0	0	0	0	0	0	0	0	0	0	2	5	0	4	5	0	0	0	0	0	0	0	0	0	0	0	0	0	0	0	0	0	0	0	0	0	0	0	0	0	0
cTAGE family member 5 OS=Homo sapiens GN=CTAGE5 PE=1 SV=4	CTGE5_HUMAN	CTAGE5	91 kDa	0	0	0	0	0	0	0	0	0	0	0	0	0	0	0	0	0	0	0	0	0	0	0	0	0	0	0	0	2	0	0	0	0	0	0	0	0	0	0	0	0	0	0	0	0	0
Catenin alpha-1 OS=Homo sapiens GN=CTNNA1 PE=1 SV=1	CTNA1_HUMAN	CTNNA1	100 kDa	0	0	0	0	0	0	0	0	0	0	0	0	0	0	0	0	0	0	0	0	0	0	0	0	0	0	0	0	0	0	0	0	0	0	0	0	0	0	0	0	0	0	0	0	0	0
Catenin delta-1 OS=Homo sapiens GN=CTNND1 PE=1 SV=1	CTND1_HUMAN	CTNND1	108 kDa	0	0	2	4	0	14	0	0	6	2	6	4	5	4	8	3	0	12	0	0	3	9	0	0	11	0	0	2	0	3	4	0	5	3	3	0	12	11	10	0	0	2	3	2	4	13
CTP synthase 1 OS=Homo sapiens GN=CTPS1 PE=1 SV=2	PYRG1_HUMAN	CTPS1	67 kDa	13	5	9	3	0	12	6	0	5	0	3	4	3	2	5	2	3	6	8	2	14	0	0	0	0	0	0	2	3	0	2	2	2	0	0	0	10	9	0	0	0	0	3	0	0	4
RNA polymerase-associated protein CTR9 homolog OS=Homo sapiens GN=CTR9 PE=1 SV=1	CTR9_HUMAN	CTR9	134 kDa	0	0	0	0	0	0	0	0	0	0	0	0	0	0	0	0	0	2	0	0	0	0	0	0	0	0	0	0	0	0	0	0	0	0	0	0	0	0	0	0	0	0	0	0	0	0
Src substrate cortactin OS=Homo sapiens GN=CTTN PE=1 SV=2	SRC8_HUMAN	CTTN	62 kDa	13	15	18	42	33	24	29	33	20	30	42	18	24	38	29	18	15	19	14	17	14	16	3	6	15	22	26	17	2	19	22	17	27	10	10	5	18	29	19	13	15	10	19	31	20	28
CTTNBP2 N-terminal-like protein OS=Homo sapiens GN=CTTNBP2NL PE=1 SV=2	CT2NL_HUMAN	CTTNBP2NL	70 kDa	0	0	0	0	0	0	0	0	0	0	0	0	0	0	0	2	0	0	0	0	0	0	0	0	0	0	0	0	0	0	0	0	0	0	0	0	0	0	0	0	0	0	0	0	0	0
CUE domain-containing protein 2 OS=Homo sapiens GN=CUEDC2 PE=1 SV=1	CUED2_HUMAN	CUEDC2	32 kDa	0	0	0	0	0	0	0	0	0	0	0	0	0	0	0	0	0	0	0	0	0	0	0	0	0	0	0	0	0	0	0	0	0	0	0	0	0	0	0	0	0	0	0	0	0	0
Cullin-4B OS=Homo sapiens GN=CUL4B PE=1 SV=4	CUL4B_HUMAN	CUL4B	104 kDa	0	0	0	0	0	0	0	0	0	0	0	0	0	0	0	0	0	0	0	0	0	0	0	0	0	0	0	0	0	0	0	0	0	0	0	0	0	0	0	0	0	0	0	0	0	0
Uncharacterized protein C12orf43 OS=Homo sapiens GN=C12orf43 PE=1 SV=2	CL043_HUMAN	CUSTOS	28 kDa	0	0	0	0	0	0	0	3	0	0	0	0	0	0	0	0	2	0	0	3	0	0	0	0	0	0	0	0	0	0	0	0	0	0	0	0	0	0	2	0	0	0	0	0	0	0
Protein CASP OS=Homo sapiens GN=CUX1 PE=1 SV=2	CASP_HUMAN	CUX1	77 kDa	0	0	0	0	0	0	0	0	0	0	0	0	0	0	0	0	0	0	0	0	0	0	0	0	0	0	0	0	0	0	0	0	0	0	0	0	7	2	0	0	0	0	0	0	0	0
CWF19-like protein 2 OS=Homo sapiens GN=CWF19L2 PE=1 SV=4	C19L2_HUMAN	CWF19L2	104 kDa	0	0	0	0	0	0	0	0	2	2	2	0	0	0	0	0	2	0	0	2	0	0	0	0	0	0	0	0	0	0	0	0	0	0	0	0	0	0	0	0	0	0	0	0	0	0
Coxsackievirus and adenovirus receptor OS=Homo sapiens GN=CXADR PE=1 SV=1	CXAR_HUMAN	CXADR	40 kDa	5	3	0	0	0	0	0	0	0	0	0	0	0	2	0	0	0	0	0	0	0	0	0	0	0	0	0	3	0	0	2	0	0	0	0	0	13	4	5	0	0	0	0	0	0	0
UPF0428 protein CXorf56 OS=Homo sapiens GN=CXorf56 PE=1 SV=1	CX056_HUMAN	CXorf56	26 kDa	4	0	4	2	0	0	0	0	0	0	0	0	0	0	0	0	0	3	0	0	2	0	0	0	3	0	0	4	0	3	4	3	4	0	0	0	3	4	0	0	0	0	3	0	4	0
Cytochrome b5 OS=Homo sapiens GN=CYB5A PE=1 SV=2	CYB5_HUMAN	CYB5A	15 kDa	0	0	0	0	0	0	0	0	0	2	0	0	0	0	0	0	0	0	0	0	0	0	0	0	0	0	0	0	0	0	0	0	0	0	0	0	0	0	0	0	0	0	0	0	0	0
Cytochrome b5 type B OS=Homo sapiens GN=CYB5B PE=1 SV=2	CYB5B_HUMAN	CYB5B	16 kDa	0	0	4	0	0	3	2	0	0	2	0	0	3	0	0	3	2	3	0	0	0	3	0	0	0	0	0	0	0	2	0	2	2	0	4	0	0	5	0	0	5	0	0	4	2	4
NADH-cytochrome b5 reductase 1 OS=Homo sapiens GN=CYB5R1 PE=1 SV=1	NB5R1_HUMAN	CYB5R1	34 kDa	0	0	0	4	9	7	0	6	8	7	0	6	5	4	6	0	0	3	0	0	3	8	0	4	7	0	3	2	2	5	2	4	4	2	0	4	4	3	2	5	3	2	5	6	6	6
NADH-cytochrome b5 reductase 3 OS=Homo sapiens GN=CYB5R3 PE=1 SV=3	NB5R3_HUMAN	CYB5R3	34 kDa	0	3	3	0	2	0	0	2	0	0	0	0	0	2	0	0	0	0	0	0	0	0	0	0	0	0	0	0	0	0	0	0	0	0	0	0	0	0	0	0	0	0	0	0	0	0
Cytoplasmic FMR1-interacting protein 1 OS=Homo sapiens GN=CYFIP1 PE=1 SV=1	CYFP1_HUMAN	CYFIP1	145 kDa	0	0	0	0	0	0	0	0	0	0	0	2	0	0	0	0	2	0	0	0	0	0	0	0	0	0	0	0	0	0	0	0	0	3	0	0	4	0	0	0	0	0	0	0	0	0
Cytoplasmic FMR1-interacting protein 2 OS=Homo sapiens GN=CYFIP2 PE=1 SV=2	CYFP2_HUMAN	CYFIP2	148 kDa	0	0	0	0	0	0	0	0	0	0	0	0	0	0	0	0	0	0	0	0	0	0	0	0	0	0	0	0	0	0	0	0	0	0	0	0	0	0	0	0	0	0	0	0	0	0
Ubiquitin carboxyl-terminal hydrolase CYLD OS=Homo sapiens GN=CYLD PE=1 SV=1	CYLD_HUMAN	CYLD	107 kDa	0	0	0	0	0	0	0	0	10	2	4	0	0	3	6	0	0	3	0	0	0	0	0	0	0	0	0	0	0	0	0	2	0	5	0	0	5	0	0	0	0	0	2	3	4	3
Lanosterol 14-alpha demethylase OS=Homo sapiens GN=CYP51A1 PE=1 SV=3	CP51A_HUMAN	CYP51A1	57 kDa	0	0	0	0	0	0	0	0	0	0	0	0	0	0	0	0	0	0	0	0	0	0	0	0	0	0	0	0	0	0	0	0	0	0	0	0	0	0	0	0	0	0	0	0	0	0
Disabled homolog 2-interacting protein OS=Homo sapiens GN=DAB2IP PE=1 SV=2	DAB2P_HUMAN	DAB2IP	132 kDa	0	0	3	0	0	0	0	0	0	0	0	0	0	0	0	0	0	0	0	0	0	0	0	0	0	0	0	0	0	0	0	0	2	0	0	0	5	0	0	0	0	0	6	0	0	0
Dachshund homolog 1 OS=Homo sapiens GN=DACH1 PE=1 SV=3	DACH1_HUMAN	DACH1	79 kDa	3	0	0	0	0	0	0	0	0	0	0	0	0	0	0	0	0	0	0	0	0	0	0	0	0	0	0	2	0	0	0	0	0	0	0	0	0	0	0	0	0	0	0	0	0	0
Aspartate--tRNA ligase, mitochondrial OS=Homo sapiens GN=DARS2 PE=1 SV=1	SYDM_HUMAN	DARS2	74 kDa	0	0	0	0	0	0	0	0	0	0	0	0	0	0	0	0	0	0	0	0	0	0	0	0	0	0	0	0	0	0	0	0	0	2	0	0	0	0	0	0	0	0	0	0	0	0
Death domain-associated protein 6 OS=Homo sapiens GN=DAXX PE=1 SV=2	DAXX_HUMAN	DAXX	81 kDa	0	0	5	6	5	4	5	7	3	3	2	5	0	0	4	12	5	8	10	7	7	3	9	2	3	12	0	0	0	7	0	2	5	3	13	9	14	6	2	7	2	2	5	2	2	0
Drebrin OS=Homo sapiens GN=DBN1 PE=1 SV=4	DREB_HUMAN	DBN1	71 kDa	0	0	0	0	0	0	0	0	0	0	0	0	0	0	3	0	0	0	0	0	0	0	0	0	0	0	0	0	0	0	0	0	0	0	0	0	0	0	0	0	0	0	0	0	0	0
Drebrin-like protein OS=Homo sapiens GN=DBNL PE=1 SV=1	DBNL_HUMAN	DBNL	48 kDa	0	0	0	3	2	0	4	0	0	0	3	2	0	0	0	0	0	0	0	0	0	2	0	2	2	0	2	0	0	0	0	0	0	2	0	0	6	0	0	0	0	2	0	0	2	2
Lipoamide acyltransferase component of branched-chain alpha-keto acid dehydrogenase complex, mitochondrial OS=Homo sapiens GN=DBT PE=1 SV=3	ODB2_HUMAN	DBT	53 kDa	0	0	0	0	0	0	0	2	0	0	0	0	0	0	0	0	0	0	0	0	0	0	0	0	0	0	0	0	0	0	0	0	0	0	3	3	0	0	0	3	0	0	0	0	0	0
DDB1- and CUL4-associated factor 7 OS=Homo sapiens GN=DCAF7 PE=1 SV=1	DCAF7_HUMAN	DCAF7	39 kDa	0	0	0	0	0	0	0	0	0	0	0	0	0	0	0	0	0	0	0	0	0	0	0	0	0	0	0	0	0	0	0	0	0	0	0	0	2	0	0	0	0	0	0	0	0	0
Dermcidin OS=Homo sapiens GN=DCD PE=1 SV=2	DCD_HUMAN	DCD	11 kDa	2	0	0	0	2	2	0	6	2	0	0	0	0	0	0	0	10	2	0	7	2	2	2	0	0	0	0	4	0	0	0	0	0	0	4	2	0	2	0	0	2	0	0	0	0	0
Serine/threonine-protein kinase DCLK1 OS=Homo sapiens GN=DCLK1 PE=1 SV=2	DCLK1_HUMAN	DCLK1	82 kDa	0	0	0	0	0	0	0	0	0	0	0	0	0	0	0	0	0	0	0	0	0	0	0	0	0	0	0	0	0	0	0	0	0	0	0	0	0	0	0	0	0	0	0	0	0	0
mRNA-decapping enzyme 1A OS=Homo sapiens GN=DCP1A PE=1 SV=2	DCP1A_HUMAN	DCP1A	63 kDa	0	0	0	0	0	0	0	0	0	0	0	0	0	0	0	0	0	0	0	0	0	0	0	0	0	0	0	0	0	0	0	0	0	0	0	0	4	2	0	0	0	0	0	0	0	0
Dynactin subunit 1 OS=Homo sapiens GN=DCTN1 PE=1 SV=3	DCTN1_HUMAN	DCTN1	142 kDa	0	0	0	0	0	0	0	0	0	0	0	0	0	0	0	0	0	0	192	162	171	0	0	0	0	0	0	0	0	0	0	0	0	2	0	0	4	0	0	2	0	0	6	2	0	0
Dynactin subunit 2 OS=Homo sapiens GN=DCTN2 PE=1 SV=4	DCTN2_HUMAN	DCTN2	44 kDa	0	0	0	0	0	0	0	0	0	0	0	0	0	0	0	0	0	0	0	2	0	0	0	0	0	0	0	0	0	0	0	0	0	0	0	0	0	0	0	0	0	0	0	0	0	0
Phospholipase DDHD2 OS=Homo sapiens GN=DDHD2 PE=1 SV=2	DDHD2_HUMAN	DDHD2	81 kDa	0	0	0	0	0	0	0	0	0	3	6	0	0	0	0	0	0	0	0	0	0	0	0	0	0	0	0	0	0	2	0	0	0	0	0	0	0	0	0	0	0	0	0	0	0	0
DDRGK domain-containing protein 1 OS=Homo sapiens GN=DDRGK1 PE=1 SV=2	DDRGK_HUMAN	DDRGK1	36 kDa	0	0	3	0	0	0	0	0	0	0	0	0	0	0	0	0	0	3	0	0	0	0	0	0	0	0	0	2	0	0	0	2	0	0	0	0	0	6	0	0	0	0	0	0	0	0
Probable ATP-dependent RNA helicase DDX10 OS=Homo sapiens GN=DDX10 PE=1 SV=2	DDX10_HUMAN	DDX10	101 kDa	0	0	0	0	0	0	0	0	0	0	0	0	0	0	0	0	0	0	0	0	0	0	0	0	0	0	0	0	0	2	0	0	0	3	0	3	0	0	0	0	0	0	3	0	0	0
Probable ATP-dependent RNA helicase DDX17 OS=Homo sapiens GN=DDX17 PE=1 SV=2	DDX17_HUMAN	DDX17	80 kDa	3	4	6	0	0	0	0	0	0	0	0	10	0	0	0	0	6	0	0	0	0	0	0	0	0	0	0	0	0	4	0	0	2	4	0	11	0	0	0	2	0	0	0	0	0	0
ATP-dependent RNA helicase DDX18 OS=Homo sapiens GN=DDX18 PE=1 SV=2	DDX18_HUMAN	DDX18	75 kDa	16	5	8	0	5	2	0	3	0	3	0	4	0	0	0	0	5	6	9	14	9	0	0	0	0	3	0	7	4	8	3	2	6	0	0	2	7	0	3	0	0	0	3	0	0	0
Probable ATP-dependent RNA helicase DDX20 OS=Homo sapiens GN=DDX20 PE=1 SV=2	DDX20_HUMAN	DDX20	92 kDa	0	0	0	0	0	0	0	0	0	0	0	0	0	0	0	0	0	0	0	0	0	0	0	0	0	0	0	0	0	0	0	0	0	0	0	0	0	0	0	0	0	0	0	0	0	0
Nucleolar RNA helicase 2 OS=Homo sapiens GN=DDX21 PE=1 SV=5	DDX21_HUMAN	DDX21	87 kDa	0	0	0	0	0	0	0	0	0	0	0	0	0	0	0	0	0	0	0	0	0	0	0	0	0	0	0	0	0	0	0	0	0	0	0	0	0	0	0	2	0	0	0	0	0	0
ATP-dependent RNA helicase DDX24 OS=Homo sapiens GN=DDX24 PE=1 SV=1	DDX24_HUMAN	DDX24	96 kDa	0	0	18	8	2	0	10	4	3	2	10	23	0	0	5	0	0	12	0	0	10	6	9	4	9	9	5	2	2	5	0	0	10	11	22	7	11	0	4	10	0	7	9	0	3	0
Probable ATP-dependent RNA helicase DDX27 OS=Homo sapiens GN=DDX27 PE=1 SV=2	DDX27_HUMAN	DDX27	90 kDa	8	3	5	6	14	2	0	16	0	6	3	6	8	6	0	10	15	0	9	15	0	0	7	4	5	5	2	12	7	10	0	0	5	3	7	7	7	0	7	4	0	0	4	0	0	0
ATP-dependent RNA helicase DDX39A OS=Homo sapiens GN=DDX39A PE=1 SV=2	DX39A_HUMAN	DDX39A	49 kDa	2	0	0	0	0	0	0	0	0	0	0	0	0	0	0	0	0	0	0	0	0	0	0	0	0	0	0	0	0	0	0	0	0	0	0	2	0	0	0	0	0	0	0	0	0	0
Spliceosome RNA helicase DDX39B OS=Homo sapiens GN=DDX39B PE=1 SV=1	DX39B_HUMAN	DDX39B	49 kDa	0	0	0	0	0	0	0	0	0	0	0	0	3	0	0	0	0	0	0	0	0	0	0	0	0	0	0	0	0	0	0	0	0	0	0	0	0	0	0	0	0	0	0	0	0	0
ATP-dependent RNA helicase DDX3X OS=Homo sapiens GN=DDX3X PE=1 SV=3	DDX3X_HUMAN	DDX3X	73 kDa	9	4	12	4	7	17	3	2	6	2	6	8	4	6	15	5	3	18	5	5	19	7	2	4	9	9	10	3	0	5	12	11	6	2	0	0	14	16	7	2	0	2	3	4	9	10
Probable ATP-dependent RNA helicase DDX41 OS=Homo sapiens GN=DDX41 PE=1 SV=2	DDX41_HUMAN	DDX41	70 kDa	0	0	5	0	0	0	0	0	0	0	0	0	0	0	0	2	7	0	2	3	0	0	0	0	0	0	0	0	0	0	0	0	4	0	0	0	6	0	0	0	0	0	0	0	0	0
ATP-dependent RNA helicase DDX42 OS=Homo sapiens GN=DDX42 PE=1 SV=1	DDX42_HUMAN	DDX42	103 kDa	0	0	2	0	0	0	0	0	0	0	0	0	0	0	0	0	0	0	0	0	0	0	0	0	2	0	0	0	2	0	0	0	0	0	0	0	3	0	0	0	0	0	0	0	2	0
Probable ATP-dependent RNA helicase DDX46 OS=Homo sapiens GN=DDX46 PE=1 SV=2	DDX46_HUMAN	DDX46	117 kDa	0	0	0	0	0	0	0	0	0	0	0	0	0	0	0	0	0	0	0	0	0	0	0	0	0	0	0	0	0	0	2	0	0	0	0	4	0	0	0	0	0	0	0	0	0	0
Probable ATP-dependent RNA helicase DDX47 OS=Homo sapiens GN=DDX47 PE=1 SV=1	DDX47_HUMAN	DDX47	51 kDa	6	2	0	0	0	0	0	0	0	0	0	0	0	0	0	0	0	0	0	2	0	0	0	0	0	0	0	5	0	0	0	0	0	0	0	0	2	0	0	0	0	0	0	0	0	0
Probable ATP-dependent RNA helicase DDX49 OS=Homo sapiens GN=DDX49 PE=1 SV=1	DDX49_HUMAN	DDX49	54 kDa	0	0	0	0	0	0	0	0	0	0	0	0	0	0	0	0	0	0	0	3	0	0	0	0	0	0	0	0	0	0	0	0	0	0	0	0	0	0	0	0	0	0	0	0	0	0
Probable ATP-dependent RNA helicase DDX5 OS=Homo sapiens GN=DDX5 PE=1 SV=1	DDX5_HUMAN	DDX5	69 kDa	6	3	0	0	0	0	0	0	0	0	0	0	0	0	0	0	0	0	0	0	0	0	0	0	0	0	0	4	0	0	3	0	0	3	0	0	6	0	0	0	0	0	0	0	0	0
Probable ATP-dependent RNA helicase DDX52 OS=Homo sapiens GN=DDX52 PE=1 SV=3	DDX52_HUMAN	DDX52	68 kDa	3	0	6	4	0	0	0	0	0	0	2	6	0	0	0	4	6	4	7	14	4	2	0	0	0	0	0	2	3	5	0	0	10	0	3	4	4	0	9	4	0	0	0	0	0	0
ATP-dependent RNA helicase DDX54 OS=Homo sapiens GN=DDX54 PE=1 SV=2	DDX54_HUMAN	DDX54	99 kDa	7	2	12	5	0	4	3	2	7	13	8	7	0	5	3	8	10	11	14	14	11	4	16	2	2	9	0	7	11	11	2	9	15	5	21	13	8	0	7	4	0	10	9	0	7	0
Probable ATP-dependent RNA helicase DDX56 OS=Homo sapiens GN=DDX56 PE=1 SV=1	DDX56_HUMAN	DDX56	62 kDa	2	0	0	6	0	0	8	0	0	0	0	0	0	0	0	0	3	0	0	3	0	0	0	0	0	0	0	0	0	0	0	0	0	0	0	0	0	0	0	0	0	0	0	0	0	0
Probable ATP-dependent RNA helicase DDX6 OS=Homo sapiens GN=DDX6 PE=1 SV=2	DDX6_HUMAN	DDX6	54 kDa	0	2	0	0	0	0	0	0	0	0	0	0	0	0	0	0	0	0	0	0	0	0	0	0	0	0	0	0	0	0	0	0	0	0	0	0	0	0	0	2	0	0	0	0	0	0
Neutrophil defensin 1 OS=Homo sapiens GN=DEFA1 PE=1 SV=1	DEF1_HUMAN	DEFA1	10 kDa	0	0	0	0	0	0	0	0	0	0	2	0	0	0	0	0	0	0	0	0	0	0	0	0	0	0	0	0	0	0	0	0	0	0	0	0	0	0	0	0	0	0	0	0	0	0
Protein DEK OS=Homo sapiens GN=DEK PE=1 SV=1	DEK_HUMAN	DEK	43 kDa	3	0	0	0	7	0	0	8	0	0	0	0	0	3	0	0	0	0	0	2	0	0	0	0	0	0	0	0	0	0	0	0	0	0	0	3	0	0	0	0	0	0	0	0	0	0
C-myc promoter-binding protein OS=Homo sapiens GN=DENND4A PE=1 SV=2	MYCPP_HUMAN	DENND4A	209 kDa	0	0	0	0	0	0	0	0	0	0	0	0	0	0	0	0	0	3	0	0	0	0	0	0	2	0	0	0	0	0	0	0	3	0	0	0	0	0	0	0	0	0	8	0	0	0
DENN domain-containing protein 4B OS=Homo sapiens GN=DENND4B PE=1 SV=4	DEN4B_HUMAN	DENND4B	164 kDa	0	0	0	0	0	0	0	0	0	0	0	0	0	0	0	0	0	0	0	0	0	0	0	0	0	0	0	0	0	0	0	0	0	0	0	0	0	0	0	0	0	0	0	0	0	0
DENN domain-containing protein 4C OS=Homo sapiens GN=DENND4C PE=1 SV=2	DEN4C_HUMAN	DENND4C	187 kDa	0	0	0	0	4	4	0	0	9	0	11	11	0	0	5	0	0	9	0	0	8	7	3	10	6	2	11	2	2	9	0	0	4	12	0	0	16	0	0	10	8	6	15	6	10	21
DENN domain-containing protein 5A OS=Homo sapiens GN=DENND5A PE=1 SV=2	DEN5A_HUMAN	DENND5A	147 kDa	0	0	0	0	0	0	7	9	10	0	0	0	0	0	0	0	0	0	8	9	8	0	0	0	0	0	0	0	0	0	0	0	0	0	0	0	0	0	0	0	0	0	0	0	0	0
DENN domain-containing protein 5B OS=Homo sapiens GN=DENND5B PE=1 SV=2	DEN5B_HUMAN	DENND5B	145 kDa	0	0	0	0	0	0	6	0	12	0	0	0	0	0	0	0	0	0	17	10	24	0	0	0	0	0	0	0	0	0	0	0	0	0	0	0	0	0	0	0	0	0	2	3	0	0
Protein DENND6A OS=Homo sapiens GN=DENND6A PE=1 SV=1	DEN6A_HUMAN	DENND6A	70 kDa	0	0	0	0	0	0	0	0	0	0	0	0	0	0	0	0	0	0	0	0	0	0	0	0	0	0	0	0	0	0	0	0	0	0	0	0	0	0	0	0	0	0	0	0	0	0
DEP domain-containing protein 1B OS=Homo sapiens GN=DEPDC1B PE=1 SV=2	DEP1B_HUMAN	DEPDC1B	62 kDa	0	0	0	0	0	0	0	0	2	0	0	0	0	0	0	0	0	2	0	0	0	0	2	0	0	0	0	0	0	0	0	0	0	0	0	0	2	0	0	0	0	0	0	0	0	0
Diacylglycerol kinase epsilon OS=Homo sapiens GN=DGKE PE=1 SV=1	DGKE_HUMAN	DGKE	64 kDa	0	0	2	0	0	0	0	0	0	0	0	0	0	0	0	0	0	0	2	6	0	0	0	0	0	0	0	0	0	0	0	0	0	0	2	0	2	0	0	0	0	0	0	0	0	0
Diacylglycerol kinase eta OS=Homo sapiens GN=DGKH PE=1 SV=1	DGKH_HUMAN	DGKH	135 kDa	0	0	0	0	0	0	0	0	0	0	0	0	0	0	0	0	0	0	0	0	0	0	0	0	0	0	0	0	0	0	0	0	0	0	0	0	0	0	0	0	0	0	0	0	0	0
Delta(24)-sterol reductase OS=Homo sapiens GN=DHCR24 PE=1 SV=2	DHC24_HUMAN	DHCR24	60 kDa	2	0	0	0	0	0	0	0	0	0	0	0	0	0	0	0	0	0	0	0	0	0	0	0	0	0	0	0	0	0	0	0	0	0	0	0	0	0	0	0	0	0	0	0	0	0
7-dehydrocholesterol reductase OS=Homo sapiens GN=DHCR7 PE=1 SV=1	DHCR7_HUMAN	DHCR7	54 kDa	4	13	5	4	2	9	0	2	0	0	0	0	0	4	0	2	2	4	2	3	0	0	3	2	0	4	4	9	0	7	4	11	3	8	0	0	21	3	5	7	0	0	8	0	2	0
Dehydrogenase/reductase SDR family member 7 OS=Homo sapiens GN=DHRS7 PE=1 SV=1	DHRS7_HUMAN	DHRS7	38 kDa	3	7	11	0	0	0	0	0	0	0	0	0	0	0	0	0	0	0	0	0	0	0	0	0	0	0	0	0	2	5	0	0	3	0	0	0	6	5	4	4	0	0	0	0	0	0
Pre-mRNA-splicing factor ATP-dependent RNA helicase DHX15 OS=Homo sapiens GN=DHX15 PE=1 SV=2	DHX15_HUMAN	DHX15	91 kDa	5	0	9	9	0	7	5	2	0	8	7	4	0	0	0	12	18	8	11	17	5	0	6	0	4	5	0	4	0	7	0	3	4	9	10	12	2	0	0	7	0	4	0	0	0	0
Putative pre-mRNA-splicing factor ATP-dependent RNA helicase DHX16 OS=Homo sapiens GN=DHX16 PE=1 SV=2	DHX16_HUMAN	DHX16	119 kDa	0	0	0	0	0	0	0	0	0	3	0	7	0	0	2	0	0	0	0	0	0	0	0	0	0	0	0	0	0	0	0	0	0	0	3	4	0	0	0	0	0	0	0	0	0	0
ATP-dependent RNA helicase DHX29 OS=Homo sapiens GN=DHX29 PE=1 SV=2	DHX29_HUMAN	DHX29	155 kDa	0	0	9	0	0	6	0	0	2	0	0	2	0	2	2	0	0	7	0	0	2	2	0	4	3	0	6	0	0	3	0	0	3	4	0	0	6	2	0	2	0	0	10	2	0	2
Probable ATP-dependent RNA helicase DHX34 OS=Homo sapiens GN=DHX34 PE=1 SV=2	DHX34_HUMAN	DHX34	128 kDa	0	0	0	0	0	0	0	0	0	0	0	0	0	0	0	0	0	2	0	0	0	0	0	0	0	0	0	0	0	0	0	0	0	0	0	0	0	0	0	0	0	0	0	0	0	0
ATP-dependent RNA helicase DHX36 OS=Homo sapiens GN=DHX36 PE=1 SV=2	DHX36_HUMAN	DHX36	115 kDa	0	0	0	0	0	0	0	0	0	0	0	0	0	0	0	0	0	0	0	0	0	0	0	0	0	0	0	0	0	0	0	0	0	0	0	0	0	0	0	0	0	0	0	0	0	0
Probable ATP-dependent RNA helicase DHX37 OS=Homo sapiens GN=DHX37 PE=1 SV=1	DHX37_HUMAN	DHX37	130 kDa	0	0	0	0	0	0	0	0	0	0	0	2	0	0	0	0	0	0	0	0	0	0	0	0	0	0	0	0	0	0	0	0	0	0	0	0	0	0	0	0	0	0	0	0	0	0
Putative ATP-dependent RNA helicase DHX57 OS=Homo sapiens GN=DHX57 PE=1 SV=2	DHX57_HUMAN	DHX57	156 kDa	0	0	0	0	0	0	0	0	0	0	0	0	0	0	0	0	0	0	0	0	0	0	0	0	0	0	0	0	0	0	0	0	0	0	0	0	0	0	0	0	0	0	0	0	0	0
ATP-dependent RNA helicase A OS=Homo sapiens GN=DHX9 PE=1 SV=4	DHX9_HUMAN	DHX9	141 kDa	0	0	6	0	0	0	0	0	0	0	0	2	7	0	0	0	0	0	0	0	0	0	0	0	0	0	0	0	0	0	0	0	0	4	0	4	0	0	0	5	3	0	2	0	0	0
Protein diaphanous homolog 1 OS=Homo sapiens GN=DIAPH1 PE=1 SV=2	DIAP1_HUMAN	DIAPH1	141 kDa	0	0	2	0	0	0	0	0	0	0	0	0	0	0	0	0	0	0	0	0	0	0	0	0	0	0	0	0	0	0	0	0	0	0	0	0	0	0	0	0	0	0	3	0	0	0
Protein diaphanous homolog 2 OS=Homo sapiens GN=DIAPH2 PE=1 SV=1	DIAP2_HUMAN	DIAPH2	126 kDa	0	0	0	0	0	0	0	0	0	0	0	0	0	0	0	0	0	0	0	0	0	0	0	0	0	0	0	0	0	0	0	4	4	0	0	0	0	0	0	0	0	0	8	22	5	0
Protein diaphanous homolog 3 OS=Homo sapiens GN=DIAPH3 PE=1 SV=4	DIAP3_HUMAN	DIAPH3	137 kDa	0	0	0	0	0	0	0	0	0	0	0	0	0	0	3	0	0	11	0	0	2	0	0	3	4	0	8	0	0	3	0	0	4	3	0	0	3	0	0	3	0	0	5	0	0	0
Endoribonuclease Dicer OS=Homo sapiens GN=DICER1 PE=1 SV=3	DICER_HUMAN	DICER1	219 kDa	0	0	0	0	0	0	0	0	0	0	0	0	0	0	0	0	0	0	0	0	0	0	0	0	0	0	0	0	0	0	0	0	0	0	0	0	3	3	0	0	0	0	0	0	0	0
Death-inducer obliterator 1 OS=Homo sapiens GN=DIDO1 PE=1 SV=5	DIDO1_HUMAN	DIDO1	244 kDa	0	0	0	0	0	0	0	0	0	0	0	0	0	0	0	0	0	0	0	0	0	0	0	0	0	0	0	0	0	0	0	0	0	0	0	0	0	0	0	0	0	0	0	0	0	0
Probable dimethyladenosine transferase OS=Homo sapiens GN=DIMT1 PE=1 SV=1	DIM1_HUMAN	DIMT1	35 kDa	2	0	0	0	0	0	0	0	0	0	0	0	0	0	0	0	0	0	0	0	0	0	0	0	0	0	0	0	0	0	0	0	3	0	0	4	0	0	6	0	0	0	0	0	0	0
Exosome complex exonuclease RRP44 OS=Homo sapiens GN=DIS3 PE=1 SV=2	RRP44_HUMAN	DIS3	109 kDa	0	0	0	0	0	0	0	0	0	0	0	0	0	0	0	0	0	7	0	0	0	0	0	0	0	0	0	0	0	0	0	0	0	0	0	0	3	0	0	2	0	0	2	0	0	0
Disrupted in schizophrenia 1 protein OS=Homo sapiens GN=DISC1 PE=1 SV=3	DISC1_HUMAN	DISC1	94 kDa	0	0	0	0	0	0	0	0	0	0	0	0	0	0	0	0	0	0	0	0	0	0	0	0	0	0	0	0	0	0	0	0	0	0	0	0	0	0	3	0	0	0	0	0	0	0
Dihydrolipoyl dehydrogenase, mitochondrial OS=Homo sapiens GN=DLD PE=1 SV=2	DLDH_HUMAN	DLD	54 kDa	0	0	0	0	0	0	0	0	0	0	0	0	0	0	0	0	0	0	0	0	0	0	0	0	0	0	0	0	0	0	0	0	0	0	0	0	0	0	0	0	0	0	0	0	0	0
Disks large homolog 1 OS=Homo sapiens GN=DLG1 PE=1 SV=2	DLG1_HUMAN	DLG1	100 kDa	0	0	5	0	0	3	0	0	2	0	0	0	0	0	2	0	0	2	0	0	3	2	0	4	5	0	4	0	0	0	0	2	0	0	0	0	2	2	3	0	0	0	0	0	2	4
Disks large homolog 5 OS=Homo sapiens GN=DLG5 PE=1 SV=4	DLG5_HUMAN	DLG5	214 kDa	0	0	0	0	0	0	0	0	0	0	0	0	0	0	0	0	0	0	0	0	0	0	0	0	0	0	0	0	0	0	0	0	0	0	0	0	2	0	0	0	0	0	0	0	0	0
Disks large-associated protein 5 OS=Homo sapiens GN=DLGAP5 PE=1 SV=2	DLGP5_HUMAN	DLGAP5	95 kDa	0	0	0	0	0	2	0	0	0	0	0	0	0	0	0	0	0	2	0	0	0	0	0	0	0	0	0	2	0	5	3	0	4	0	0	0	6	2	0	0	0	2	2	2	0	4
Deleted in malignant brain tumors 1 protein OS=Homo sapiens GN=DMBT1 PE=1 SV=2	DMBT1_HUMAN	DMBT1	261 kDa	0	0	0	0	0	0	0	0	0	0	0	0	0	0	0	0	2	0	0	2	0	0	0	0	0	0	0	0	0	0	0	0	0	0	0	0	0	0	0	0	0	6	0	0	0	0
Dystrophin OS=Homo sapiens GN=DMD PE=1 SV=3	DMD_HUMAN	DMD	427 kDa	0	0	0	0	0	0	0	0	0	0	0	0	0	0	0	0	0	0	0	0	0	0	0	0	0	0	0	0	0	0	0	0	0	0	0	0	0	0	0	0	0	0	0	0	0	0
Dermokine OS=Homo sapiens GN=DMKN PE=1 SV=3	DMKN_HUMAN	DMKN	47 kDa	0	0	0	0	0	0	0	0	0	0	0	0	0	0	0	0	0	0	0	0	0	0	0	0	0	0	0	0	0	0	0	0	0	0	0	0	0	0	0	0	0	0	0	0	0	0
DmX-like protein 1 OS=Homo sapiens GN=DMXL1 PE=1 SV=3	DMXL1_HUMAN	DMXL1	338 kDa	0	0	0	0	0	0	0	0	0	0	0	0	0	0	10	0	0	0	0	0	48	0	0	0	15	0	6	0	0	0	0	0	0	0	0	0	0	0	0	0	0	0	4	0	0	0
DmX-like protein 2 OS=Homo sapiens GN=DMXL2 PE=1 SV=2	DMXL2_HUMAN	DMXL2	340 kDa	0	0	0	0	0	0	0	0	0	0	0	0	0	0	13	0	0	0	0	0	0	0	0	0	0	0	0	0	0	0	0	0	0	0	0	0	0	0	0	0	0	0	0	0	0	0
DNA replication ATP-dependent helicase/nuclease DNA2 OS=Homo sapiens GN=DNA2 PE=1 SV=3	DNA2_HUMAN	DNA2	120 kDa	0	0	0	0	0	0	0	0	0	0	0	2	0	0	0	0	0	5	0	0	0	0	0	0	0	0	0	0	0	0	0	0	3	0	0	2	0	0	0	0	0	0	2	0	0	0
Protein kintoun OS=Homo sapiens GN=DNAAF2 PE=1 SV=2	KTU_HUMAN	DNAAF2	91 kDa	0	0	0	0	0	0	0	0	0	0	0	0	0	0	0	0	0	0	0	0	0	0	0	0	0	0	0	0	0	0	0	0	0	0	0	0	2	0	0	0	0	0	0	0	0	0
Dynein assembly factor 5, axonemal OS=Homo sapiens GN=DNAAF5 PE=1 SV=4	DAAF5_HUMAN	DNAAF5	94 kDa	0	0	0	0	0	0	0	0	0	0	0	0	0	0	0	0	0	0	0	0	0	0	0	0	0	2	0	0	0	0	0	0	0	0	0	0	0	0	0	0	0	0	0	0	0	0
Dynein heavy chain 14, axonemal OS=Homo sapiens GN=DNAH14 PE=2 SV=3	DYH14_HUMAN	DNAH14	400 kDa	0	0	0	0	0	0	0	0	0	0	0	0	0	0	0	0	0	0	0	0	0	0	0	0	0	0	0	0	0	0	0	0	0	0	0	0	0	0	0	0	0	0	0	0	0	0
Dynein heavy chain 3, axonemal OS=Homo sapiens GN=DNAH3 PE=2 SV=1	DYH3_HUMAN	DNAH3	471 kDa	0	0	0	2	0	0	0	0	0	0	0	0	0	0	0	0	0	0	0	0	0	0	0	0	0	0	0	0	0	0	0	0	0	0	0	0	0	0	0	0	0	0	0	0	0	0
Dynein heavy chain 6, axonemal OS=Homo sapiens GN=DNAH6 PE=2 SV=3	DYH6_HUMAN	DNAH6	476 kDa	0	0	0	0	0	0	0	0	0	0	0	0	0	0	0	0	0	0	0	0	2	0	0	0	0	0	0	0	0	0	0	0	0	0	0	0	0	0	0	0	0	0	0	0	0	0
DnaJ homolog subfamily A member 1 OS=Homo sapiens GN=DNAJA1 PE=1 SV=2	DNJA1_HUMAN	DNAJA1	45 kDa	0	0	0	0	0	0	0	0	0	0	0	0	0	0	0	0	0	0	0	0	0	0	0	0	0	0	0	4	0	0	0	0	0	0	0	0	0	0	0	0	0	0	0	0	2	0
DnaJ homolog subfamily A member 2 OS=Homo sapiens GN=DNAJA2 PE=1 SV=1	DNJA2_HUMAN	DNAJA2	46 kDa	0	0	0	0	0	0	0	0	0	0	0	0	0	0	0	0	0	0	0	0	0	0	0	0	0	0	0	3	0	0	2	0	0	0	0	0	3	0	0	0	2	0	0	0	2	0
DnaJ homolog subfamily A member 3, mitochondrial OS=Homo sapiens GN=DNAJA3 PE=1 SV=2	DNJA3_HUMAN	DNAJA3	52 kDa	0	0	0	0	0	0	0	0	0	0	0	0	0	0	0	0	0	0	0	0	0	0	0	0	0	0	0	0	0	0	0	0	0	0	0	0	0	0	0	0	4	0	0	0	0	0
DnaJ homolog subfamily B member 1 OS=Homo sapiens GN=DNAJB1 PE=1 SV=4	DNJB1_HUMAN	DNAJB1	38 kDa	0	0	0	0	0	0	0	0	0	0	0	3	0	0	0	0	0	0	0	0	0	0	0	0	0	0	0	5	0	5	4	4	5	0	0	0	2	0	2	4	2	0	6	0	6	0
DnaJ homolog subfamily B member 6 OS=Homo sapiens GN=DNAJB6 PE=1 SV=2	DNJB6_HUMAN	DNAJB6	36 kDa	2	0	0	0	0	0	0	0	0	0	0	5	0	0	0	0	0	0	0	0	0	0	0	0	0	0	0	2	0	0	0	0	0	0	0	0	0	0	2	0	0	0	0	0	0	0
DnaJ homolog subfamily C member 1 OS=Homo sapiens GN=DNAJC1 PE=1 SV=1	DNJC1_HUMAN	DNAJC1	64 kDa	3	0	2	0	0	0	0	0	0	0	0	0	0	0	0	0	0	0	0	0	0	0	0	0	0	0	0	0	0	0	0	0	0	2	0	0	4	0	0	0	0	0	0	0	0	0
DnaJ homolog subfamily C member 10 OS=Homo sapiens GN=DNAJC10 PE=1 SV=2	DJC10_HUMAN	DNAJC10	91 kDa	0	0	0	0	0	0	0	0	0	0	0	0	0	0	0	0	0	0	0	0	0	0	0	0	0	0	2	0	0	0	0	0	0	0	0	0	0	0	0	0	0	0	0	0	0	0
DnaJ homolog subfamily C member 11 OS=Homo sapiens GN=DNAJC11 PE=1 SV=2	DJC11_HUMAN	DNAJC11	63 kDa	5	0	0	0	0	0	0	0	0	0	0	0	0	0	0	0	0	0	0	0	0	0	0	0	0	0	0	0	0	0	0	0	0	0	0	0	0	0	0	0	0	0	0	0	0	0
DnaJ homolog subfamily C member 13 OS=Homo sapiens GN=DNAJC13 PE=1 SV=5	DJC13_HUMAN	DNAJC13	254 kDa	0	0	0	0	0	0	0	0	0	0	0	0	0	0	0	0	0	4	0	0	3	0	0	0	0	0	0	0	0	0	0	0	5	0	0	0	0	0	0	2	0	0	0	0	0	0
DnaJ homolog subfamily C member 16 OS=Homo sapiens GN=DNAJC16 PE=2 SV=3	DJC16_HUMAN	DNAJC16	91 kDa	0	0	0	0	0	0	0	0	0	2	0	2	0	0	0	0	0	0	0	2	0	0	0	0	2	4	2	0	0	2	0	0	0	0	0	0	0	0	0	0	0	0	0	0	0	0
DnaJ homolog subfamily C member 21 OS=Homo sapiens GN=DNAJC21 PE=1 SV=2	DJC21_HUMAN	DNAJC21	62 kDa	0	0	0	0	0	0	0	0	0	0	0	0	0	0	0	0	0	0	0	0	0	0	0	0	0	0	0	0	0	0	0	0	0	0	0	0	0	0	0	0	0	0	0	0	0	0
DnaJ homolog subfamily C member 25 OS=Homo sapiens GN=DNAJC25 PE=1 SV=1	DJC25_HUMAN	DNAJC25	42 kDa	0	0	0	0	0	0	0	0	0	0	0	0	0	0	0	0	0	0	0	0	0	0	0	0	0	0	0	0	0	0	0	0	0	0	0	0	0	0	0	0	0	0	0	0	0	0
Putative tyrosine-protein phosphatase auxilin OS=Homo sapiens GN=DNAJC6 PE=1 SV=3	AUXI_HUMAN	DNAJC6	100 kDa	0	0	0	0	0	0	0	0	0	0	0	0	0	0	0	0	0	0	0	0	0	0	0	0	0	0	0	0	0	0	0	0	0	0	0	0	0	0	0	0	0	0	0	0	0	0
DnaJ homolog subfamily C member 7 OS=Homo sapiens GN=DNAJC7 PE=1 SV=2	DNJC7_HUMAN	DNAJC7	56 kDa	8	0	3	3	0	0	2	0	0	0	0	0	0	0	0	0	6	4	0	3	0	0	0	0	0	0	0	16	0	15	8	9	5	7	0	0	6	0	0	10	4	6	6	0	2	0
Delta and Notch-like epidermal growth factor-related receptor OS=Homo sapiens GN=DNER PE=1 SV=1	DNER_HUMAN	DNER	78 kDa	0	0	0	0	0	0	0	0	0	0	0	0	0	0	0	0	0	0	0	0	0	0	0	0	0	0	0	0	0	0	0	0	0	0	0	0	0	0	0	0	0	0	2	0	0	0
Dynamin-1-like protein OS=Homo sapiens GN=DNM1L PE=1 SV=2	DNM1L_HUMAN	DNM1L	82 kDa	36	44	50	118	74	147	107	49	131	82	109	88	77	108	79	59	36	89	47	63	91	68	37	49	57	78	91	38	9	40	31	24	26	60	28	15	77	75	25	33	33	25	33	60	44	95
Dynamin-binding protein OS=Homo sapiens GN=DNMBP PE=1 SV=1	DNMBP_HUMAN	DNMBP	177 kDa	0	0	0	0	0	2	0	0	0	0	0	4	0	0	3	0	0	0	0	0	0	0	0	2	0	0	2	0	0	0	0	0	0	0	0	0	0	0	0	0	0	0	5	2	0	0
Dedicator of cytokinesis protein 1 OS=Homo sapiens GN=DOCK1 PE=1 SV=2	DOCK1_HUMAN	DOCK1	215 kDa	0	0	0	0	0	0	0	0	0	0	0	0	0	0	12	0	0	0	0	0	0	0	0	0	0	0	0	0	0	0	0	0	0	0	0	0	0	0	0	0	0	0	0	0	0	0
Dedicator of cytokinesis protein 11 OS=Homo sapiens GN=DOCK11 PE=1 SV=2	DOC11_HUMAN	DOCK11	238 kDa	0	0	0	0	0	0	0	0	0	0	0	0	0	0	0	0	0	0	0	0	0	0	0	0	0	0	0	0	0	0	0	0	0	0	0	0	0	0	0	2	0	0	0	0	0	0
Dedicator of cytokinesis protein 3 OS=Homo sapiens GN=DOCK3 PE=1 SV=1	DOCK3_HUMAN	DOCK3	233 kDa	0	0	0	0	0	0	0	0	0	0	0	0	0	0	0	0	0	0	0	0	0	0	0	0	0	0	0	0	0	0	0	0	0	0	0	0	0	0	0	0	0	0	0	0	0	0
Dedicator of cytokinesis protein 4 OS=Homo sapiens GN=DOCK4 PE=1 SV=3	DOCK4_HUMAN	DOCK4	225 kDa	0	0	0	0	0	0	0	0	0	0	0	0	0	0	0	0	0	0	0	0	0	0	0	0	0	0	0	0	0	0	0	0	0	0	0	0	0	0	0	0	0	0	0	0	0	0
Dedicator of cytokinesis protein 5 OS=Homo sapiens GN=DOCK5 PE=1 SV=3	DOCK5_HUMAN	DOCK5	215 kDa	0	0	0	0	0	0	0	0	0	0	0	0	0	0	0	0	0	0	0	0	0	0	0	0	0	0	0	0	0	0	0	0	0	0	0	0	0	0	0	0	0	0	0	0	0	0
Dedicator of cytokinesis protein 6 OS=Homo sapiens GN=DOCK6 PE=1 SV=3	DOCK6_HUMAN	DOCK6	230 kDa	0	0	0	0	0	0	0	0	0	0	0	0	0	0	0	0	0	0	0	0	0	0	0	0	0	0	0	0	0	0	0	0	0	0	0	0	0	0	0	0	0	0	0	0	0	0
Dedicator of cytokinesis protein 7 OS=Homo sapiens GN=DOCK7 PE=1 SV=4	DOCK7_HUMAN	DOCK7	243 kDa	0	0	0	0	0	2	0	0	6	0	0	0	0	0	4	0	0	9	0	0	9	0	2	0	8	3	7	0	0	7	0	0	12	2	0	0	8	7	5	8	0	0	11	0	0	2
Dedicator of cytokinesis protein 8 OS=Homo sapiens GN=DOCK8 PE=1 SV=3	DOCK8_HUMAN	DOCK8	239 kDa	0	0	0	0	0	0	0	0	0	0	0	0	0	0	0	0	0	0	0	0	0	0	0	0	0	0	0	0	0	0	0	0	0	0	0	0	0	0	0	0	0	0	0	0	0	0
Dedicator of cytokinesis protein 9 OS=Homo sapiens GN=DOCK9 PE=1 SV=2	DOCK9_HUMAN	DOCK9	236 kDa	0	0	0	0	0	0	0	0	0	0	0	0	0	0	0	0	0	0	0	0	0	0	0	0	0	0	0	0	0	0	0	0	0	0	0	0	0	0	0	0	0	0	0	0	0	0
Protein dopey-2 OS=Homo sapiens GN=DOPEY2 PE=1 SV=5	DOP2_HUMAN	DOP1B	258 kDa	0	0	0	0	0	0	0	0	0	0	0	0	0	0	0	0	0	0	0	0	0	0	0	0	0	0	0	0	0	0	0	0	0	0	0	0	5	6	19	0	0	0	0	0	0	0
Histone-lysine N-methyltransferase, H3 lysine-79 specific OS=Homo sapiens GN=DOT1L PE=1 SV=2	DOT1L_HUMAN	DOT1L	185 kDa	0	0	2	0	0	0	0	0	0	0	0	0	0	0	0	0	0	0	0	0	0	0	0	0	0	0	0	0	0	0	0	0	0	0	0	0	0	0	0	0	0	0	0	0	0	0
Dolichol-phosphate mannosyltransferase subunit 1 OS=Homo sapiens GN=DPM1 PE=1 SV=1	DPM1_HUMAN	DPM1	30 kDa	0	0	0	0	0	0	0	0	0	0	0	0	0	0	0	0	0	0	0	2	0	0	0	0	0	0	0	2	0	0	2	0	0	0	0	2	4	0	2	0	0	0	0	0	0	0
Dihydropyrimidinase-related protein 2 OS=Homo sapiens GN=DPYSL2 PE=1 SV=1	DPYL2_HUMAN	DPYSL2	62 kDa	0	0	0	0	0	0	0	0	0	0	0	0	0	0	0	0	0	0	0	0	0	0	0	0	0	0	0	0	0	0	0	0	0	0	0	0	0	0	0	0	0	0	0	0	0	0
Dihydropyrimidinase-related protein 4 OS=Homo sapiens GN=DPYSL4 PE=1 SV=2	DPYL4_HUMAN	DPYSL4	62 kDa	0	0	0	0	0	2	0	0	0	0	4	0	0	0	0	0	0	0	0	0	0	0	0	0	0	0	0	0	0	0	0	2	0	2	0	0	0	0	0	0	0	0	0	0	0	0
Dihydropyrimidinase-related protein 5 OS=Homo sapiens GN=DPYSL5 PE=1 SV=1	DPYL5_HUMAN	DPYSL5	61 kDa	0	0	0	0	0	0	0	0	0	0	0	0	0	0	0	0	0	0	0	0	0	0	0	0	0	0	0	0	0	0	0	0	0	0	0	0	0	0	0	0	0	0	0	0	0	0
Developmentally-regulated GTP-binding protein 1 OS=Homo sapiens GN=DRG1 PE=1 SV=1	DRG1_HUMAN	DRG1	41 kDa	0	0	0	0	0	0	0	0	0	0	0	0	0	0	0	0	0	0	0	0	0	0	0	0	0	0	0	0	0	0	0	0	0	0	0	0	7	2	3	0	0	0	0	0	0	0
Desmocollin-1 OS=Homo sapiens GN=DSC1 PE=1 SV=2	DSC1_HUMAN	DSC1	100 kDa	0	0	0	0	0	0	0	0	0	0	0	0	0	0	0	0	0	0	0	0	0	0	0	0	0	0	0	0	0	0	0	0	0	0	0	0	0	0	0	0	0	0	0	0	0	0
Desmocollin-2 OS=Homo sapiens GN=DSC2 PE=1 SV=1	DSC2_HUMAN	DSC2	100 kDa	0	0	0	0	0	2	0	0	2	0	0	0	0	0	0	0	0	3	0	0	0	2	0	0	0	0	0	0	0	0	0	0	0	2	0	0	0	2	0	0	0	0	0	0	0	2
Desmocollin-3 OS=Homo sapiens GN=DSC3 PE=1 SV=3	DSC3_HUMAN	DSC3	100 kDa	0	0	0	0	0	0	0	0	0	0	0	0	0	0	0	0	0	0	0	0	0	0	0	0	0	0	0	0	0	0	0	0	0	0	0	0	0	0	0	0	0	0	0	0	0	0
Desmoglein-1 OS=Homo sapiens GN=DSG1 PE=1 SV=2	DSG1_HUMAN	DSG1	114 kDa	0	0	0	0	0	0	0	0	0	0	0	0	0	0	0	2	0	0	0	0	2	0	0	0	0	0	0	0	0	0	0	0	0	8	0	0	0	0	0	4	0	0	0	0	0	0
Desmoglein-2 OS=Homo sapiens GN=DSG2 PE=1 SV=2	DSG2_HUMAN	DSG2	122 kDa	0	0	0	0	0	0	0	2	0	0	0	2	0	0	0	0	0	3	0	0	0	2	0	0	0	0	0	0	0	5	0	0	4	7	7	0	2	5	6	5	0	4	0	0	0	4
Desmoglein-4 OS=Homo sapiens GN=DSG4 PE=1 SV=1	DSG4_HUMAN	DSG4	114 kDa	0	0	0	0	0	0	0	0	0	5	0	0	0	0	0	0	0	0	0	0	0	0	0	0	0	0	0	0	0	0	0	0	0	0	0	0	0	0	0	0	0	0	0	0	0	0
Desmoplakin OS=Homo sapiens GN=DSP PE=1 SV=3	DESP_HUMAN	DSP	332 kDa	0	0	0	6	2	15	7	0	40	34	12	24	5	0	17	0	5	55	4	13	18	16	0	0	16	0	0	5	6	36	4	0	43	26	19	0	25	27	9	24	9	17	31	14	19	6
Dystonin OS=Homo sapiens GN=DST PE=1 SV=4	DYST_HUMAN	DST	861 kDa	0	0	0	4	15	60	3	4	30	0	30	39	8	8	53	0	0	45	0	0	66	20	0	0	24	0	0	0	0	20	0	0	7	15	26	0	16	21	24	4	10	4	11	8	18	53
Dystrobrevin alpha OS=Homo sapiens GN=DTNA PE=1 SV=2	DTNA_HUMAN	DTNA	84 kDa	0	0	0	0	0	0	0	0	0	0	0	0	0	0	0	0	0	2	0	0	3	0	0	0	0	0	0	0	0	0	0	0	0	0	0	0	0	0	0	0	0	0	0	0	0	0
Dystrobrevin beta OS=Homo sapiens GN=DTNB PE=1 SV=1	DTNB_HUMAN	DTNB	71 kDa	0	0	0	0	0	0	0	0	0	0	0	0	0	0	0	0	0	0	0	0	0	0	0	0	0	0	0	2	0	0	0	0	3	0	0	0	0	0	0	0	0	0	0	0	0	0
DTW domain-containing protein 2 OS=Homo sapiens GN=DTWD2 PE=1 SV=1	DTWD2_HUMAN	DTWD2	33 kDa	0	0	0	0	0	0	0	0	0	0	0	0	0	0	0	0	0	0	0	0	0	0	0	0	0	0	0	0	0	0	0	0	0	0	0	0	0	0	2	0	0	0	0	0	0	0
Segment polarity protein dishevelled homolog DVL-1 OS=Homo sapiens GN=DVL1 PE=1 SV=2	DVL1_HUMAN	DVL1	75 kDa	0	0	4	3	0	9	7	0	0	6	2	7	0	0	7	0	2	8	0	4	0	0	0	0	0	0	8	0	0	4	0	0	4	5	0	0	5	0	0	0	0	0	0	4	0	6
Putative segment polarity protein dishevelled homolog DVL1P1 OS=Homo sapiens GN=DVL1P1 PE=5 SV=1	DVLP1_HUMAN	DVL1P1	73 kDa	0	0	0	0	0	0	0	0	0	0	0	0	0	0	0	0	0	0	0	0	0	0	0	0	0	0	0	0	0	0	0	0	0	0	0	0	0	0	0	0	0	0	0	0	0	0
Segment polarity protein dishevelled homolog DVL-2 OS=Homo sapiens GN=DVL2 PE=1 SV=1	DVL2_HUMAN	DVL2	79 kDa	4	2	8	21	11	21	22	8	16	17	27	11	16	15	16	18	7	16	7	4	7	13	22	17	15	24	31	11	5	10	9	5	10	14	11	0	8	11	6	8	12	8	12	20	8	30
Segment polarity protein dishevelled homolog DVL-3 OS=Homo sapiens GN=DVL3 PE=1 SV=2	DVL3_HUMAN	DVL3	78 kDa	0	0	0	12	9	10	10	5	10	8	10	10	10	11	6	5	0	10	0	0	4	8	0	0	2	10	13	7	0	6	6	5	7	0	0	0	6	3	5	0	5	3	2	8	3	8
Cytoplasmic dynein 1 heavy chain 1 OS=Homo sapiens GN=DYNC1H1 PE=1 SV=5	DYHC1_HUMAN	DYNC1H1	532 kDa	0	0	0	0	0	0	0	0	0	0	0	8	0	0	0	0	0	4	2	0	9	0	0	0	2	0	0	0	0	3	0	0	2	0	2	0	0	0	0	29	8	4	10	0	0	0
Cytoplasmic dynein 1 light intermediate chain 2 OS=Homo sapiens GN=DYNC1LI2 PE=1 SV=1	DC1L2_HUMAN	DYNC1LI2	54 kDa	0	0	0	0	0	0	0	0	0	0	0	0	0	0	0	0	0	2	0	0	0	0	0	0	2	0	0	0	0	0	0	0	0	0	0	0	0	0	0	0	0	0	0	0	0	0
Cytoplasmic dynein 2 heavy chain 1 OS=Homo sapiens GN=DYNC2H1 PE=1 SV=4	DYHC2_HUMAN	DYNC2H1	493 kDa	0	0	0	0	0	0	0	0	0	0	0	0	0	0	0	0	0	0	0	0	0	0	0	0	0	0	0	0	0	0	0	0	0	0	0	0	0	0	0	0	0	0	0	0	0	0
E3 ubiquitin-protein ligase DZIP3 OS=Homo sapiens GN=DZIP3 PE=1 SV=2	DZIP3_HUMAN	DZIP3	139 kDa	0	0	0	0	0	0	0	0	0	0	0	0	0	0	0	0	0	0	0	0	0	0	0	0	0	0	0	0	0	2	0	0	2	0	0	0	0	0	0	0	0	0	0	0	0	0
Probable glutamate--tRNA ligase, mitochondrial OS=Homo sapiens GN=EARS2 PE=1 SV=2	SYEM_HUMAN	EARS2	59 kDa	0	0	0	0	0	0	0	0	0	0	0	0	0	0	0	0	2	0	0	3	0	0	0	0	0	0	0	0	0	0	0	0	0	0	0	0	0	0	0	0	0	0	0	0	0	0
Receptor-binding cancer antigen expressed on SiSo cells OS=Homo sapiens GN=EBAG9 PE=1 SV=1	RCAS1_HUMAN	EBAG9	24 kDa	0	0	0	0	0	0	0	0	0	0	0	0	0	0	0	0	0	0	0	0	0	0	0	0	0	0	0	0	0	0	0	0	0	0	0	0	4	0	0	0	0	0	0	0	0	0
Probable rRNA-processing protein EBP2 OS=Homo sapiens GN=EBNA1BP2 PE=1 SV=2	EBP2_HUMAN	EBNA1BP2	35 kDa	3	2	0	0	0	0	0	0	0	0	0	0	0	0	0	0	0	0	0	0	0	0	0	0	0	0	0	0	0	0	0	0	0	0	0	2	0	0	0	0	0	0	0	0	0	0
Protein ecdysoneless homolog OS=Homo sapiens GN=ECD PE=1 SV=1	ECD_HUMAN	ECD	73 kDa	0	0	0	0	0	2	0	0	3	0	0	5	0	0	0	0	0	5	0	0	0	2	0	0	0	0	0	0	0	0	0	0	0	0	0	0	0	3	0	0	0	0	0	0	2	0
Proteasome-associated protein ECM29 homolog OS=Homo sapiens GN=ECM29 PE=1 SV=2	ECM29_HUMAN	ECPAS	204 kDa	0	0	0	0	0	0	0	0	0	0	0	0	0	0	0	0	0	0	0	0	0	0	0	0	0	0	0	0	0	0	0	0	0	0	0	0	0	11	13	2	0	0	0	0	0	0
Protein ECT2 OS=Homo sapiens GN=ECT2 PE=1 SV=4	ECT2_HUMAN	ECT2	104 kDa	0	0	0	0	0	0	0	0	0	0	0	0	0	0	0	0	0	0	0	0	0	0	0	0	0	0	0	0	0	0	0	0	0	0	0	0	0	0	0	0	0	0	0	0	0	0
Enhancer of mRNA-decapping protein 3 OS=Homo sapiens GN=EDC3 PE=1 SV=1	EDC3_HUMAN	EDC3	56 kDa	0	0	0	0	0	0	0	0	0	0	0	0	0	0	0	0	0	0	0	0	0	0	0	0	0	0	0	0	0	0	0	0	0	0	0	0	2	0	0	0	0	0	0	0	0	0
Erythroid differentiation-related factor 1 OS=Homo sapiens GN=EDRF1 PE=1 SV=1	EDRF1_HUMAN	EDRF1	139 kDa	0	0	0	0	0	0	0	0	0	0	0	0	0	0	0	0	0	0	0	0	0	0	0	0	0	0	0	0	0	0	0	0	0	0	0	0	0	0	0	0	0	0	2	0	0	0
Early endosome antigen 1 OS=Homo sapiens GN=EEA1 PE=1 SV=2	EEA1_HUMAN	EEA1	162 kDa	0	0	0	0	0	0	11	16	10	0	0	0	111	82	105	0	0	0	0	0	0	0	0	0	0	0	0	2	0	0	0	0	0	0	0	0	0	0	0	0	0	0	0	0	0	0
Elongation factor 1-alpha 1 OS=Homo sapiens GN=EEF1A1 PE=1 SV=1	EF1A1_HUMAN	EEF1A1	50 kDa	17	28	0	30	11	17	23	14	18	8	5	28	15	14	0	19	11	23	15	15	16	18	18	25	26	22	18	37	6	21	23	9	16	15	9	9	25	33	16	29	0	17	20	0	15	12
Putative elongation factor 1-alpha-like 3 OS=Homo sapiens GN=EEF1A1P5 PE=5 SV=1	EF1A3_HUMAN	EEF1A1P5	50 kDa	0	0	21	0	0	0	0	0	0	0	0	0	0	0	13	0	0	0	0	0	0	0	0	0	0	0	0	0	0	0	0	0	0	0	0	0	0	0	0	0	16	0	0	16	0	0
Elongation factor 1-beta OS=Homo sapiens GN=EEF1B2 PE=1 SV=3	EF1B_HUMAN	EEF1B2	25 kDa	0	0	0	0	0	0	0	0	0	0	0	0	2	0	0	0	0	0	0	0	0	0	0	0	0	0	0	0	0	0	0	0	0	0	0	0	0	0	0	0	2	0	0	0	0	0
Elongation factor 1-gamma OS=Homo sapiens GN=EEF1G PE=1 SV=3	EF1G_HUMAN	EEF1G	50 kDa	2	2	2	0	4	0	0	2	0	0	0	0	5	2	0	0	0	0	0	0	0	0	0	0	0	0	0	0	0	0	0	0	0	0	0	3	2	0	5	3	0	0	0	0	0	0
Elongation factor 2 OS=Homo sapiens GN=EEF2 PE=1 SV=4	EF2_HUMAN	EEF2	95 kDa	17	10	16	16	6	25	12	9	10	12	21	9	21	14	16	11	9	19	9	11	44	10	12	21	17	15	19	18	6	22	12	19	19	14	17	6	15	12	13	14	13	15	23	24	14	24
Selenocysteine-specific elongation factor OS=Homo sapiens GN=EEFSEC PE=1 SV=4	SELB_HUMAN	EEFSEC	65 kDa	13	11	0	0	0	0	0	0	0	0	0	4	0	0	0	2	5	7	2	3	8	0	0	0	0	0	0	15	3	2	7	5	7	3	0	6	2	0	0	0	0	0	0	0	0	0
EF-hand domain-containing protein D2 OS=Homo sapiens GN=EFHD2 PE=1 SV=1	EFHD2_HUMAN	EFHD2	27 kDa	0	0	6	0	7	6	3	4	6	8	0	6	6	4	7	0	2	2	0	2	2	6	0	4	4	0	3	3	0	8	5	2	5	2	2	2	10	8	5	6	5	2	5	5	8	3
Elongation factor-like GTPase 1 OS=Homo sapiens GN=EFL1 PE=1 SV=2	EFL1_HUMAN	EFL1	125 kDa	0	0	0	0	0	0	0	0	0	0	0	0	0	0	0	0	0	0	0	0	0	0	0	0	0	0	2	0	0	0	0	0	0	2	0	0	2	0	0	0	0	0	6	0	0	0
Ephrin-B1 OS=Homo sapiens GN=EFNB1 PE=1 SV=1	EFNB1_HUMAN	EFNB1	38 kDa	0	0	0	0	0	0	0	0	0	0	0	0	0	0	0	0	0	0	0	0	0	0	0	0	0	0	0	0	0	0	0	0	0	0	0	0	0	0	0	0	0	0	0	0	0	0
116 kDa U5 small nuclear ribonucleoprotein component OS=Homo sapiens GN=EFTUD2 PE=1 SV=1	U5S1_HUMAN	EFTUD2	109 kDa	0	0	2	0	0	0	0	0	0	0	0	0	0	0	0	0	0	0	0	0	0	0	0	0	0	0	0	0	0	0	0	0	0	0	0	0	0	0	0	2	0	0	4	0	0	0
Epidermal growth factor receptor OS=Homo sapiens GN=EGFR PE=1 SV=2	EGFR_HUMAN	EGFR	134 kDa	0	0	0	0	0	3	0	0	0	0	0	0	0	0	0	0	0	0	0	0	0	0	0	3	0	0	3	0	0	0	0	0	0	0	0	0	3	0	0	0	0	0	2	0	0	0
Egl nine homolog 1 OS=Homo sapiens GN=EGLN1 PE=1 SV=1	EGLN1_HUMAN	EGLN1	46 kDa	0	0	0	0	8	0	0	2	0	0	0	2	3	2	0	0	0	0	0	0	0	0	0	0	0	0	0	2	0	0	0	0	0	0	0	0	3	0	2	4	0	0	0	0	0	0
EH domain-binding protein 1 OS=Homo sapiens GN=EHBP1 PE=1 SV=3	EHBP1_HUMAN	EHBP1	140 kDa	5	4	26	22	27	82	21	24	39	53	64	37	52	29	53	14	11	42	11	11	52	41	23	48	36	40	55	7	8	22	21	38	43	47	19	8	42	49	19	21	45	15	85	145	60	60
EH domain-binding protein 1-like protein 1 OS=Homo sapiens GN=EHBP1L1 PE=1 SV=2	EH1L1_HUMAN	EHBP1L1	162 kDa	0	0	0	0	0	0	0	0	0	0	0	0	0	0	0	0	0	0	0	0	0	0	0	0	0	0	0	0	0	0	0	0	0	0	0	0	0	0	0	0	0	0	0	3	0	0
EH domain-containing protein 1 OS=Homo sapiens GN=EHD1 PE=1 SV=2	EHD1_HUMAN	EHD1	61 kDa	0	0	0	0	0	0	0	0	0	0	0	0	0	0	0	0	0	0	0	0	0	0	0	0	0	0	0	0	0	0	0	0	0	0	0	0	0	0	0	0	0	0	0	0	0	0
Etoposide-induced protein 2.4 homolog OS=Homo sapiens GN=EI24 PE=1 SV=4	EI24_HUMAN	EI24	39 kDa	0	4	0	0	0	0	0	0	0	0	0	0	0	0	0	0	0	0	0	0	0	0	0	0	0	0	0	0	0	0	0	0	0	0	0	0	0	0	0	0	0	0	0	0	0	0
Eukaryotic translation initiation factor 2A OS=Homo sapiens GN=EIF2A PE=1 SV=3	EIF2A_HUMAN	EIF2A	65 kDa	0	0	0	0	0	0	0	0	0	0	0	0	0	0	0	0	0	0	0	0	0	0	0	0	0	0	0	0	0	0	0	0	0	0	0	0	0	0	0	0	0	0	0	0	0	0
Eukaryotic translation initiation factor 2-alpha kinase 3 OS=Homo sapiens GN=EIF2AK3 PE=1 SV=3	E2AK3_HUMAN	EIF2AK3	125 kDa	0	0	0	0	0	2	0	0	0	0	0	0	0	0	0	0	0	0	0	0	0	0	0	3	0	0	0	0	2	4	0	0	0	4	0	0	0	0	0	0	3	0	0	0	0	0
Translation initiation factor eIF-2B subunit delta OS=Homo sapiens GN=EIF2B4 PE=1 SV=2	EI2BD_HUMAN	EIF2B4	58 kDa	5	0	0	0	0	0	0	0	0	0	0	0	0	0	0	0	0	0	0	0	0	0	0	0	0	0	0	3	0	0	0	0	0	0	0	0	0	0	0	0	0	0	0	0	0	0
Translation initiation factor eIF-2B subunit epsilon OS=Homo sapiens GN=EIF2B5 PE=1 SV=3	EI2BE_HUMAN	EIF2B5	80 kDa	2	0	0	0	0	0	0	0	0	0	0	0	0	0	0	0	0	0	0	0	0	0	0	0	0	0	0	0	0	0	0	0	0	0	0	0	0	0	0	0	0	0	0	0	0	0
Eukaryotic translation initiation factor 2 subunit 2 OS=Homo sapiens GN=EIF2S2 PE=1 SV=2	IF2B_HUMAN	EIF2S2	38 kDa	3	0	0	0	0	0	0	0	0	0	0	0	0	0	0	0	0	0	0	0	0	0	0	0	0	0	0	0	0	0	0	0	0	0	0	0	0	0	0	0	0	0	0	0	0	0
Putative eukaryotic translation initiation factor 2 subunit 3-like protein OS=Homo sapiens GN=EIF2S3L PE=5 SV=2	IF2GL_HUMAN	EIF2S3B	51 kDa	0	0	0	0	0	0	0	0	0	0	0	0	0	0	0	0	0	0	0	0	0	0	0	0	0	0	0	2	0	0	0	0	0	0	0	0	0	0	0	0	0	0	0	0	0	0
Eukaryotic translation initiation factor 3 subunit A OS=Homo sapiens GN=EIF3A PE=1 SV=1	EIF3A_HUMAN	EIF3A	167 kDa	0	0	6	0	0	0	0	0	0	0	0	0	2	0	0	0	0	2	0	0	0	0	0	0	3	0	0	0	0	0	0	0	0	3	0	0	3	0	0	5	0	0	3	0	0	0
Eukaryotic translation initiation factor 3 subunit B OS=Homo sapiens GN=EIF3B PE=1 SV=3	EIF3B_HUMAN	EIF3B	92 kDa	0	0	0	0	0	0	0	0	0	0	0	0	2	0	0	0	0	0	0	0	0	0	0	0	0	0	0	0	0	0	0	0	0	0	0	0	0	0	0	0	0	0	0	0	0	0
Eukaryotic translation initiation factor 3 subunit C OS=Homo sapiens GN=EIF3C PE=1 SV=1	EIF3C_HUMAN	EIF3C	105 kDa	0	0	2	0	0	0	0	0	0	0	0	0	2	0	0	0	0	0	0	0	0	0	0	0	0	0	0	0	0	0	0	0	0	0	0	0	0	0	0	0	0	0	0	0	0	0
Eukaryotic translation initiation factor 3 subunit G OS=Homo sapiens GN=EIF3G PE=1 SV=2	EIF3G_HUMAN	EIF3G	36 kDa	0	0	0	0	2	0	0	0	0	0	0	0	0	0	0	0	0	0	0	0	0	0	0	0	0	0	0	0	0	0	0	0	0	0	0	0	2	0	2	0	0	0	0	0	0	0
Eukaryotic translation initiation factor 3 subunit H OS=Homo sapiens GN=EIF3H PE=1 SV=1	EIF3H_HUMAN	EIF3H	40 kDa	0	0	0	0	0	0	0	0	0	0	0	0	0	0	0	0	0	0	0	0	0	0	0	0	0	0	0	0	0	0	0	0	0	0	0	0	2	3	4	0	0	0	0	0	0	0
Eukaryotic initiation factor 4A-I OS=Homo sapiens GN=EIF4A1 PE=1 SV=1	IF4A1_HUMAN	EIF4A1	46 kDa	2	2	0	0	3	0	0	3	0	0	0	0	8	3	0	0	0	0	0	0	0	0	0	0	0	0	0	6	0	4	6	3	4	0	0	2	3	2	3	3	0	0	2	0	4	0
Eukaryotic initiation factor 4A-II OS=Homo sapiens GN=EIF4A2 PE=1 SV=2	IF4A2_HUMAN	EIF4A2	46 kDa	0	0	0	0	0	0	0	0	0	0	0	0	0	0	0	0	0	0	0	0	0	0	0	0	0	0	0	0	0	0	0	0	0	0	0	0	0	0	0	0	3	0	0	0	0	0
Eukaryotic translation initiation factor 4B OS=Homo sapiens GN=EIF4B PE=1 SV=2	IF4B_HUMAN	EIF4B	69 kDa	5	3	5	4	6	8	4	3	3	6	5	2	5	4	11	3	2	5	0	0	3	4	0	2	4	3	4	3	0	6	4	2	5	0	0	0	4	10	0	0	5	0	2	4	4	8
Eukaryotic translation initiation factor 4E transporter OS=Homo sapiens GN=EIF4ENIF1 PE=1 SV=2	4ET_HUMAN	EIF4ENIF1	108 kDa	0	0	0	6	9	32	2	5	17	14	23	12	14	11	9	2	0	11	0	0	7	10	4	5	6	5	8	3	0	0	5	0	0	5	2	0	6	0	0	2	2	0	3	7	7	30
Eukaryotic translation initiation factor 4 gamma 1 OS=Homo sapiens GN=EIF4G1 PE=1 SV=4	IF4G1_HUMAN	EIF4G1	175 kDa	7	2	7	18	11	42	18	3	24	4	39	32	11	7	21	23	6	88	5	0	36	24	23	57	32	41	42	24	10	30	15	5	38	33	41	4	26	51	13	68	81	40	91	100	49	30
Eukaryotic translation initiation factor 4 gamma 2 OS=Homo sapiens GN=EIF4G2 PE=1 SV=1	IF4G2_HUMAN	EIF4G2	102 kDa	0	0	3	3	4	19	5	4	16	12	14	7	6	9	7	2	0	12	0	0	9	7	10	16	13	13	24	5	0	5	4	0	5	10	6	0	18	10	2	6	0	3	14	12	12	9
Eukaryotic translation initiation factor 4 gamma 3 OS=Homo sapiens GN=EIF4G3 PE=1 SV=2	IF4G3_HUMAN	EIF4G3	177 kDa	0	0	0	0	0	0	0	0	3	0	8	0	0	0	0	0	0	22	0	0	6	0	0	6	0	0	0	0	0	6	0	0	6	12	0	0	12	0	0	12	0	0	10	0	0	4
Eukaryotic translation initiation factor 4H OS=Homo sapiens GN=EIF4H PE=1 SV=5	IF4H_HUMAN	EIF4H	27 kDa	2	2	2	0	2	2	0	2	2	0	0	0	3	2	3	2	0	0	0	0	0	2	0	2	4	0	3	4	0	3	4	2	2	0	0	0	5	3	0	0	0	0	0	0	5	0
Eukaryotic translation initiation factor 5 OS=Homo sapiens GN=EIF5 PE=1 SV=2	IF5_HUMAN	EIF5	49 kDa	9	9	17	6	6	12	6	8	12	6	15	9	9	12	13	0	0	11	0	4	6	9	5	6	14	6	6	17	5	19	25	20	18	10	5	2	21	17	3	12	14	11	10	18	18	13
Eukaryotic translation initiation factor 5A-1 OS=Homo sapiens GN=EIF5A PE=1 SV=2	IF5A1_HUMAN	EIF5A	17 kDa	4	0	0	0	2	0	2	2	0	2	0	0	4	0	0	0	0	3	0	0	0	0	0	0	0	0	0	3	2	2	4	3	4	0	0	0	3	3	2	7	2	3	5	2	4	2
Eukaryotic translation initiation factor 5B OS=Homo sapiens GN=EIF5B PE=1 SV=4	IF2P_HUMAN	EIF5B	139 kDa	47	20	25	17	0	28	18	8	4	13	5	14	0	0	6	21	24	16	21	12	23	11	22	0	6	26	9	16	10	15	3	10	19	19	16	9	17	10	16	15	17	15	13	9	6	0
Zinc phosphodiesterase ELAC protein 2 OS=Homo sapiens GN=ELAC2 PE=1 SV=2	RNZ2_HUMAN	ELAC2	92 kDa	0	0	0	0	0	0	0	0	0	0	2	0	0	0	0	0	0	0	0	0	0	0	0	0	0	0	0	0	0	0	0	0	0	2	4	0	0	0	0	0	0	0	0	0	0	0
ETS-related transcription factor Elf-2 OS=Homo sapiens GN=ELF2 PE=1 SV=2	ELF2_HUMAN	ELF2	64 kDa	0	0	0	0	0	0	0	0	0	0	0	0	0	0	0	0	0	0	0	0	0	0	0	0	0	0	0	0	0	0	0	0	0	2	0	0	0	0	0	0	0	0	0	0	0	0
RNA polymerase II elongation factor ELL2 OS=Homo sapiens GN=ELL2 PE=1 SV=2	ELL2_HUMAN	ELL2	72 kDa	0	0	0	0	0	0	0	0	0	0	0	0	0	0	0	0	0	0	0	0	0	0	0	0	0	0	0	2	0	0	0	0	0	0	0	0	0	0	0	0	0	0	0	0	0	0
Engulfment and cell motility protein 1 OS=Homo sapiens GN=ELMO1 PE=1 SV=2	ELMO1_HUMAN	ELMO1	84 kDa	0	0	0	0	0	0	0	0	0	0	0	0	0	2	0	0	0	0	0	0	0	0	0	0	0	0	0	0	0	0	0	0	0	0	0	0	0	0	0	0	0	0	0	0	0	0
Elongin-A OS=Homo sapiens GN=ELOA PE=1 SV=2	ELOA1_HUMAN	ELOA	90 kDa	3	0	0	2	11	0	0	15	0	5	6	5	0	6	0	8	7	0	5	9	0	0	0	0	3	0	0	5	0	13	0	0	10	6	0	11	6	0	8	3	0	8	3	0	0	3
Elongation of very long chain fatty acids protein 1 OS=Homo sapiens GN=ELOVL1 PE=1 SV=1	ELOV1_HUMAN	ELOVL1	33 kDa	0	0	0	0	0	0	0	0	0	0	0	0	0	0	0	0	0	0	0	0	0	0	0	0	0	0	0	0	0	0	0	0	0	0	0	0	2	0	0	0	0	0	0	0	0	0
Elongation of very long chain fatty acids protein 5 OS=Homo sapiens GN=ELOVL5 PE=1 SV=1	ELOV5_HUMAN	ELOVL5	35 kDa	0	0	0	0	0	0	0	0	0	0	0	0	0	0	0	0	0	0	0	0	0	0	0	0	0	0	0	0	0	0	0	0	0	0	0	0	0	0	0	0	0	0	0	0	0	0
Elongator complex protein 1 OS=Homo sapiens GN=IKBKAP PE=1 SV=3	ELP1_HUMAN	ELP1	150 kDa	0	0	0	0	0	0	0	0	0	0	2	2	0	0	0	0	0	4	0	0	0	0	0	0	2	0	0	0	0	3	0	0	0	0	0	0	0	0	0	0	2	4	11	11	6	0
Elongator complex protein 4 OS=Homo sapiens GN=ELP4 PE=1 SV=2	ELP4_HUMAN	ELP4	47 kDa	0	0	0	0	2	0	0	0	2	0	0	0	0	0	0	0	0	0	0	0	0	0	0	0	0	0	0	0	0	2	0	0	4	0	0	0	5	0	2	0	0	0	0	0	0	0
ER membrane protein complex subunit 1 OS=Homo sapiens GN=EMC1 PE=1 SV=1	EMC1_HUMAN	EMC1	112 kDa	0	0	5	0	0	0	0	0	0	0	0	0	0	0	0	0	0	0	0	0	0	0	0	0	0	0	0	0	0	0	0	0	0	0	0	0	0	0	0	0	0	0	0	0	0	0
ER membrane protein complex subunit 7 OS=Homo sapiens GN=EMC7 PE=1 SV=1	EMC7_HUMAN	EMC7	26 kDa	2	3	0	0	0	0	0	0	0	0	0	0	0	0	0	0	0	0	0	0	0	0	0	0	0	0	0	0	0	0	0	0	0	0	0	0	3	0	0	0	0	0	0	0	0	0
ER membrane protein complex subunit 8 OS=Homo sapiens GN=EMC8 PE=1 SV=1	EMC8_HUMAN	EMC8	24 kDa	4	2	2	0	0	0	0	0	0	0	0	0	0	0	0	0	0	0	0	0	0	0	0	0	0	0	0	0	0	0	0	0	0	0	0	0	0	0	0	0	0	0	0	0	0	0
Emerin OS=Homo sapiens GN=EMD PE=1 SV=1	EMD_HUMAN	EMD	29 kDa	5	4	3	0	2	3	0	2	3	2	0	0	2	4	2	0	0	0	0	2	0	3	3	2	7	3	3	2	2	5	7	3	4	0	2	2	10	8	5	0	3	0	3	2	4	4
BRCA2-interacting transcriptional repressor EMSY OS=Homo sapiens GN=EMSY PE=1 SV=2	EMSY_HUMAN	EMSY	141 kDa	0	0	0	0	0	0	0	0	0	0	0	0	0	0	0	0	0	4	0	0	0	2	2	3	0	0	2	0	0	5	0	0	3	18	11	0	0	3	0	9	7	4	4	2	2	0
Alpha-enolase OS=Homo sapiens GN=ENO1 PE=1 SV=2	ENOA_HUMAN	ENO1	47 kDa	6	13	2	4	9	2	4	8	7	0	0	3	14	9	2	2	5	3	0	4	2	4	0	0	2	0	0	7	0	9	3	2	3	6	0	7	9	7	6	9	9	2	2	3	3	2
Beta-enolase OS=Homo sapiens GN=ENO3 PE=1 SV=5	ENOB_HUMAN	ENO3	47 kDa	0	0	0	0	0	0	0	0	0	0	0	0	0	0	0	0	0	0	0	0	0	0	0	0	0	0	0	0	0	0	0	0	0	0	0	0	0	0	0	0	0	0	0	0	0	0
E1A-binding protein p400 OS=Homo sapiens GN=EP400 PE=1 SV=4	EP400_HUMAN	EP400	343 kDa	0	0	0	0	0	0	0	0	0	0	0	0	0	0	0	0	0	0	0	0	0	0	0	0	0	0	0	0	0	0	0	0	0	0	0	0	0	0	0	0	0	0	0	0	0	0
Protein 4.1 OS=Homo sapiens GN=EPB41 PE=1 SV=4	41_HUMAN	EPB41	97 kDa	4	9	21	7	9	67	3	0	31	16	23	16	13	15	24	7	5	61	2	3	27	31	25	29	33	41	49	25	10	22	27	16	24	19	13	0	59	38	26	13	26	19	26	43	20	50
Band 4.1-like protein 2 OS=Homo sapiens GN=EPB41L2 PE=1 SV=1	E41L2_HUMAN	EPB41L2	113 kDa	20	14	26	17	5	79	9	5	20	28	13	17	16	14	21	17	8	55	0	2	40	38	27	38	29	37	51	29	7	22	23	9	24	23	11	0	55	64	31	24	23	14	24	24	26	47
Band 4.1-like protein 3 OS=Homo sapiens GN=EPB41L3 PE=1 SV=2	E41L3_HUMAN	EPB41L3	121 kDa	0	2	13	9	5	41	3	0	13	9	11	6	4	7	13	11	0	28	3	0	11	17	21	34	23	31	37	10	7	13	20	9	10	7	4	0	23	22	30	10	15	12	16	29	22	36
Band 4.1-like protein 4B OS=Homo sapiens GN=EPB41L4B PE=2 SV=2	E41LB_HUMAN	EPB41L4B	100 kDa	0	0	0	0	0	0	0	0	0	0	0	0	0	0	0	0	4	0	0	3	0	0	0	0	0	0	0	0	0	0	0	0	0	0	0	0	0	0	0	0	0	0	0	0	0	0
Band 4.1-like protein 5 OS=Homo sapiens GN=EPB41L5 PE=1 SV=3	E41L5_HUMAN	EPB41L5	82 kDa	2	0	7	18	0	10	12	3	4	8	9	8	0	0	6	25	8	16	29	8	5	0	2	0	0	10	4	2	2	9	0	2	8	4	9	2	9	2	8	6	0	0	7	4	0	0
Ectopic P granules protein 5 homolog OS=Homo sapiens GN=EPG5 PE=1 SV=2	EPG5_HUMAN	EPG5	292 kDa	0	0	0	0	0	0	0	0	0	0	0	0	0	0	0	0	0	0	0	0	0	0	0	0	10	6	6	0	0	0	0	0	0	0	0	0	0	0	0	0	0	0	0	0	0	0
Ephrin type-A receptor 2 OS=Homo sapiens GN=EPHA2 PE=1 SV=2	EPHA2_HUMAN	EPHA2	108 kDa	0	0	0	0	0	0	0	0	0	0	0	0	0	0	0	0	0	0	0	0	0	0	0	3	0	0	0	0	0	0	0	0	0	6	0	0	3	0	0	0	0	0	0	0	0	0
Ephrin type-A receptor 3 OS=Homo sapiens GN=EPHA3 PE=1 SV=2	EPHA3_HUMAN	EPHA3	110 kDa	0	0	0	0	0	0	0	0	0	0	0	0	0	0	0	0	0	0	0	0	0	0	0	0	0	0	0	0	0	0	0	0	0	0	0	0	3	3	0	0	0	0	0	0	0	0
Epiplakin OS=Homo sapiens GN=EPPK1 PE=1 SV=2	EPIPL_HUMAN	EPPK1	556 kDa	0	0	0	0	0	0	0	0	0	0	0	0	0	0	0	0	0	0	0	0	0	0	0	0	0	0	0	0	0	0	0	0	0	0	0	0	0	0	0	3	0	0	0	0	0	0
Bifunctional glutamate/proline--tRNA ligase OS=Homo sapiens GN=EPRS PE=1 SV=5	SYEP_HUMAN	EPRS	171 kDa	5	0	10	0	0	2	0	3	0	4	0	7	3	0	0	0	0	6	0	0	0	4	2	3	0	2	0	0	4	5	0	0	2	5	2	3	6	2	0	13	30	5	5	2	0	0
Epidermal growth factor receptor substrate 15 OS=Homo sapiens GN=EPS15 PE=1 SV=2	EPS15_HUMAN	EPS15	99 kDa	0	0	2	0	0	0	0	0	0	0	0	4	2	2	4	0	0	3	0	0	0	0	2	2	4	0	6	3	0	10	2	0	8	4	0	0	13	4	0	3	0	4	6	2	3	0
Epidermal growth factor receptor substrate 15-like 1 OS=Homo sapiens GN=EPS15L1 PE=1 SV=1	EP15R_HUMAN	EPS15L1	94 kDa	6	0	5	23	11	25	14	5	26	23	23	13	18	22	21	13	4	18	5	3	9	8	14	26	14	13	24	20	3	19	17	14	19	17	9	0	28	34	10	15	0	8	19	28	16	37
Eosinophil peroxidase OS=Homo sapiens GN=EPX PE=1 SV=2	PERE_HUMAN	EPX	81 kDa	0	0	0	0	0	0	0	0	0	0	0	0	0	0	0	0	0	0	0	0	0	0	0	0	0	0	0	0	0	0	0	0	0	0	0	0	0	0	0	0	0	8	0	0	0	0
GTPase Era, mitochondrial OS=Homo sapiens GN=ERAL1 PE=1 SV=2	ERAL1_HUMAN	ERAL1	48 kDa	0	0	0	3	0	0	0	0	0	0	0	2	0	0	0	0	0	2	0	2	0	0	0	0	0	0	0	0	0	0	0	0	0	0	0	2	2	0	5	0	0	0	0	0	0	0
Erbin OS=Homo sapiens GN=ERBIN PE=1 SV=2	ERBIN_HUMAN	ERBIN	158 kDa	0	0	0	0	0	9	0	0	0	0	0	0	0	0	0	0	0	5	0	0	0	0	0	0	2	0	0	0	0	2	0	0	0	0	0	0	6	8	0	0	0	0	0	0	0	0
ELKS/Rab6-interacting/CAST family member 1 OS=Homo sapiens GN=ERC1 PE=1 SV=1	RB6I2_HUMAN	ERC1	128 kDa	0	0	7	11	7	18	65	12	60	7	15	9	8	20	32	4	0	24	105	95	73	12	2	12	16	9	22	8	5	15	91	61	96	9	0	0	49	61	36	3	6	0	59	116	70	21
ERC protein 2 OS=Homo sapiens GN=ERC2 PE=1 SV=3	ERC2_HUMAN	ERC2	111 kDa	0	0	0	0	0	0	0	0	0	0	0	0	0	0	0	0	0	0	18	0	0	0	0	0	0	0	0	0	0	0	0	0	0	0	0	0	10	0	0	0	0	0	13	0	16	0
DNA repair endonuclease XPF OS=Homo sapiens GN=ERCC4 PE=1 SV=3	XPF_HUMAN	ERCC4	104 kDa	0	0	0	0	0	0	0	0	0	0	0	0	0	0	0	0	0	0	0	0	0	0	0	0	0	0	0	0	0	0	0	0	0	0	0	2	0	0	0	0	0	0	0	0	0	0
DNA excision repair protein ERCC-6 OS=Homo sapiens GN=ERCC6 PE=1 SV=1	ERCC6_HUMAN	ERCC6	168 kDa	0	0	0	0	0	0	0	0	0	0	0	0	0	0	0	0	0	0	0	0	0	0	0	0	0	0	0	0	0	0	0	0	0	0	0	0	0	0	0	0	0	0	0	0	0	0
DNA excision repair protein ERCC-6-like OS=Homo sapiens GN=ERCC6L PE=1 SV=1	ERC6L_HUMAN	ERCC6L	141 kDa	0	0	4	0	0	14	0	0	4	8	2	7	0	0	6	0	0	14	0	0	2	9	0	5	7	2	8	0	0	10	0	0	5	3	0	0	7	13	0	11	26	7	6	5	4	0
Endoplasmic reticulum-Golgi intermediate compartment protein 3 OS=Homo sapiens GN=ERGIC3 PE=1 SV=1	ERGI3_HUMAN	ERGIC3	43 kDa	4	0	0	0	0	0	0	0	0	0	0	0	0	0	0	0	0	0	0	0	0	0	0	0	0	0	0	0	0	0	0	0	0	0	0	0	0	0	0	0	0	0	0	0	0	0
ESF1 homolog OS=Homo sapiens GN=ESF1 PE=1 SV=1	ESF1_HUMAN	ESF1	99 kDa	0	0	2	0	0	0	0	0	0	0	0	4	0	0	0	0	0	0	0	0	0	0	0	0	0	0	0	3	4	0	0	0	3	0	0	0	0	0	0	0	0	0	0	0	0	0
Extended synaptotagmin-1 OS=Homo sapiens GN=ESYT1 PE=1 SV=1	ESYT1_HUMAN	ESYT1	123 kDa	0	3	17	15	6	42	16	0	16	9	15	9	7	10	20	22	4	37	8	8	19	12	0	0	18	0	0	10	6	28	6	7	23	19	24	0	36	32	11	16	30	10	15	37	13	24
Extended synaptotagmin-2 OS=Homo sapiens GN=ESYT2 PE=1 SV=1	ESYT2_HUMAN	ESYT2	102 kDa	7	0	7	4	3	11	2	3	0	9	9	2	3	6	7	13	6	14	10	2	10	0	0	0	10	0	0	4	4	7	0	8	9	4	10	2	11	8	6	7	0	4	8	7	4	5
Eukaryotic peptide chain release factor subunit 1 OS=Homo sapiens GN=ETF1 PE=1 SV=3	ERF1_HUMAN	ETF1	49 kDa	0	0	0	0	0	0	0	0	0	0	0	0	2	0	0	0	0	0	0	0	0	0	0	0	0	0	0	0	0	0	0	0	0	0	0	0	0	0	0	0	0	0	0	0	0	0
Electron transfer flavoprotein subunit alpha, mitochondrial OS=Homo sapiens GN=ETFA PE=1 SV=1	ETFA_HUMAN	ETFA	35 kDa	0	0	0	0	0	0	0	0	0	0	0	0	2	0	0	0	0	0	0	0	0	0	0	0	0	0	0	5	4	9	6	5	8	2	11	7	4	3	0	7	16	16	5	6	8	0
Ecotropic viral integration site 5 protein homolog OS=Homo sapiens GN=EVI5 PE=1 SV=3	EVI5_HUMAN	EVI5	93 kDa	0	0	0	0	0	0	0	0	0	0	0	0	0	0	0	0	0	0	10	9	0	0	0	0	0	0	0	0	0	0	9	16	12	0	0	0	0	0	0	0	0	0	11	40	7	0
EVI5-like protein OS=Homo sapiens GN=EVI5L PE=1 SV=1	EVI5L_HUMAN	EVI5L	91 kDa	0	0	0	0	0	0	0	0	0	0	0	0	0	0	0	0	0	0	0	0	0	0	0	0	0	0	0	0	0	0	0	0	0	0	0	0	0	0	0	0	0	0	0	0	0	0
Envoplakin OS=Homo sapiens GN=EVPL PE=1 SV=3	EVPL_HUMAN	EVPL	232 kDa	0	0	0	0	0	0	0	0	0	0	0	0	0	0	0	0	0	0	0	0	0	0	0	0	0	0	0	0	0	0	0	0	0	0	0	0	0	0	0	0	0	0	0	0	0	0
Exonuclease 3'-5' domain-containing protein 2 OS=Homo sapiens GN=EXD2 PE=1 SV=2	EXD2_HUMAN	EXD2	70 kDa	9	11	20	54	40	48	61	20	64	38	65	34	40	51	53	32	25	40	39	34	42	54	38	33	31	28	35	29	10	26	25	23	28	17	14	11	20	23	22	18	38	19	23	28	32	79
Exocyst complex component 1 OS=Homo sapiens GN=EXOC1 PE=1 SV=4	EXOC1_HUMAN	EXOC1	102 kDa	0	0	0	0	0	0	0	0	0	0	0	0	0	0	0	3	3	0	4	5	0	0	0	0	3	0	0	2	2	0	0	2	5	0	0	0	2	0	0	0	0	0	8	3	8	2
Exocyst complex component 2 OS=Homo sapiens GN=EXOC2 PE=1 SV=1	EXOC2_HUMAN	EXOC2	104 kDa	0	0	0	7	0	2	7	0	0	0	0	2	0	0	0	13	9	2	14	10	0	0	0	0	4	0	0	2	2	4	2	9	6	2	0	0	9	2	0	0	0	2	20	25	20	0
Exocyst complex component 3 OS=Homo sapiens GN=EXOC3 PE=1 SV=2	EXOC3_HUMAN	EXOC3	87 kDa	3	0	0	0	0	0	0	0	0	5	0	0	0	0	2	0	0	3	0	0	0	0	0	0	0	0	0	0	0	0	7	8	2	0	0	0	0	0	2	0	0	0	33	60	33	3
Exocyst complex component 4 OS=Homo sapiens GN=EXOC4 PE=1 SV=1	EXOC4_HUMAN	EXOC4	111 kDa	0	0	8	12	17	18	11	15	19	21	20	4	10	12	12	24	14	22	15	13	2	15	0	0	13	0	0	14	9	16	12	14	20	11	16	3	18	15	15	11	22	11	18	63	24	14
Exocyst complex component 5 OS=Homo sapiens GN=EXOC5 PE=1 SV=1	EXOC5_HUMAN	EXOC5	82 kDa	0	0	0	0	0	0	0	0	0	0	0	0	0	0	0	0	3	0	2	2	0	0	0	0	0	0	0	0	2	0	0	0	0	0	0	0	0	0	0	0	0	0	11	6	14	0
Exocyst complex component 6 OS=Homo sapiens GN=EXOC6 PE=1 SV=3	EXOC6_HUMAN	EXOC6	94 kDa	0	0	0	0	0	0	0	0	0	0	0	0	0	0	0	0	0	0	4	2	0	0	0	0	0	0	0	0	0	4	0	0	6	0	0	0	0	0	0	0	0	0	4	17	0	0
Exocyst complex component 6B OS=Homo sapiens GN=EXOC6B PE=1 SV=3	EXC6B_HUMAN	EXOC6B	94 kDa	0	0	0	0	0	0	0	0	0	0	0	0	0	0	0	0	0	0	0	0	0	0	0	0	0	0	0	0	0	0	0	0	3	0	0	0	0	0	0	0	0	0	4	7	4	0
Exocyst complex component 7 OS=Homo sapiens GN=EXOC7 PE=1 SV=3	EXOC7_HUMAN	EXOC7	83 kDa	0	0	0	0	0	0	0	0	0	0	0	0	0	0	0	0	0	0	0	0	0	0	0	0	0	0	0	0	0	0	0	0	0	0	0	0	0	0	0	0	0	0	4	0	2	0
Exocyst complex component 8 OS=Homo sapiens GN=EXOC8 PE=1 SV=2	EXOC8_HUMAN	EXOC8	82 kDa	0	0	0	0	0	0	0	0	0	0	0	0	0	0	0	0	0	0	0	0	0	0	0	0	0	0	0	0	0	0	0	0	0	0	0	0	0	0	0	0	0	0	0	0	0	0
Ezrin OS=Homo sapiens GN=EZR PE=1 SV=4	EZRI_HUMAN	EZR	69 kDa	5	8	3	2	4	7	3	0	2	2	3	4	4	3	2	0	0	5	0	0	3	2	0	0	0	0	3	5	0	0	5	0	0	4	0	0	10	7	2	2	4	0	2	0	0	5
Junctional adhesion molecule A OS=Homo sapiens GN=F11R PE=1 SV=1	JAM1_HUMAN	F11R	33 kDa	0	0	0	0	0	0	0	0	0	0	0	0	0	0	0	0	0	0	0	0	0	0	0	0	0	0	0	0	0	0	0	0	0	0	0	0	0	0	2	0	0	0	0	0	0	0
Coagulation factor VIII OS=Homo sapiens GN=F8 PE=1 SV=1	FA8_HUMAN	F8	267 kDa	0	0	0	0	0	0	0	0	0	0	0	0	0	0	0	0	0	0	0	0	0	0	0	0	0	0	0	0	0	0	0	0	0	0	0	0	0	0	0	0	0	0	0	2	0	0
FAS-associated factor 2 OS=Homo sapiens GN=FAF2 PE=1 SV=2	FAF2_HUMAN	FAF2	53 kDa	2	0	4	5	4	7	4	3	11	6	3	6	5	8	6	0	3	4	2	6	4	3	0	0	0	2	0	2	2	5	2	3	5	0	0	0	3	5	3	2	2	2	2	3	0	7
Protein NOXP20 OS=Homo sapiens GN=FAM114A1 PE=1 SV=2	NXP20_HUMAN	FAM114A1	61 kDa	0	0	0	0	4	0	0	4	0	0	0	0	0	0	0	0	0	0	0	0	0	0	0	0	0	0	0	0	0	0	0	0	0	0	0	0	0	0	0	0	0	0	0	0	0	0
Protein FAM114A2 OS=Homo sapiens GN=FAM114A2 PE=1 SV=4	F1142_HUMAN	FAM114A2	55 kDa	2	0	4	7	9	2	54	36	46	3	3	0	5	0	3	0	0	0	0	0	0	0	0	0	0	0	0	4	2	5	0	0	3	0	0	0	4	6	0	0	3	0	0	0	0	2
Niban-like protein 1 OS=Homo sapiens GN=FAM129B PE=1 SV=3	NIBL1_HUMAN	FAM129B	84 kDa	0	0	0	0	0	0	0	0	0	0	0	0	0	0	0	0	0	0	0	0	0	0	0	0	0	0	4	0	0	0	0	0	0	0	0	0	0	0	0	0	0	0	0	0	0	0
Protein FAM135A OS=Homo sapiens GN=FAM135A PE=1 SV=2	F135A_HUMAN	FAM135A	170 kDa	0	0	0	0	0	8	9	8	21	20	14	16	18	10	28	0	0	0	0	0	2	5	0	4	0	0	0	0	0	0	0	0	0	0	0	0	0	0	0	0	0	0	0	3	0	2
Protein FAM13A OS=Homo sapiens GN=FAM13A PE=1 SV=2	FA13A_HUMAN	FAM13A	117 kDa	0	0	0	0	0	0	0	0	0	0	0	2	0	0	0	0	0	0	0	0	0	0	0	0	0	0	0	0	0	0	0	0	0	0	0	0	0	0	0	0	0	0	0	0	0	0
Protein FAM13B OS=Homo sapiens GN=FAM13B PE=1 SV=2	FA13B_HUMAN	FAM13B	105 kDa	0	0	0	3	0	0	7	0	0	0	0	0	0	0	0	0	0	0	0	0	0	0	0	0	0	0	0	0	0	0	0	0	0	0	0	0	0	0	0	0	0	0	0	0	0	0
Protein FAM160A1 OS=Homo sapiens GN=FAM160A1 PE=2 SV=2	F16A1_HUMAN	FAM160A1	117 kDa	0	0	0	0	0	0	0	0	0	0	0	0	3	3	9	0	0	0	0	0	0	0	0	0	0	0	0	0	0	0	0	0	0	0	0	0	0	0	0	0	0	0	0	0	0	0
FTS and Hook-interacting protein OS=Homo sapiens GN=FAM160A2 PE=1 SV=3	F16A2_HUMAN	FAM160A2	106 kDa	0	0	0	0	0	0	0	0	0	0	0	0	5	4	9	0	0	0	0	0	0	0	0	0	0	0	0	0	0	0	0	0	0	0	0	0	0	0	0	0	0	0	0	0	0	0
Protein FAM160B1 OS=Homo sapiens GN=FAM160B1 PE=1 SV=1	F16B1_HUMAN	FAM160B1	87 kDa	0	0	0	0	0	0	3	0	8	0	0	0	0	0	0	0	0	0	0	0	0	0	0	0	0	0	0	0	0	0	0	0	0	0	0	0	0	0	0	0	0	0	2	0	0	0
Soluble lamin-associated protein of 75 kDa OS=Homo sapiens GN=FAM169A PE=1 SV=2	F169A_HUMAN	FAM169A	75 kDa	0	0	2	0	0	0	0	0	0	0	0	0	0	0	0	0	0	0	0	0	0	0	0	0	0	0	0	0	0	0	0	0	0	0	0	0	0	0	0	0	0	0	0	0	0	0
Protein FAM171A1 OS=Homo sapiens GN=FAM171A1 PE=1 SV=1	F1711_HUMAN	FAM171A1	98 kDa	0	0	0	0	0	0	0	0	0	0	0	0	0	0	0	0	0	0	0	0	0	0	0	0	0	0	0	0	0	0	0	0	0	0	0	0	0	0	0	0	0	0	0	0	0	0
Protein FAM171A2 OS=Homo sapiens GN=FAM171A2 PE=1 SV=1	F1712_HUMAN	FAM171A2	87 kDa	0	0	0	0	0	0	0	0	0	0	0	0	0	0	0	0	0	0	0	0	0	0	0	0	0	0	0	0	0	0	0	0	0	0	0	0	0	0	0	0	0	0	0	0	0	0
Protein FAM171B OS=Homo sapiens GN=FAM171B PE=2 SV=3	F171B_HUMAN	FAM171B	92 kDa	0	0	0	0	0	0	0	0	0	0	0	0	0	0	0	0	0	0	0	0	0	0	0	3	0	0	0	0	0	0	0	0	0	4	3	0	2	0	0	0	0	0	0	0	0	0
Protein FAM184A OS=Homo sapiens GN=FAM184A PE=2 SV=3	F184A_HUMAN	FAM184A	133 kDa	0	0	0	0	0	0	0	8	34	0	0	0	0	0	7	0	0	0	0	0	10	0	0	0	0	0	0	0	0	0	0	6	0	0	0	0	4	3	0	0	0	0	0	31	8	0
Protein FAM186A OS=Homo sapiens GN=FAM186A PE=2 SV=3	F186A_HUMAN	FAM186A	263 kDa	0	0	0	0	0	0	0	0	0	0	0	0	0	0	0	0	0	0	0	0	0	2	0	0	0	0	0	0	0	0	0	0	0	0	0	0	0	0	0	0	0	0	0	0	0	0
Protein TASOR OS=Homo sapiens GN=FAM208A PE=1 SV=3	TASOR_HUMAN	FAM208A	189 kDa	0	0	0	0	0	0	0	0	0	0	0	0	0	0	0	0	0	0	0	0	0	0	0	0	0	0	0	0	0	0	0	0	0	0	0	0	0	0	0	0	0	0	0	0	0	0
Redox-regulatory protein FAM213A OS=Homo sapiens GN=FAM213A PE=1 SV=3	F213A_HUMAN	FAM213A	26 kDa	0	0	0	0	0	0	0	0	0	3	0	0	2	0	0	0	0	0	0	0	0	0	0	0	0	0	0	0	0	2	0	0	2	0	0	0	0	0	0	0	0	0	0	0	0	0
Protein FAM219A OS=Homo sapiens GN=FAM219A PE=1 SV=3	F219A_HUMAN	FAM219A	20 kDa	0	0	0	0	0	0	0	0	0	0	0	0	0	0	0	0	0	0	0	0	0	0	0	0	0	0	0	0	0	0	0	0	0	0	0	0	2	0	0	0	0	0	0	0	0	0
Protein FAM76B OS=Homo sapiens GN=FAM76B PE=1 SV=3	FA76B_HUMAN	FAM76B	39 kDa	0	0	0	0	0	0	0	0	0	0	0	0	0	0	0	0	0	0	0	0	0	0	0	0	0	0	0	0	0	0	0	0	0	0	0	0	0	0	0	0	0	0	0	0	0	0
Protein FAM83H OS=Homo sapiens GN=FAM83H PE=1 SV=3	FA83H_HUMAN	FAM83H	127 kDa	0	0	0	0	0	0	0	0	0	0	0	2	0	0	0	0	0	0	0	0	0	0	0	0	0	0	0	0	0	0	0	0	0	0	0	0	0	0	0	0	0	0	0	0	0	0
Protein FAM91A1 OS=Homo sapiens GN=FAM91A1 PE=1 SV=3	F91A1_HUMAN	FAM91A1	94 kDa	0	0	2	17	7	22	58	30	68	4	6	3	12	9	13	0	0	7	0	0	8	0	9	10	8	7	19	2	0	8	0	3	9	6	3	0	12	13	8	2	0	2	8	15	11	19
Fanconi-associated nuclease 1 OS=Homo sapiens GN=FAN1 PE=1 SV=4	FAN1_HUMAN	FAN1	114 kDa	0	0	0	0	0	0	0	0	0	0	0	0	0	0	0	0	0	0	0	0	0	0	0	0	0	0	0	0	0	0	0	0	0	0	0	0	0	0	0	0	0	0	0	0	0	0
Fanconi anemia group A protein OS=Homo sapiens GN=FANCA PE=1 SV=2	FANCA_HUMAN	FANCA	163 kDa	0	0	0	0	0	0	0	0	0	0	0	0	0	0	0	0	0	0	0	0	0	0	0	0	0	0	0	0	0	0	0	0	0	0	2	0	0	0	0	0	0	0	0	0	0	0
Fanconi anemia group D2 protein OS=Homo sapiens GN=FANCD2 PE=1 SV=2	FACD2_HUMAN	FANCD2	164 kDa	2	0	4	2	0	0	0	0	2	3	0	3	0	0	0	0	2	4	0	0	0	0	5	2	2	0	0	0	0	3	0	0	3	3	0	0	5	0	0	4	0	5	9	0	0	2
Fanconi anemia group I protein OS=Homo sapiens GN=FANCI PE=1 SV=4	FANCI_HUMAN	FANCI	149 kDa	0	0	0	0	0	2	0	0	2	0	0	3	0	0	0	0	0	5	0	0	2	0	3	0	0	0	0	0	0	0	0	0	0	5	0	0	3	0	0	2	0	2	2	0	0	0
Fanconi anemia group M protein OS=Homo sapiens GN=FANCM PE=1 SV=2	FANCM_HUMAN	FANCM	232 kDa	0	0	0	0	0	0	0	0	0	0	0	0	0	0	0	0	0	0	0	0	0	0	0	0	0	0	0	0	0	0	0	0	0	0	0	0	0	0	0	0	0	0	0	0	0	0
Fatty acyl-CoA reductase 1 OS=Homo sapiens GN=FAR1 PE=1 SV=1	FACR1_HUMAN	FAR1	59 kDa	0	0	0	0	0	0	0	0	0	0	0	0	0	0	0	0	2	0	0	2	0	0	0	0	0	0	0	0	0	0	0	0	0	0	0	0	0	0	0	0	0	0	0	0	0	0
FERM, RhoGEF and pleckstrin domain-containing protein 2 OS=Homo sapiens GN=FARP2 PE=1 SV=3	FARP2_HUMAN	FARP2	120 kDa	0	0	0	0	0	0	0	0	0	0	0	0	0	0	0	0	2	0	0	0	0	0	0	0	0	0	0	0	0	0	0	0	0	0	0	0	0	0	0	0	0	0	0	0	0	0
Phenylalanine--tRNA ligase alpha subunit OS=Homo sapiens GN=FARSA PE=1 SV=3	SYFA_HUMAN	FARSA	58 kDa	2	0	0	0	0	0	0	0	0	0	0	0	0	0	0	0	0	0	0	3	0	0	0	0	0	0	0	0	0	0	0	0	0	0	0	0	2	0	0	0	0	0	0	0	0	0
Fatty acid synthase OS=Homo sapiens GN=FASN PE=1 SV=3	FAS_HUMAN	FASN	273 kDa	110	49	100	174	83	239	202	72	161	44	229	249	120	104	142	120	52	361	103	67	285	120	0	0	95	0	0	72	70	170	44	71	178	177	147	17	309	400	97	191	167	93	255	194	84	287
40S ribosomal protein S30 OS=Homo sapiens GN=FAU PE=1 SV=1	RS30_HUMAN	FAU	7 kDa	6	16	2	33	10	0	34	14	0	28	3	13	6	8	4	4	4	3	3	3	0	7	3	5	10	4	4	4	7	5	4	6	3	0	8	4	0	9	2	12	0	7	8	0	5	2
Fibrillin-1 OS=Homo sapiens GN=FBN1 PE=1 SV=3	FBN1_HUMAN	FBN1	312 kDa	0	0	0	0	0	0	0	0	0	0	0	0	0	0	0	0	0	0	0	0	0	0	0	0	0	0	0	0	0	0	0	0	0	0	0	0	0	0	0	0	0	0	0	0	0	0
Fibrillin-3 OS=Homo sapiens GN=FBN3 PE=2 SV=3	FBN3_HUMAN	FBN3	300 kDa	0	0	0	0	0	0	0	0	0	0	0	0	0	0	0	0	0	0	0	0	0	0	0	0	0	0	0	0	0	0	0	0	0	0	0	0	0	0	0	0	0	0	4	0	0	0
F-box/LRR-repeat protein 4 OS=Homo sapiens GN=FBXL4 PE=1 SV=2	FBXL4_HUMAN	FBXL4	70 kDa	0	0	0	0	0	0	0	2	0	0	8	5	4	4	0	0	0	0	0	0	0	0	0	0	0	0	0	0	0	0	0	0	0	3	0	0	0	0	0	0	0	0	0	0	0	3
Immunoglobulin alpha Fc receptor OS=Homo sapiens GN=FCAR PE=1 SV=1	FCAR_HUMAN	FCAR	32 kDa	0	0	0	0	0	0	0	0	0	0	0	0	0	0	0	0	0	0	0	0	0	0	0	0	0	0	0	0	0	0	0	0	0	0	0	0	0	0	0	0	0	0	0	0	0	0
rRNA-processing protein FCF1 homolog OS=Homo sapiens GN=FCF1 PE=2 SV=1	FCF1_HUMAN	FCF1	23 kDa	0	0	0	0	0	0	0	0	0	0	0	0	0	0	0	0	0	0	0	0	0	0	0	0	0	0	0	0	0	0	0	0	0	0	0	0	2	0	0	0	0	0	0	0	0	0
F-BAR and double SH3 domains protein 1 OS=Homo sapiens GN=FCHSD1 PE=1 SV=1	FCSD1_HUMAN	FCHSD1	77 kDa	0	0	0	0	0	0	0	0	0	0	0	0	0	0	0	0	0	0	0	0	0	0	0	0	0	0	0	0	0	0	0	0	0	0	0	0	0	0	0	0	0	0	0	0	0	0
Ferrochelatase, mitochondrial OS=Homo sapiens GN=FECH PE=1 SV=2	HEMH_HUMAN	FECH	48 kDa	0	0	0	0	0	0	0	0	0	0	0	0	0	0	0	0	0	0	0	0	0	0	0	0	0	0	0	0	0	0	0	0	0	0	0	2	0	0	0	0	0	0	0	0	0	0
Protein fem-1 homolog B OS=Homo sapiens GN=FEM1B PE=1 SV=1	FEM1B_HUMAN	FEM1B	70 kDa	0	0	0	0	0	0	0	0	0	0	0	2	0	0	0	0	0	0	0	0	0	0	0	0	0	0	0	0	0	0	0	0	0	0	0	0	0	0	0	0	0	0	0	0	0	0
Flap endonuclease 1 OS=Homo sapiens GN=FEN1 PE=1 SV=1	FEN1_HUMAN	FEN1	43 kDa	2	2	0	0	0	0	0	0	0	0	0	0	0	0	0	0	0	0	0	0	0	0	0	0	0	0	0	0	0	0	0	0	0	0	0	0	2	0	2	0	0	0	0	0	0	0
Fermitin family homolog 2 OS=Homo sapiens GN=FERMT2 PE=1 SV=1	FERM2_HUMAN	FERMT2	78 kDa	0	0	0	0	0	8	0	0	2	0	2	0	0	2	4	0	0	4	0	0	4	3	0	0	2	0	0	0	0	0	3	0	0	0	0	0	2	0	0	0	0	0	0	0	0	4
Fasciculation and elongation protein zeta-2 OS=Homo sapiens GN=FEZ2 PE=1 SV=2	FEZ2_HUMAN	FEZ2	40 kDa	0	0	0	0	0	0	0	0	0	0	0	0	0	0	0	0	0	0	0	2	0	0	0	0	0	0	0	0	0	0	0	0	0	0	0	0	0	0	0	0	0	0	0	0	0	0
Fibrinogen alpha chain OS=Homo sapiens GN=FGA PE=1 SV=2	FIBA_HUMAN	FGA	95 kDa	0	0	0	0	0	0	0	0	0	0	0	0	0	0	0	0	0	0	0	0	0	0	0	0	0	0	0	0	0	0	0	0	0	0	0	0	0	0	0	0	0	3	0	0	0	0
Fibrinogen beta chain OS=Homo sapiens GN=FGB PE=1 SV=2	FIBB_HUMAN	FGB	56 kDa	0	0	0	0	0	0	0	0	0	0	0	0	0	0	0	0	0	0	0	0	0	0	0	0	0	0	0	0	0	0	0	0	0	0	0	0	0	0	0	0	0	3	0	0	0	0
FYVE, RhoGEF and PH domain-containing protein 1 OS=Homo sapiens GN=FGD1 PE=1 SV=2	FGD1_HUMAN	FGD1	107 kDa	0	0	0	0	0	0	0	0	0	0	0	0	0	0	0	0	0	2	0	0	0	2	0	0	0	0	0	0	0	0	0	0	0	0	0	0	0	0	0	0	0	0	0	0	0	0
Fibrinogen gamma chain OS=Homo sapiens GN=FGG PE=1 SV=3	FIBG_HUMAN	FGG	52 kDa	0	0	0	0	0	0	0	0	0	0	0	0	0	0	0	0	0	0	0	0	0	0	0	0	0	0	0	0	0	0	0	0	0	0	0	0	0	0	0	0	0	3	0	0	0	0
Four and a half LIM domains protein 1 OS=Homo sapiens GN=FHL1 PE=1 SV=4	FHL1_HUMAN	FHL1	36 kDa	0	0	0	0	3	0	0	3	0	2	0	0	0	0	0	0	0	0	0	0	0	0	0	0	2	0	0	2	0	2	2	0	2	0	0	3	2	3	0	0	0	2	0	0	3	0
FH1/FH2 domain-containing protein 1 OS=Homo sapiens GN=FHOD1 PE=1 SV=3	FHOD1_HUMAN	FHOD1	127 kDa	0	0	2	0	0	0	0	0	0	0	3	4	0	0	3	0	0	4	0	0	2	0	0	3	0	0	2	0	0	0	0	0	3	2	0	0	0	0	0	0	0	0	3	0	0	0
Fidgetin-like protein 1 OS=Homo sapiens GN=FIGNL1 PE=1 SV=2	FIGL1_HUMAN	FIGNL1	74 kDa	0	0	0	0	0	0	0	0	0	0	0	0	0	0	0	0	0	0	0	0	0	0	0	0	0	0	0	0	0	0	0	0	0	0	0	0	0	0	0	0	0	0	0	0	0	2
Filamin-A-interacting protein 1 OS=Homo sapiens GN=FILIP1 PE=1 SV=1	FLIP1_HUMAN	FILIP1	138 kDa	0	0	0	0	0	0	0	0	0	0	0	0	0	0	0	0	0	0	0	0	0	0	0	0	0	0	0	0	0	0	0	0	0	0	0	0	0	0	0	0	0	0	0	0	0	0
Peptidyl-prolyl cis-trans isomerase FKBP4 OS=Homo sapiens GN=FKBP4 PE=1 SV=3	FKBP4_HUMAN	FKBP4	52 kDa	0	0	0	0	0	0	0	0	0	0	0	0	5	2	0	0	0	0	0	0	0	3	0	0	0	0	0	4	0	8	4	2	2	3	0	0	0	0	0	11	10	3	2	0	0	0
Peptidyl-prolyl cis-trans isomerase FKBP8 OS=Homo sapiens GN=FKBP8 PE=1 SV=2	FKBP8_HUMAN	FKBP8	45 kDa	2	0	7	20	28	9	15	14	12	13	24	10	19	16	12	11	10	7	11	16	8	10	5	6	11	4	4	3	3	7	3	8	11	5	0	3	10	10	8	6	8	5	10	10	11	14
Fukutin-related protein OS=Homo sapiens GN=FKRP PE=1 SV=1	FKRP_HUMAN	FKRP	55 kDa	0	0	0	0	0	0	0	0	0	0	0	0	0	0	0	0	0	0	0	0	0	0	0	0	0	0	0	0	0	0	0	0	0	0	0	0	0	0	0	0	0	0	0	0	0	0
FAD synthase OS=Homo sapiens GN=FLAD1 PE=1 SV=1	FAD1_HUMAN	FLAD1	65 kDa	0	0	0	0	0	0	0	0	0	0	0	0	0	0	0	0	0	0	0	0	0	0	0	0	0	0	0	0	0	0	0	0	0	0	0	0	0	0	0	2	0	0	0	0	0	0
Filaggrin OS=Homo sapiens GN=FLG PE=1 SV=3	FILA_HUMAN	FLG	435 kDa	0	0	0	0	0	0	0	0	0	0	0	0	0	0	0	0	0	0	0	0	0	0	0	0	0	0	0	0	0	0	0	0	0	0	0	0	0	0	0	0	0	0	0	0	0	0
Filaggrin-2 OS=Homo sapiens GN=FLG2 PE=1 SV=1	FILA2_HUMAN	FLG2	248 kDa	0	0	0	0	0	0	0	0	0	2	0	0	0	0	2	6	0	0	0	2	0	0	0	0	0	0	0	0	0	0	0	0	2	2	3	0	0	3	0	3	0	0	0	2	0	2
Protein flightless-1 homolog OS=Homo sapiens GN=FLII PE=1 SV=2	FLII_HUMAN	FLII	145 kDa	0	0	0	0	0	0	0	0	0	0	0	0	0	0	0	0	0	0	0	0	0	0	0	0	0	0	0	0	0	0	0	0	0	0	0	0	0	0	0	0	0	0	0	0	0	0
Uncharacterized protein FLJ45252 OS=Homo sapiens PE=2 SV=2	YJ005_HUMAN	FLJ45252	38 kDa	0	0	0	0	0	2	0	2	0	0	2	4	0	0	0	0	0	2	0	0	0	0	0	0	0	0	3	0	0	0	0	0	0	2	0	0	6	0	0	0	0	0	6	0	0	0
Filamin-A OS=Homo sapiens GN=FLNA PE=1 SV=4	FLNA_HUMAN	FLNA	281 kDa	130	100	103	127	140	300	106	52	111	18	236	219	113	82	184	102	44	335	65	41	196	116	0	0	124	0	0	146	136	0	110	123	0	132	185	33	208	352	105	264	320	149	302	351	174	232
Filamin-B OS=Homo sapiens GN=FLNB PE=1 SV=2	FLNB_HUMAN	FLNB	278 kDa	10	0	0	0	9	0	0	0	0	0	17	9	0	0	11	0	0	0	0	0	0	7	0	0	13	0	0	0	0	25	0	0	15	7	16	0	20	23	8	36	28	11	24	0	14	0
Filamin-C OS=Homo sapiens GN=FLNC PE=1 SV=3	FLNC_HUMAN	FLNC	291 kDa	0	0	0	0	0	0	0	0	0	0	0	6	0	0	0	0	0	0	0	0	0	0	0	0	0	0	0	0	0	0	0	0	0	0	0	0	0	0	0	0	0	0	11	0	0	0
Leucine-rich repeat transmembrane protein FLRT3 OS=Homo sapiens GN=FLRT3 PE=1 SV=1	FLRT3_HUMAN	FLRT3	73 kDa	0	0	0	0	0	0	0	0	0	0	0	0	0	0	0	0	0	0	0	0	0	0	0	3	0	0	0	0	0	0	0	0	0	0	0	0	2	0	0	0	0	0	0	0	0	0
Feline leukemia virus subgroup C receptor-related protein 1 OS=Homo sapiens GN=FLVCR1 PE=1 SV=1	FLVC1_HUMAN	FLVCR1	60 kDa	0	0	0	0	0	0	0	0	0	0	0	0	0	0	0	0	0	0	0	0	0	0	0	0	0	0	0	0	0	0	0	0	0	0	0	0	8	0	0	0	0	0	0	0	0	0
Formin-like protein 3 OS=Homo sapiens GN=FMNL3 PE=1 SV=3	FMNL3_HUMAN	FMNL3	117 kDa	0	0	11	12	5	7	10	5	5	10	9	9	0	0	8	33	20	10	28	20	6	2	8	0	5	10	5	0	2	8	0	0	11	4	9	9	6	6	12	6	0	2	9	0	2	0
Synaptic functional regulator FMR1 OS=Homo sapiens GN=FMR1 PE=1 SV=1	FMR1_HUMAN	FMR1	71 kDa	0	0	0	0	0	0	0	0	0	0	0	0	0	0	0	0	0	0	0	0	0	0	0	0	0	0	0	0	0	0	0	0	0	0	0	0	0	0	0	0	0	0	0	0	0	0
Fibronectin type-III domain-containing protein 3A OS=Homo sapiens GN=FNDC3A PE=1 SV=4	FND3A_HUMAN	FNDC3A	132 kDa	0	2	13	0	0	8	0	0	3	4	0	2	2	2	0	3	2	10	0	2	11	6	5	5	8	8	13	4	3	11	0	2	5	5	0	0	16	6	2	3	7	3	4	3	0	6
Focadhesin OS=Homo sapiens GN=FOCAD PE=1 SV=1	FOCAD_HUMAN	FOCAD	200 kDa	0	0	0	0	0	0	0	0	0	0	0	0	0	0	0	0	0	0	0	0	0	0	0	0	0	0	0	0	0	0	0	0	0	0	0	0	0	0	0	0	0	0	0	0	0	0
Extracellular matrix protein FRAS1 OS=Homo sapiens GN=FRAS1 PE=1 SV=2	FRAS1_HUMAN	FRAS1	443 kDa	0	0	0	0	0	0	0	0	0	0	0	0	0	0	0	0	0	0	0	0	0	0	0	0	0	0	0	0	0	0	0	0	0	0	0	0	0	0	0	0	0	0	0	0	0	0
Protein FRG1 OS=Homo sapiens GN=FRG1 PE=1 SV=1	FRG1_HUMAN	FRG1	29 kDa	3	0	0	0	2	0	0	5	0	0	0	3	0	0	0	3	6	0	3	7	0	0	0	0	0	0	0	3	0	2	2	0	4	0	0	7	2	0	6	0	0	0	0	0	0	0
Protein furry homolog OS=Homo sapiens GN=FRY PE=1 SV=1	FRY_HUMAN	FRY	339 kDa	0	0	0	0	0	0	0	0	0	0	0	0	0	0	0	0	0	0	0	0	0	0	0	0	0	0	0	0	0	0	0	0	0	0	0	0	0	0	0	0	0	0	0	0	0	0
Fibrous sheath-interacting protein 2 OS=Homo sapiens GN=FSIP2 PE=2 SV=4	FSIP2_HUMAN	FSIP2	781 kDa	0	0	0	0	0	0	0	0	0	0	0	0	0	0	0	0	0	0	0	0	0	0	0	0	0	0	0	0	0	0	0	0	0	0	0	0	0	0	0	0	0	0	0	0	0	0
pre-rRNA processing protein FTSJ3 OS=Homo sapiens GN=FTSJ3 PE=1 SV=2	SPB1_HUMAN	FTSJ3	97 kDa	0	7	14	32	20	22	20	17	13	20	11	29	7	13	16	45	50	20	34	30	12	11	22	5	10	17	2	9	16	16	5	9	18	13	25	24	20	2	16	13	5	8	13	0	6	10
FUN14 domain-containing protein 2 OS=Homo sapiens GN=FUNDC2 PE=1 SV=2	FUND2_HUMAN	FUNDC2	21 kDa	3	5	4	4	9	3	5	3	6	7	0	5	5	4	5	4	3	3	3	0	2	9	8	4	7	0	0	6	3	7	5	5	7	2	4	0	2	7	6	2	4	6	2	3	7	6
Fragile X mental retardation syndrome-related protein 2 OS=Homo sapiens GN=FXR2 PE=1 SV=2	FXR2_HUMAN	FXR2	74 kDa	0	0	0	0	0	0	0	0	0	0	0	0	0	0	0	0	0	0	0	0	0	0	0	0	0	0	0	0	0	0	0	0	0	0	0	0	0	0	0	0	0	0	0	2	0	0
Ras GTPase-activating protein-binding protein 1 OS=Homo sapiens GN=G3BP1 PE=1 SV=1	G3BP1_HUMAN	G3BP1	52 kDa	0	0	0	0	0	0	0	0	0	0	0	0	0	0	0	0	0	2	0	0	0	0	0	0	0	0	0	0	0	0	0	0	2	3	0	0	0	0	0	2	0	0	2	0	0	0
Glucose-6-phosphatase 2 OS=Homo sapiens GN=G6PC2 PE=1 SV=1	G6PC2_HUMAN	G6PC2	41 kDa	0	0	0	0	0	0	0	0	0	0	0	0	0	0	0	0	0	0	0	0	0	0	0	0	0	0	0	0	0	0	0	0	0	0	0	0	0	0	0	0	0	0	2	0	0	0
GRB2-associated-binding protein 1 OS=Homo sapiens GN=GAB1 PE=1 SV=2	GAB1_HUMAN	GAB1	77 kDa	0	0	0	0	0	0	0	0	0	0	0	0	0	0	0	0	0	0	0	0	0	0	0	0	3	0	0	0	0	0	0	0	0	2	0	0	4	0	0	0	0	0	0	0	0	3
Gamma-aminobutyric acid type B receptor subunit 2 OS=Homo sapiens GN=GABBR2 PE=1 SV=1	GABR2_HUMAN	GABBR2	106 kDa	0	0	0	0	0	0	0	0	0	0	0	0	0	0	0	0	0	0	0	0	0	0	0	0	0	0	0	0	0	0	0	0	0	0	0	0	0	0	0	0	0	0	0	0	0	0
GA-binding protein alpha chain OS=Homo sapiens GN=GABPA PE=1 SV=1	GABPA_HUMAN	GABPA	51 kDa	0	0	0	0	0	0	0	0	0	0	0	0	0	0	0	0	0	0	0	0	0	0	0	0	0	0	0	0	0	0	0	0	2	0	0	0	0	0	0	0	0	0	0	0	0	0
Cyclin-G-associated kinase OS=Homo sapiens GN=GAK PE=1 SV=2	GAK_HUMAN	GAK	143 kDa	0	0	0	0	0	20	0	0	8	5	0	6	0	0	10	0	0	13	0	0	2	7	0	0	3	0	0	0	0	0	0	0	0	0	0	0	0	2	0	5	2	0	6	0	2	3
Galactokinase OS=Homo sapiens GN=GALK1 PE=1 SV=1	GALK1_HUMAN	GALK1	42 kDa	0	0	0	0	2	0	0	0	0	0	0	0	0	0	0	0	0	0	0	0	0	0	0	0	0	0	0	0	0	0	0	0	0	0	0	0	0	0	2	0	0	0	0	0	0	0
Neutral alpha-glucosidase AB OS=Homo sapiens GN=GANAB PE=1 SV=3	GANAB_HUMAN	GANAB	107 kDa	0	0	4	0	0	0	0	0	0	0	0	0	4	0	0	0	2	0	0	0	0	0	0	0	0	0	0	0	0	0	0	0	0	2	2	0	2	0	0	4	0	0	2	0	0	0
Glyceraldehyde-3-phosphate dehydrogenase OS=Homo sapiens GN=GAPDH PE=1 SV=3	G3P_HUMAN	GAPDH	36 kDa	3	5	3	0	3	0	0	6	0	2	0	0	10	3	0	0	2	0	0	0	0	0	0	0	2	0	0	2	0	4	0	0	3	0	0	2	4	3	3	3	4	2	2	2	0	0
GTPase-activating protein and VPS9 domain-containing protein 1 OS=Homo sapiens GN=GAPVD1 PE=1 SV=2	GAPD1_HUMAN	GAPVD1	165 kDa	10	0	9	4	3	37	0	0	16	109	177	121	5	6	16	2	0	17	0	0	14	11	4	18	11	12	14	10	2	15	8	0	10	10	0	0	17	10	7	10	7	6	13	17	9	19
Glycine--tRNA ligase OS=Homo sapiens GN=GARS PE=1 SV=3	GARS_HUMAN	GARS	83 kDa	0	0	2	0	0	0	0	0	0	0	0	0	0	0	0	0	0	3	0	0	0	0	0	0	0	0	0	0	0	2	2	0	0	0	0	0	0	0	0	4	2	0	0	0	0	0
Trifunctional purine biosynthetic protein adenosine-3 OS=Homo sapiens GN=GART PE=1 SV=1	PUR2_HUMAN	GART	108 kDa	0	0	2	0	0	0	0	0	0	0	0	0	0	0	0	0	0	4	0	0	0	0	2	0	2	0	2	0	0	5	0	0	5	3	0	0	4	0	0	6	3	3	4	0	0	0
Transcriptional repressor p66-beta OS=Homo sapiens GN=GATAD2B PE=1 SV=1	P66B_HUMAN	GATAD2B	65 kDa	0	0	0	0	0	0	0	0	0	0	0	0	0	0	0	0	0	0	0	0	0	0	0	0	0	0	0	0	0	0	0	0	0	0	0	0	0	0	0	0	0	0	0	0	0	0
Non-lysosomal glucosylceramidase OS=Homo sapiens GN=GBA2 PE=1 SV=2	GBA2_HUMAN	GBA2	105 kDa	0	0	4	0	0	0	0	0	0	0	0	0	0	0	0	0	0	2	0	0	0	0	0	0	0	0	0	0	0	0	0	0	0	0	0	0	0	0	0	0	0	0	0	0	0	0
Golgi-specific brefeldin A-resistance guanine nucleotide exchange factor 1 OS=Homo sapiens GN=GBF1 PE=1 SV=2	GBF1_HUMAN	GBF1	206 kDa	2	0	0	0	0	0	63	49	71	0	0	0	0	0	0	0	0	0	0	2	18	0	0	0	0	0	0	0	0	0	0	2	16	3	0	0	6	0	3	3	0	0	17	34	6	0
GRIP and coiled-coil domain-containing protein 1 OS=Homo sapiens GN=GCC1 PE=1 SV=1	GCC1_HUMAN	GCC1	88 kDa	0	0	0	0	0	0	26	10	27	0	0	0	0	0	0	0	0	2	0	0	0	0	0	0	0	0	0	0	0	0	5	2	0	0	0	0	12	5	0	0	0	0	0	0	0	0
GRIP and coiled-coil domain-containing protein 2 OS=Homo sapiens GN=GCC2 PE=1 SV=4	GCC2_HUMAN	GCC2	196 kDa	2	0	5	24	40	40	268	156	373	35	18	17	22	14	63	0	0	8	187	103	324	19	11	28	3	11	8	0	0	18	64	94	165	9	2	0	92	217	98	16	26	15	144	291	146	12
Glutaryl-CoA dehydrogenase, mitochondrial OS=Homo sapiens GN=GCDH PE=1 SV=1	GCDH_HUMAN	GCDH	48 kDa	0	0	0	0	2	0	0	3	0	0	0	0	0	0	0	0	0	0	0	0	0	0	0	0	0	0	0	0	0	0	0	0	0	0	0	0	0	0	3	0	0	0	0	0	0	0
GC-rich sequence DNA-binding factor 2 OS=Homo sapiens GN=GCFC2 PE=1 SV=2	GCFC2_HUMAN	GCFC2	89 kDa	0	0	0	0	0	0	0	0	0	0	0	0	0	0	0	0	0	0	0	0	0	0	0	0	0	0	0	0	0	0	0	0	0	0	0	0	0	0	0	0	0	0	0	0	0	0
eIF-2-alpha kinase activator GCN1 OS=Homo sapiens GN=GCN1 PE=1 SV=6	GCN1_HUMAN	GCN1	293 kDa	18	5	0	30	21	2	17	4	4	0	22	52	6	3	4	7	10	19	23	19	2	12	20	11	12	17	10	2	18	23	0	2	13	18	8	0	17	8	27	38	42	26	5	2	0	3
Ganglioside-induced differentiation-associated protein 1 OS=Homo sapiens GN=GDAP1 PE=1 SV=3	GDAP1_HUMAN	GDAP1	41 kDa	0	0	0	0	4	0	0	0	0	0	0	0	2	4	0	0	0	0	0	0	0	0	0	0	0	0	0	0	0	0	0	0	0	0	0	0	3	0	2	0	0	0	0	0	0	0
Growth/differentiation factor 15 OS=Homo sapiens GN=GDF15 PE=1 SV=3	GDF15_HUMAN	GDF15	34 kDa	0	0	0	0	0	0	0	0	0	0	0	0	0	0	0	0	0	0	0	0	0	0	0	0	0	0	0	0	0	0	0	0	0	0	0	0	0	0	0	0	0	0	0	0	0	0
Rab GDP dissociation inhibitor beta OS=Homo sapiens GN=GDI2 PE=1 SV=2	GDIB_HUMAN	GDI2	51 kDa	0	0	0	0	0	0	0	0	0	0	0	0	3	0	0	0	0	0	0	0	0	0	0	0	0	0	0	0	0	0	0	0	0	0	0	0	0	0	0	0	0	0	0	0	0	0
Gem-associated protein 4 OS=Homo sapiens GN=GEMIN4 PE=1 SV=2	GEMI4_HUMAN	GEMIN4	120 kDa	0	0	0	0	0	0	0	0	0	0	0	0	0	0	0	0	0	0	0	0	0	0	0	0	0	0	0	0	0	0	0	0	0	0	0	0	0	0	0	0	0	0	0	0	0	0
Gem-associated protein 5 OS=Homo sapiens GN=GEMIN5 PE=1 SV=3	GEMI5_HUMAN	GEMIN5	169 kDa	4	0	12	0	0	18	0	0	4	3	0	10	0	0	6	2	0	17	0	0	6	8	0	2	6	7	10	5	0	14	3	5	12	5	0	0	11	23	0	13	24	8	13	6	6	0
Flap endonuclease GEN homolog 1 OS=Homo sapiens GN=GEN1 PE=1 SV=2	GEN_HUMAN	GEN1	103 kDa	0	0	0	0	0	0	0	0	0	0	0	0	0	0	0	0	0	0	0	0	0	0	0	0	0	0	0	0	0	0	0	0	0	0	0	0	0	0	0	0	0	0	0	0	0	0
Elongation factor G, mitochondrial OS=Homo sapiens GN=GFM1 PE=1 SV=2	EFGM_HUMAN	GFM1	83 kDa	0	0	0	0	0	0	0	0	0	0	0	0	0	0	0	0	0	0	0	0	0	0	0	0	0	0	0	0	0	2	0	0	0	0	0	0	0	0	0	2	7	2	0	0	0	0
ADP-ribosylation factor-binding protein GGA3 OS=Homo sapiens GN=GGA3 PE=1 SV=1	GGA3_HUMAN	GGA3	78 kDa	0	0	0	0	0	2	0	0	0	0	3	0	0	0	5	0	0	3	0	0	0	0	0	0	0	0	2	3	0	3	0	2	0	2	0	0	3	0	0	2	0	0	0	7	0	0
Gamma-glutamylcyclotransferase OS=Homo sapiens GN=GGCT PE=1 SV=1	GGCT_HUMAN	GGCT	21 kDa	0	0	0	0	0	0	0	0	0	0	0	0	0	0	0	0	0	0	0	0	0	2	0	0	0	0	0	0	0	0	0	0	0	0	0	0	0	0	0	0	0	0	0	0	0	0
Gamma-glutamyltransferase 7 OS=Homo sapiens GN=GGT7 PE=1 SV=2	GGT7_HUMAN	GGT7	70 kDa	3	0	0	0	0	0	0	0	0	0	0	0	0	0	0	0	0	0	0	0	0	0	0	0	0	2	0	2	0	0	0	0	2	0	0	0	0	0	0	0	0	0	0	0	0	0
GRB10-interacting GYF protein 2 OS=Homo sapiens GN=GIGYF2 PE=1 SV=1	GGYF2_HUMAN	GIGYF2	150 kDa	14	6	22	29	25	41	26	18	19	32	32	33	29	18	32	31	15	28	8	6	12	27	20	47	17	39	33	9	11	33	5	6	43	37	34	8	63	101	32	30	48	23	38	51	22	39
ARF GTPase-activating protein GIT1 OS=Homo sapiens GN=GIT1 PE=1 SV=2	GIT1_HUMAN	GIT1	84 kDa	0	0	0	0	0	0	0	0	0	0	0	0	0	0	0	0	0	0	0	0	0	0	0	0	0	0	0	0	0	0	0	0	0	0	0	0	0	0	0	0	0	0	0	0	0	0
ARF GTPase-activating protein GIT2 OS=Homo sapiens GN=GIT2 PE=1 SV=2	GIT2_HUMAN	GIT2	85 kDa	0	0	0	0	0	0	0	0	0	0	0	0	0	0	0	0	0	0	0	0	0	0	0	0	0	0	0	0	0	0	0	0	0	0	0	0	0	0	0	0	0	0	0	0	0	0
Glycerol kinase OS=Homo sapiens GN=GK PE=1 SV=3	GLPK_HUMAN	GK	61 kDa	4	0	0	0	0	0	0	0	0	0	0	0	0	0	0	0	0	0	0	3	0	0	0	0	0	0	0	0	0	0	0	0	0	0	0	0	0	0	0	0	0	0	0	0	0	0
Golgi apparatus protein 1 OS=Homo sapiens GN=GLG1 PE=1 SV=2	GSLG1_HUMAN	GLG1	135 kDa	0	0	0	0	0	0	0	0	0	0	0	0	0	0	0	0	0	0	0	0	0	0	0	0	0	0	0	0	0	0	0	0	0	0	0	0	0	0	0	0	0	0	0	0	0	0
Zinc finger protein GLI2 OS=Homo sapiens GN=GLI2 PE=1 SV=4	GLI2_HUMAN	GLI2	168 kDa	0	0	0	0	0	0	0	0	0	0	0	0	0	0	0	0	0	0	0	0	0	0	0	0	0	0	0	0	0	0	0	0	0	0	0	0	0	0	0	2	0	0	0	0	0	0
Glutaminase kidney isoform, mitochondrial OS=Homo sapiens GN=GLS PE=1 SV=1	GLSK_HUMAN	GLS	73 kDa	0	0	0	0	0	0	0	0	0	0	0	0	0	0	0	0	0	0	0	0	0	0	0	0	0	0	0	0	0	0	0	0	0	2	0	0	0	0	0	0	0	0	0	0	0	0
Glutamate dehydrogenase 1, mitochondrial OS=Homo sapiens GN=GLUD1 PE=1 SV=2	DHE3_HUMAN	GLUD1	61 kDa	0	0	0	0	0	0	0	0	0	0	0	0	3	0	0	0	0	0	0	5	0	0	0	0	0	0	0	0	0	0	0	0	0	0	0	5	0	0	0	0	0	0	0	0	0	0
GEM-interacting protein OS=Homo sapiens GN=GMIP PE=1 SV=2	GMIP_HUMAN	GMIP	107 kDa	0	0	0	0	0	0	0	0	0	0	0	0	0	0	0	0	0	0	0	0	0	0	0	0	0	0	0	0	0	0	0	0	0	0	0	0	0	0	0	0	0	0	0	0	0	0
Guanine nucleotide-binding protein subunit alpha-12 OS=Homo sapiens GN=GNA12 PE=1 SV=4	GNA12_HUMAN	GNA12	44 kDa	0	0	0	0	0	0	0	0	0	0	0	0	0	0	0	0	0	0	0	0	0	0	0	0	0	0	0	0	0	0	0	0	0	0	0	0	0	0	2	0	0	0	0	0	0	0
Guanine nucleotide-binding protein G(s) subunit alpha isoforms XLas OS=Homo sapiens GN=GNAS PE=1 SV=2	GNAS1_HUMAN	GNAS	111 kDa	0	0	0	0	0	0	0	0	0	0	0	0	0	0	0	0	0	0	0	0	0	0	0	0	0	0	0	0	0	0	0	0	0	0	0	0	0	0	0	0	0	0	0	0	0	0
Guanine nucleotide-binding protein G(I)/G(S)/G(T) subunit beta-1 OS=Homo sapiens GN=GNB1 PE=1 SV=3	GBB1_HUMAN	GNB1	37 kDa	0	0	0	0	0	0	0	0	0	0	0	0	0	0	0	0	0	0	0	0	0	0	0	0	0	0	0	0	0	0	0	0	0	0	0	2	0	0	0	0	0	0	0	0	0	0
Bifunctional UDP-N-acetylglucosamine 2-epimerase/N-acetylmannosamine kinase OS=Homo sapiens GN=GNE PE=1 SV=1	GLCNE_HUMAN	GNE	79 kDa	0	0	0	0	12	0	0	0	0	0	0	0	0	0	0	0	0	0	0	0	0	0	0	0	0	0	0	0	0	0	0	0	0	0	0	0	0	0	0	0	0	0	0	0	0	0
Nucleolar GTP-binding protein 2 OS=Homo sapiens GN=GNL2 PE=1 SV=1	NOG2_HUMAN	GNL2	84 kDa	12	0	0	5	0	0	0	0	0	4	0	2	0	0	0	8	5	4	15	11	3	0	4	0	0	0	0	12	0	4	4	0	12	3	6	2	10	0	0	2	0	2	2	0	2	0
Guanine nucleotide-binding protein-like 3 OS=Homo sapiens GN=GNL3 PE=1 SV=2	GNL3_HUMAN	GNL3	62 kDa	32	60	77	89	93	98	95	83	91	70	70	108	45	59	80	119	111	112	110	108	73	85	94	73	58	76	64	77	42	134	74	59	109	112	86	144	115	79	169	102	82	57	80	44	53	51
Guanine nucleotide-binding protein-like 3-like protein OS=Homo sapiens GN=GNL3L PE=1 SV=1	GNL3L_HUMAN	GNL3L	66 kDa	9	0	17	22	3	15	27	5	10	4	6	16	7	9	10	19	20	22	28	31	19	8	0	0	0	3	0	23	10	20	15	9	21	14	6	14	17	6	9	6	0	4	6	0	0	5
Golgin subfamily A member 2 OS=Homo sapiens GN=GOLGA2 PE=1 SV=3	GOGA2_HUMAN	GOLGA2	113 kDa	0	0	3	0	0	2	31	31	42	0	2	0	0	0	3	2	2	9	0	2	6	0	0	7	4	2	10	0	4	10	6	6	15	0	3	0	6	5	4	3	5	3	6	9	6	0
Golgin subfamily A member 3 OS=Homo sapiens GN=GOLGA3 PE=1 SV=2	GOGA3_HUMAN	GOLGA3	167 kDa	3	0	7	0	0	0	0	8	3	3	0	10	0	0	0	0	0	0	0	0	2	4	0	0	0	6	2	0	0	8	0	0	16	2	0	0	33	43	17	6	2	0	6	4	3	0
Golgin subfamily A member 4 OS=Homo sapiens GN=GOLGA4 PE=1 SV=1	GOGA4_HUMAN	GOLGA4	261 kDa	13	0	0	14	6	39	360	159	462	0	17	18	31	35	127	3	0	76	16	3	116	46	73	75	66	80	78	21	16	45	63	64	130	34	13	0	93	125	59	30	19	15	88	108	83	26
Golgin subfamily A member 5 OS=Homo sapiens GN=GOLGA5 PE=1 SV=3	GOGA5_HUMAN	GOLGA5	83 kDa	21	29	18	16	2	29	50	26	44	11	11	0	10	10	12	14	6	25	16	11	25	6	2	0	6	27	33	23	8	18	30	24	26	10	2	0	45	43	17	3	0	3	14	28	14	10
Golgin subfamily B member 1 OS=Homo sapiens GN=GOLGB1 PE=1 SV=2	GOGB1_HUMAN	GOLGB1	376 kDa	68	0	22	80	33	204	265	94	358	33	127	99	77	55	187	80	39	415	111	73	381	143	253	269	88	305	211	37	29	185	107	171	352	76	172	7	172	369	133	100	125	55	275	609	291	123
Golgi phosphoprotein 3 OS=Homo sapiens GN=GOLPH3 PE=1 SV=1	GOLP3_HUMAN	GOLPH3	34 kDa	0	0	0	0	0	0	0	19	0	0	0	0	0	0	0	0	0	0	0	0	0	0	0	0	0	0	0	0	0	0	0	0	0	0	0	0	0	0	0	0	0	0	0	0	0	0
Golgi phosphoprotein 3-like OS=Homo sapiens GN=GOLPH3L PE=1 SV=1	GLP3L_HUMAN	GOLPH3L	33 kDa	0	0	0	0	0	0	0	5	0	0	0	0	0	0	0	0	0	0	0	0	0	0	0	0	0	0	0	0	0	0	0	0	0	0	0	0	0	0	0	0	0	0	0	0	0	0
GON-4-like protein OS=Homo sapiens GN=GON4L PE=1 SV=1	GON4L_HUMAN	GON4L	249 kDa	0	0	0	0	0	0	0	0	0	0	0	0	0	0	0	0	0	0	0	0	0	0	0	0	0	0	0	0	0	2	0	0	0	0	0	0	0	0	0	2	0	0	0	0	0	0
Golgi-associated PDZ and coiled-coil motif-containing protein OS=Homo sapiens GN=GOPC PE=1 SV=1	GOPC_HUMAN	GOPC	51 kDa	0	0	0	0	0	0	0	0	0	0	0	0	0	0	0	0	0	0	0	3	0	0	0	0	0	0	0	0	0	0	0	0	0	0	0	0	0	0	0	0	0	0	0	0	0	0
Golgi reassembly-stacking protein 2 OS=Homo sapiens GN=GORASP2 PE=1 SV=3	GORS2_HUMAN	GORASP2	47 kDa	3	2	2	4	4	3	4	5	3	0	0	0	5	6	0	0	0	3	0	0	2	0	0	0	3	2	4	5	0	2	3	3	2	3	0	0	9	11	3	3	2	0	4	0	2	0
Golgi SNAP receptor complex member 1 OS=Homo sapiens GN=GOSR1 PE=1 SV=1	GOSR1_HUMAN	GOSR1	29 kDa	0	0	0	0	0	0	0	0	0	0	0	0	0	0	0	0	0	0	0	0	0	0	0	0	0	0	0	0	0	0	0	0	0	0	0	0	2	0	0	0	0	0	0	0	0	0
Aspartate aminotransferase, mitochondrial OS=Homo sapiens GN=GOT2 PE=1 SV=3	AATM_HUMAN	GOT2	48 kDa	0	0	0	0	0	0	0	0	0	0	0	0	3	0	0	0	0	0	0	0	0	0	0	0	0	0	0	0	0	0	0	0	0	0	0	0	0	0	0	0	0	0	0	0	0	0
Glycerol-3-phosphate acyltransferase 1, mitochondrial OS=Homo sapiens GN=GPAM PE=1 SV=3	GPAT1_HUMAN	GPAM	94 kDa	4	0	0	11	3	20	2	0	9	7	8	8	5	5	8	0	0	7	2	2	7	4	0	0	0	10	18	0	0	0	0	0	0	0	0	0	0	0	0	0	0	2	4	13	0	9
Glycerol-3-phosphate acyltransferase 3 OS=Homo sapiens GN=GPAT3 PE=1 SV=2	GPAT3_HUMAN	GPAT3	49 kDa	0	0	0	0	0	0	0	0	0	0	0	0	0	0	0	0	0	0	0	0	0	0	0	2	0	2	0	0	0	0	0	0	0	0	0	0	0	0	0	0	0	0	0	0	0	0
Glycerol-3-phosphate acyltransferase 4 OS=Homo sapiens GN=GPAT4 PE=1 SV=1	GPAT4_HUMAN	GPAT4	52 kDa	0	2	3	0	0	0	0	0	0	0	0	0	0	0	0	0	0	0	0	0	0	0	0	0	0	0	0	0	0	0	0	0	0	0	0	0	2	0	0	0	0	0	0	0	0	0
G patch domain-containing protein 4 OS=Homo sapiens GN=GPATCH4 PE=1 SV=2	GPTC4_HUMAN	GPATCH4	50 kDa	6	4	19	21	25	6	19	27	14	7	16	19	10	17	8	6	10	9	7	30	6	7	5	3	4	8	5	10	7	20	6	8	22	15	12	30	17	10	22	8	8	9	2	4	7	3
G patch domain-containing protein 8 OS=Homo sapiens GN=GPATCH8 PE=1 SV=2	GPTC8_HUMAN	GPATCH8	164 kDa	0	0	4	0	0	0	0	0	2	0	0	2	0	0	0	0	0	3	0	0	0	0	0	0	0	0	0	0	0	2	0	0	0	0	0	5	0	0	2	2	0	0	0	0	0	0
Glucose-6-phosphate isomerase OS=Homo sapiens GN=GPI PE=1 SV=4	G6PI_HUMAN	GPI	63 kDa	0	0	0	0	0	0	0	0	0	0	0	0	3	0	0	0	0	0	0	0	0	0	0	0	0	0	0	0	0	0	0	0	0	0	0	0	0	0	0	0	0	0	0	0	0	0
GPN-loop GTPase 1 OS=Homo sapiens GN=GPN1 PE=1 SV=1	GPN1_HUMAN	GPN1	42 kDa	0	0	0	0	0	0	0	0	0	0	0	0	0	0	0	0	0	0	0	0	0	0	0	0	0	0	0	0	0	0	4	3	5	0	0	0	0	0	0	0	0	0	0	0	0	0
Golgi pH regulator A OS=Homo sapiens GN=GPR89A PE=1 SV=2	GPHRA_HUMAN	GPR89A	53 kDa	0	0	0	0	0	0	0	0	0	0	0	0	0	0	0	0	0	0	0	0	0	0	0	0	0	0	0	0	0	0	0	0	0	0	0	0	2	0	0	0	0	0	0	0	0	0
G-protein coupled receptor-associated sorting protein 2 OS=Homo sapiens GN=GPRASP2 PE=1 SV=1	GASP2_HUMAN	GPRASP2	94 kDa	0	0	0	2	0	0	0	0	0	2	6	0	0	0	0	0	0	0	0	0	0	3	5	2	5	2	2	0	0	0	0	0	2	0	2	0	0	0	0	0	0	2	0	0	4	0
G protein-regulated inducer of neurite outgrowth 1 OS=Homo sapiens GN=GPRIN1 PE=1 SV=2	GRIN1_HUMAN	GPRIN1	102 kDa	0	0	0	0	0	0	0	0	0	0	0	0	0	0	0	0	0	5	0	0	0	4	0	0	5	0	2	0	0	0	0	0	0	2	0	0	9	3	0	0	0	0	2	0	2	7
Grainyhead-like protein 2 homolog OS=Homo sapiens GN=GRHL2 PE=1 SV=1	GRHL2_HUMAN	GRHL2	71 kDa	0	0	0	0	0	0	0	0	0	0	0	0	0	0	0	0	0	0	0	0	0	0	0	0	0	0	0	0	0	0	0	0	0	0	0	0	0	0	0	0	0	0	0	0	0	0
Glutamate receptor 3 OS=Homo sapiens GN=GRIA3 PE=1 SV=2	GRIA3_HUMAN	GRIA3	101 kDa	0	0	0	0	0	0	0	0	0	0	0	0	0	0	0	0	0	0	0	0	0	0	0	0	0	0	0	0	0	0	0	0	0	0	0	0	0	0	0	0	0	0	0	0	0	0
Glutamate receptor ionotropic, kainate 5 OS=Homo sapiens GN=GRIK5 PE=2 SV=2	GRIK5_HUMAN	GRIK5	109 kDa	0	0	0	0	0	0	0	0	0	0	0	0	0	0	0	0	0	0	0	0	0	0	0	0	0	0	0	0	3	0	0	0	0	0	0	0	0	0	0	0	0	0	0	0	0	0
GRIP1-associated protein 1 OS=Homo sapiens GN=GRIPAP1 PE=1 SV=1	GRAP1_HUMAN	GRIPAP1	96 kDa	0	0	0	0	0	0	4	0	12	0	0	0	0	0	3	0	0	0	0	0	0	0	0	0	0	0	0	0	0	0	5	11	14	0	0	0	12	4	3	0	0	0	28	52	27	0
Beta-adrenergic receptor kinase 1 OS=Homo sapiens GN=GRK2 PE=1 SV=2	ARBK1_HUMAN	GRK2	80 kDa	0	0	0	0	0	0	0	0	0	0	0	2	0	0	0	0	0	0	0	0	0	0	0	0	0	0	2	0	0	0	0	0	0	0	0	0	0	0	0	0	0	0	0	0	0	0
Glutamate-rich WD repeat-containing protein 1 OS=Homo sapiens GN=GRWD1 PE=1 SV=1	GRWD1_HUMAN	GRWD1	49 kDa	2	0	0	0	0	0	0	0	0	0	0	0	0	0	0	0	0	0	0	0	0	0	0	0	0	0	0	0	0	0	0	0	0	0	0	0	0	0	0	0	0	0	0	0	0	0
Gasdermin-A OS=Homo sapiens GN=GSDMA PE=1 SV=4	GSDMA_HUMAN	GSDMA	49 kDa	0	0	0	0	0	0	0	0	2	0	0	0	0	0	0	2	0	0	0	0	0	2	0	0	0	0	0	0	0	0	0	0	0	0	0	0	0	0	0	0	0	0	0	0	0	0
Genetic suppressor element 1 OS=Homo sapiens GN=GSE1 PE=1 SV=3	GSE1_HUMAN	GSE1	136 kDa	0	0	0	0	0	0	0	0	0	0	0	0	0	0	0	0	0	0	0	0	0	0	0	0	0	0	0	0	0	0	0	0	0	0	0	0	0	0	0	0	0	0	0	0	0	0
Gelsolin OS=Homo sapiens GN=GSN PE=1 SV=1	GELS_HUMAN	GSN	86 kDa	0	0	0	0	0	0	0	0	0	0	0	0	0	0	0	0	0	0	0	0	0	0	0	0	0	0	0	0	0	0	0	0	0	0	0	0	0	0	0	0	0	4	0	0	0	0
Eukaryotic peptide chain release factor GTP-binding subunit ERF3A OS=Homo sapiens GN=GSPT1 PE=1 SV=1	ERF3A_HUMAN	GSPT1	56 kDa	0	0	0	0	0	0	0	0	0	0	0	0	0	0	0	0	0	0	0	0	0	0	0	0	0	0	0	0	0	0	0	0	0	0	0	0	0	0	0	0	0	0	0	0	0	0
Glutathione S-transferase C-terminal domain-containing protein OS=Homo sapiens GN=GSTCD PE=1 SV=2	GSTCD_HUMAN	GSTCD	71 kDa	0	0	0	0	0	0	0	0	0	0	0	0	0	0	0	0	0	0	0	0	0	0	0	0	0	0	0	0	0	0	0	0	0	0	0	0	0	0	0	0	0	0	0	0	0	0
Glutathione S-transferase P OS=Homo sapiens GN=GSTP1 PE=1 SV=2	GSTP1_HUMAN	GSTP1	23 kDa	0	0	0	0	0	0	0	0	0	0	0	0	0	0	0	0	0	0	0	0	0	0	0	0	0	0	0	0	0	0	0	0	0	0	0	0	0	0	0	0	0	0	0	0	0	0
General transcription factor IIH subunit 1 OS=Homo sapiens GN=GTF2H1 PE=1 SV=1	TF2H1_HUMAN	GTF2H1	62 kDa	0	0	3	0	0	0	0	0	2	0	0	0	0	0	0	5	6	0	3	7	0	0	2	0	0	2	0	0	0	3	0	0	5	2	0	5	4	0	3	2	0	2	0	0	0	0
General transcription factor IIH subunit 2-like protein OS=Homo sapiens GN=GTF2H2C PE=1 SV=1	T2H2L_HUMAN	GTF2H2C	44 kDa	0	0	0	2	0	0	0	0	0	0	0	2	0	0	0	0	0	0	0	0	0	0	0	0	0	0	0	0	0	0	0	0	0	0	0	0	0	0	2	0	0	0	0	0	0	0
General transcription factor II-I OS=Homo sapiens GN=GTF2I PE=1 SV=2	GTF2I_HUMAN	GTF2I	112 kDa	0	0	0	0	0	0	0	0	0	0	0	0	0	0	0	0	0	10	0	0	0	0	0	0	0	0	0	0	0	0	0	0	5	2	0	0	3	0	0	0	0	0	0	0	0	0
General transcription factor 3C polypeptide 1 OS=Homo sapiens GN=GTF3C1 PE=1 SV=4	TF3C1_HUMAN	GTF3C1	239 kDa	2	0	0	0	0	0	0	0	0	0	0	9	0	0	0	0	0	0	0	0	0	0	0	0	0	0	0	0	0	2	0	0	0	4	2	0	0	0	0	12	0	4	4	0	0	0
General transcription factor 3C polypeptide 2 OS=Homo sapiens GN=GTF3C2 PE=1 SV=2	TF3C2_HUMAN	GTF3C2	101 kDa	0	0	0	0	0	0	0	0	0	0	0	0	0	0	0	0	0	0	0	0	0	0	0	0	0	0	0	0	0	0	0	0	0	0	0	0	0	0	0	0	0	0	0	0	0	0
General transcription factor 3C polypeptide 3 OS=Homo sapiens GN=GTF3C3 PE=1 SV=1	TF3C3_HUMAN	GTF3C3	101 kDa	0	0	0	0	0	0	0	0	0	0	0	0	0	0	0	0	0	0	0	0	0	0	0	0	0	0	0	0	0	0	0	0	0	0	0	0	0	0	0	0	0	2	0	0	0	0
GTP-binding protein 1 OS=Homo sapiens GN=GTPBP1 PE=1 SV=3	GTPB1_HUMAN	GTPBP1	72 kDa	0	0	0	0	0	0	0	0	0	0	0	0	0	0	0	0	0	0	0	0	0	0	0	0	0	0	0	0	0	0	0	0	0	0	0	0	0	0	0	0	0	0	0	0	0	0
Nucleolar GTP-binding protein 1 OS=Homo sapiens GN=GTPBP4 PE=1 SV=3	NOG1_HUMAN	GTPBP4	74 kDa	14	7	10	7	9	5	5	6	3	2	2	4	2	4	10	3	10	10	10	8	7	0	0	0	0	0	0	5	6	4	5	2	9	9	4	9	5	0	2	0	2	0	0	0	0	0
Putative GTP-binding protein 6 OS=Homo sapiens GN=GTPBP6 PE=2 SV=3	GTPB6_HUMAN	GTPBP6	57 kDa	0	0	0	0	0	0	0	0	0	0	0	0	0	0	0	0	0	0	0	0	0	0	0	0	0	0	0	0	0	0	0	0	0	0	0	2	0	0	0	0	0	0	0	0	0	0
G2 and S phase-expressed protein 1 OS=Homo sapiens GN=GTSE1 PE=1 SV=3	GTSE1_HUMAN	GTSE1	77 kDa	0	0	0	0	0	0	0	0	0	0	0	0	0	0	0	0	0	2	0	0	0	0	0	0	0	0	0	0	0	0	0	0	0	0	0	0	0	0	0	0	0	0	0	0	2	0
PTB domain-containing engulfment adapter protein 1 OS=Homo sapiens GN=GULP1 PE=1 SV=1	GULP1_HUMAN	GULP1	34 kDa	3	0	0	4	3	0	4	4	0	0	0	3	0	2	0	0	3	0	0	0	0	0	0	0	0	0	0	2	0	0	0	0	3	0	0	2	4	0	10	0	0	0	0	0	0	0
Interferon-induced very large GTPase 1 OS=Homo sapiens GN=GVINP1 PE=2 SV=2	GVIN1_HUMAN	GVINP1	279 kDa	0	0	0	0	0	0	0	0	0	0	0	0	0	0	0	0	0	0	0	0	0	0	0	0	0	0	0	0	0	0	0	0	0	0	0	0	0	0	0	0	0	0	0	0	0	0
Histone H1.0 OS=Homo sapiens GN=H1F0 PE=1 SV=3	H10_HUMAN	H1F0	21 kDa	0	2	5	0	12	0	0	14	0	5	0	5	0	4	2	0	2	2	0	0	0	0	0	0	2	0	0	0	0	3	0	2	4	0	6	4	0	4	0	0	2	2	0	2	2	0
Histone H1x OS=Homo sapiens GN=H1FX PE=1 SV=1	H1X_HUMAN	H1FX	22 kDa	4	6	0	4	6	0	2	8	0	4	0	2	2	5	0	0	5	0	0	5	0	2	0	0	0	0	0	0	2	4	0	0	3	0	3	2	0	0	4	2	0	0	2	0	0	0
Histone H3.3 OS=Homo sapiens GN=H3F3A PE=1 SV=2	H33_HUMAN	H3F3A	15 kDa	0	0	0	0	0	0	0	2	0	0	0	0	0	0	0	0	0	0	0	0	0	0	0	0	0	0	0	0	0	0	0	0	0	0	0	0	0	0	0	0	0	0	0	0	0	0
Very-long-chain (3R)-3-hydroxyacyl-CoA dehydratase 3 OS=Homo sapiens GN=HACD3 PE=1 SV=2	HACD3_HUMAN	HACD3	43 kDa	15	21	18	16	4	10	22	6	2	2	14	32	2	4	4	18	9	30	26	13	18	13	22	8	7	27	13	18	18	20	16	14	19	18	15	4	26	20	4	31	12	8	36	17	7	7
Hydroxyacyl-coenzyme A dehydrogenase, mitochondrial OS=Homo sapiens GN=HADH PE=1 SV=3	HCDH_HUMAN	HADH	34 kDa	0	0	0	0	0	0	0	0	0	0	0	0	0	0	0	0	0	0	0	0	0	0	0	0	0	0	0	0	0	0	0	0	0	0	0	2	0	0	0	0	0	0	0	0	0	0
Trifunctional enzyme subunit alpha, mitochondrial OS=Homo sapiens GN=HADHA PE=1 SV=2	ECHA_HUMAN	HADHA	83 kDa	5	0	0	0	0	0	0	0	0	0	0	0	0	0	0	0	0	0	0	0	0	0	0	0	0	0	0	0	0	2	0	0	0	2	0	0	0	0	0	0	0	0	0	0	0	0
Heart- and neural crest derivatives-expressed protein 1 OS=Homo sapiens GN=HAND1 PE=2 SV=1	HAND1_HUMAN	HAND1	24 kDa	0	0	0	0	0	0	0	0	0	0	0	0	0	0	0	0	0	0	3	0	0	0	0	0	0	0	0	0	0	0	0	0	0	0	0	0	0	0	0	0	0	0	0	0	0	0
HAUS augmin-like complex subunit 5 OS=Homo sapiens GN=HAUS5 PE=1 SV=2	HAUS5_HUMAN	HAUS5	72 kDa	0	0	0	0	0	0	0	0	0	0	0	0	0	0	0	0	0	0	0	0	0	0	0	0	0	0	0	0	0	0	0	0	0	0	0	0	0	0	0	0	0	0	0	0	0	0
HAUS augmin-like complex subunit 6 OS=Homo sapiens GN=HAUS6 PE=1 SV=2	HAUS6_HUMAN	HAUS6	109 kDa	0	0	4	5	7	17	11	6	18	4	14	3	9	8	15	0	0	19	0	0	11	13	0	0	11	0	0	4	3	13	6	8	11	14	16	0	13	15	10	10	23	11	15	34	21	16
HAUS augmin-like complex subunit 8 OS=Homo sapiens GN=HAUS8 PE=1 SV=3	HAUS8_HUMAN	HAUS8	45 kDa	0	0	0	0	0	0	0	0	0	0	0	0	0	0	0	0	0	0	0	0	0	0	0	0	0	0	0	2	0	0	0	0	0	0	0	0	0	0	0	0	0	0	0	0	0	0
Hemoglobin subunit alpha OS=Homo sapiens GN=HBA1 PE=1 SV=2	HBA_HUMAN	HBA1	15 kDa	0	0	0	0	0	0	0	0	0	0	0	0	0	0	0	0	0	0	0	0	0	0	0	0	0	0	0	0	0	0	0	0	0	0	0	0	0	0	0	0	0	0	0	0	0	0
Hemoglobin subunit beta OS=Homo sapiens GN=HBB PE=1 SV=2	HBB_HUMAN	HBB	16 kDa	0	0	0	0	0	0	0	0	0	0	0	0	0	0	0	0	0	0	0	0	0	0	0	0	0	0	0	0	0	0	0	0	0	0	0	0	0	0	0	0	0	0	0	0	0	0
HBS1-like protein OS=Homo sapiens GN=HBS1L PE=1 SV=1	HBS1L_HUMAN	HBS1L	75 kDa	3	0	4	0	4	6	4	0	0	6	4	6	0	0	6	0	5	5	0	3	5	0	0	0	0	13	8	5	0	6	0	2	4	0	0	0	18	0	0	2	0	0	2	4	0	0
Host cell factor 1 OS=Homo sapiens GN=HCFC1 PE=1 SV=2	HCFC1_HUMAN	HCFC1	209 kDa	0	2	10	4	4	7	0	0	0	3	7	6	0	2	4	7	0	23	0	0	5	7	5	15	2	11	7	5	3	32	3	3	24	40	30	0	17	9	3	16	29	21	18	20	10	10
Histone deacetylase 5 OS=Homo sapiens GN=HDAC5 PE=1 SV=2	HDAC5_HUMAN	HDAC5	122 kDa	0	0	0	0	0	0	0	0	0	0	2	0	0	0	0	0	0	0	0	0	0	0	0	0	0	0	0	0	0	4	0	0	0	3	0	0	4	6	6	0	0	0	2	2	0	0
Vigilin OS=Homo sapiens GN=HDLBP PE=1 SV=2	VIGLN_HUMAN	HDLBP	141 kDa	6	3	17	12	10	68	10	10	28	25	29	22	10	13	22	10	5	37	4	3	53	35	0	0	25	0	0	16	7	27	22	16	23	21	13	3	23	51	7	25	66	22	36	55	34	23
HEAT repeat-containing protein 1 OS=Homo sapiens GN=HEATR1 PE=1 SV=3	HEAT1_HUMAN	HEATR1	242 kDa	0	0	0	0	0	0	0	0	0	0	0	2	0	0	0	2	0	0	0	0	4	0	0	0	0	0	0	0	0	0	0	0	0	0	0	0	0	0	0	0	0	0	0	0	0	0
HEAT repeat-containing protein 3 OS=Homo sapiens GN=HEATR3 PE=1 SV=2	HEAT3_HUMAN	HEATR3	75 kDa	0	0	0	2	0	2	2	0	0	0	0	0	0	0	0	0	0	0	0	0	0	2	0	0	0	0	0	0	0	0	0	0	0	0	0	0	0	0	0	0	0	0	0	0	0	0
HEAT repeat-containing protein 5A OS=Homo sapiens GN=HEATR5A PE=1 SV=2	HTR5A_HUMAN	HEATR5A	222 kDa	0	0	0	0	0	0	0	0	0	0	0	0	0	0	3	0	0	0	0	0	42	0	0	0	0	0	0	0	0	0	0	0	0	0	0	0	0	0	0	0	0	0	0	2	0	0
HEAT repeat-containing protein 5B OS=Homo sapiens GN=HEATR5B PE=1 SV=2	HTR5B_HUMAN	HEATR5B	224 kDa	0	0	0	0	0	0	14	0	9	0	0	0	0	0	0	0	0	0	0	4	26	0	0	0	0	0	0	0	0	0	0	0	0	0	0	0	0	0	0	0	0	0	0	0	0	0
E3 ubiquitin-protein ligase HECTD1 OS=Homo sapiens GN=HECTD1 PE=1 SV=3	HECD1_HUMAN	HECTD1	289 kDa	0	0	0	0	0	0	0	0	0	0	0	0	0	0	0	0	0	0	0	0	0	0	0	0	0	0	0	8	0	17	0	0	7	0	0	0	0	0	0	7	4	3	4	0	0	0
Lymphoid-specific helicase OS=Homo sapiens GN=HELLS PE=1 SV=1	HELLS_HUMAN	HELLS	97 kDa	12	4	0	0	0	0	0	0	0	0	0	0	0	0	0	0	3	0	0	4	0	0	0	0	0	0	0	2	6	0	3	7	3	2	0	0	3	0	0	0	0	0	0	0	0	0
Probable helicase with zinc finger domain OS=Homo sapiens GN=HELZ PE=1 SV=2	HELZ_HUMAN	HELZ	219 kDa	0	0	0	0	0	2	0	0	2	0	2	3	0	0	2	0	0	6	0	0	0	0	2	4	4	0	0	0	0	6	0	0	4	3	3	0	0	0	0	6	0	0	7	0	0	0
Hephaestin-like protein 1 OS=Homo sapiens GN=HEPHL1 PE=2 SV=2	HPHL1_HUMAN	HEPHL1	132 kDa	0	0	0	0	0	0	0	0	0	8	0	0	0	0	0	0	0	0	0	0	0	0	0	0	0	0	0	0	0	0	0	0	0	0	0	0	0	0	0	0	0	0	0	0	0	0
Probable E3 ubiquitin-protein ligase HERC1 OS=Homo sapiens GN=HERC1 PE=1 SV=2	HERC1_HUMAN	HERC1	532 kDa	0	0	0	0	0	0	0	0	0	0	0	0	0	0	0	0	0	0	0	0	0	0	2	0	0	0	0	0	0	13	0	0	0	0	0	0	0	0	0	10	12	3	0	0	2	0
E3 ubiquitin-protein ligase HERC2 OS=Homo sapiens GN=HERC2 PE=1 SV=2	HERC2_HUMAN	HERC2	527 kDa	0	0	0	0	0	0	0	0	0	0	0	4	0	0	0	0	0	0	0	0	0	0	0	0	0	0	0	0	0	0	0	0	0	0	0	0	0	0	0	0	0	0	0	0	0	0
E3 ISG15--protein ligase HERC5 OS=Homo sapiens GN=HERC5 PE=1 SV=2	HERC5_HUMAN	HERC5	117 kDa	0	0	0	0	0	0	0	0	0	0	0	0	0	0	0	0	0	0	0	0	0	0	2	0	0	0	0	0	0	0	0	0	0	0	0	0	0	0	0	0	0	0	0	0	0	0
Protein HEXIM1 OS=Homo sapiens GN=HEXIM1 PE=1 SV=1	HEXI1_HUMAN	HEXIM1	41 kDa	0	0	0	0	0	0	0	0	0	0	0	0	0	0	0	0	0	0	0	0	0	0	0	0	0	0	0	0	0	0	0	0	0	0	0	0	0	0	0	0	0	0	0	0	0	0
Hepatocyte growth factor-regulated tyrosine kinase substrate OS=Homo sapiens GN=HGS PE=1 SV=1	HGS_HUMAN	HGS	86 kDa	0	0	0	0	0	0	0	0	0	0	3	0	2	0	0	0	0	3	0	0	0	0	0	4	0	0	0	2	0	0	0	0	0	3	0	0	3	2	0	3	0	0	3	0	0	2
Histidine triad nucleotide-binding protein 1 OS=Homo sapiens GN=HINT1 PE=1 SV=2	HINT1_HUMAN	HINT1	14 kDa	0	0	0	0	0	0	0	0	0	0	0	0	0	0	0	0	0	0	0	0	0	0	0	0	0	0	0	0	0	0	0	0	0	0	0	0	0	0	0	0	0	0	0	0	0	0
Huntingtin-interacting protein 1 OS=Homo sapiens GN=HIP1 PE=1 SV=5	HIP1_HUMAN	HIP1	116 kDa	0	0	0	0	0	0	0	0	0	0	0	0	0	0	0	0	0	0	0	0	0	0	0	0	0	0	0	0	0	0	0	0	0	0	0	0	7	4	5	0	0	0	2	0	0	0
Huntingtin-interacting protein 1-related protein OS=Homo sapiens GN=HIP1R PE=1 SV=2	HIP1R_HUMAN	HIP1R	119 kDa	0	0	0	0	0	0	0	0	0	0	0	0	0	0	0	0	0	0	0	0	0	0	0	0	0	0	0	0	0	0	0	0	0	0	0	0	0	0	0	0	0	0	0	0	0	0
HIRA-interacting protein 3 OS=Homo sapiens GN=HIRIP3 PE=1 SV=3	HIRP3_HUMAN	HIRIP3	62 kDa	0	0	0	0	0	0	0	0	0	0	0	0	0	0	0	0	0	0	0	0	0	0	0	0	0	0	0	0	0	0	0	0	0	0	0	2	0	0	0	0	0	0	0	0	0	0
Histone H1.5 OS=Homo sapiens GN=HIST1H1B PE=1 SV=3	H15_HUMAN	HIST1H1B	23 kDa	3	0	0	5	6	0	4	5	0	0	0	2	0	6	0	0	0	0	0	0	0	0	0	0	0	0	0	0	0	0	0	0	0	0	0	0	0	0	0	0	0	3	0	0	0	0
Histone H1.2 OS=Homo sapiens GN=HIST1H1C PE=1 SV=2	H12_HUMAN	HIST1H1C	21 kDa	0	13	0	25	57	0	30	50	0	0	0	0	0	19	0	0	0	0	0	0	0	0	0	0	0	0	0	0	0	0	0	0	0	0	12	23	0	0	19	0	0	0	0	0	0	0
Histone H1.3 OS=Homo sapiens GN=HIST1H1D PE=1 SV=2	H13_HUMAN	HIST1H1D	22 kDa	0	0	0	0	47	15	0	44	27	0	31	0	0	0	0	0	0	19	0	0	12	37	0	0	26	0	0	18	27	0	12	18	0	45	0	0	35	0	0	0	28	22	0	19	27	0
Histone H1.4 OS=Homo sapiens GN=HIST1H1E PE=1 SV=2	H14_HUMAN	HIST1H1E	22 kDa	16	24	20	35	76	0	39	77	0	31	0	40	17	27	24	6	26	0	3	19	0	0	0	0	0	0	0	0	0	21	0	0	13	0	30	0	0	23	0	30	0	0	46	7	0	20
Histone H2A type 1-B/E OS=Homo sapiens GN=HIST1H2AB PE=1 SV=2	H2A1B_HUMAN	HIST1H2AB	14 kDa	0	0	0	0	0	0	0	0	0	0	0	0	4	3	0	0	0	0	0	0	0	0	0	0	0	0	0	0	0	2	0	0	0	0	0	4	2	0	0	2	0	0	0	0	0	0
Histone H2B type 1-A OS=Homo sapiens GN=HIST1H2BA PE=1 SV=3	H2B1A_HUMAN	HIST1H2BA	14 kDa	2	4	0	0	0	0	0	0	0	6	0	0	0	0	0	0	0	0	0	0	0	0	0	0	0	0	0	0	0	0	0	0	0	0	0	0	0	0	0	0	0	0	0	0	0	0
Histone H2B type 1-B OS=Homo sapiens GN=HIST1H2BB PE=1 SV=2	H2B1B_HUMAN	HIST1H2BB	14 kDa	0	0	0	2	0	0	0	0	0	0	0	0	3	2	0	0	0	0	0	0	0	0	0	0	0	0	0	0	0	0	0	0	0	0	0	0	0	0	0	0	0	0	0	0	0	0
Histone H2B type 1-C/E/F/G/I OS=Homo sapiens GN=HIST1H2BC PE=1 SV=4	H2B1C_HUMAN	HIST1H2BC	14 kDa	0	0	0	0	0	0	0	0	0	0	0	0	0	0	0	0	0	0	0	0	0	0	0	0	0	0	0	0	0	3	0	0	2	0	0	2	0	3	0	0	0	7	0	0	0	0
Histone H2B type 1-H OS=Homo sapiens GN=HIST1H2BH PE=1 SV=3	H2B1H_HUMAN	HIST1H2BH	14 kDa	0	0	0	0	0	0	0	0	0	0	0	0	0	0	0	0	0	0	0	0	0	0	0	0	0	0	0	0	2	0	0	0	0	0	0	0	0	0	0	0	0	0	0	0	0	0
Histone H3.1 OS=Homo sapiens GN=HIST1H3A PE=1 SV=2	H31_HUMAN	HIST1H3A	15 kDa	0	0	0	0	0	0	0	0	0	0	0	0	0	0	0	0	0	0	0	0	0	0	0	0	0	0	0	0	0	0	0	0	0	0	0	2	0	0	2	0	0	0	0	0	0	0
Histone H4 OS=Homo sapiens GN=HIST1H4A PE=1 SV=2	H4_HUMAN	HIST1H4A	11 kDa	2	3	0	0	0	0	0	0	0	6	0	0	0	0	0	0	0	0	0	0	0	0	0	0	0	0	0	0	0	5	0	0	3	0	0	0	0	0	0	0	0	6	0	0	0	0
Histone H3.1t OS=Homo sapiens GN=HIST3H3 PE=1 SV=3	H31T_HUMAN	HIST3H3	16 kDa	2	2	0	0	0	0	0	0	0	2	0	8	2	0	0	0	2	0	0	0	0	0	0	0	2	0	0	2	2	4	2	0	2	0	0	0	3	0	0	0	0	7	2	0	2	0
Hexokinase-1 OS=Homo sapiens GN=HK1 PE=1 SV=3	HXK1_HUMAN	HK1	102 kDa	0	34	59	64	82	118	60	34	65	82	88	93	66	66	115	66	32	70	53	38	67	55	0	0	43	0	0	47	34	37	49	41	40	35	43	19	36	41	29	46	57	26	56	63	47	99
Hexokinase-2 OS=Homo sapiens GN=HK2 PE=1 SV=2	HXK2_HUMAN	HK2	102 kDa	0	0	15	20	25	39	21	15	34	34	39	24	23	34	31	14	6	31	0	0	13	27	0	0	18	0	0	13	5	17	15	13	13	15	21	0	13	0	0	14	27	13	16	29	17	45
HLA class I histocompatibility antigen, B-48 alpha chain OS=Homo sapiens GN=HLA-B PE=1 SV=1	1B48_HUMAN	HLA-B	40 kDa	0	0	0	0	0	0	0	0	0	0	0	0	0	0	0	0	0	0	0	0	0	0	0	0	0	0	0	0	0	0	0	0	0	0	0	0	0	0	0	0	0	0	0	0	0	0
Biotin--protein ligase OS=Homo sapiens GN=HLCS PE=1 SV=1	BPL1_HUMAN	HLCS	81 kDa	3	0	3	12	10	9	9	3	4	10	11	4	5	4	8	2	2	6	0	0	4	0	0	0	0	11	13	5	0	9	0	0	0	3	0	2	3	3	2	0	0	0	0	10	0	7
Helicase-like transcription factor OS=Homo sapiens GN=HLTF PE=1 SV=2	HLTF_HUMAN	HLTF	114 kDa	0	0	0	0	0	0	0	0	0	0	2	0	0	0	0	0	0	0	0	0	0	0	0	0	0	0	0	0	0	0	0	0	0	0	0	0	0	0	0	0	0	0	0	0	0	0
Minor histocompatibility antigen H13 OS=Homo sapiens GN=HM13 PE=1 SV=1	HM13_HUMAN	HM13	41 kDa	7	16	12	0	0	0	0	0	0	0	0	0	0	0	0	0	0	0	0	0	0	0	0	2	0	0	0	4	0	0	0	0	0	0	0	0	18	0	0	6	0	0	6	0	0	0
Putative high mobility group protein B1-like 1 OS=Homo sapiens GN=HMGB1P1 PE=5 SV=1	HGB1A_HUMAN	HMGB1P1	24 kDa	0	0	0	0	0	0	0	0	0	0	0	0	2	0	0	0	0	0	0	0	0	0	0	0	0	0	0	0	0	0	0	0	0	0	0	0	0	0	0	0	0	0	0	0	0	0
Hyaluronan mediated motility receptor OS=Homo sapiens GN=HMMR PE=1 SV=2	HMMR_HUMAN	HMMR	84 kDa	7	0	0	0	0	0	0	0	0	0	0	0	0	0	0	0	0	0	0	0	0	0	0	0	0	0	0	3	0	0	0	0	0	0	0	0	0	0	0	0	0	0	0	0	0	0
Heme oxygenase 2 OS=Homo sapiens GN=HMOX2 PE=1 SV=2	HMOX2_HUMAN	HMOX2	36 kDa	4	10	9	0	0	0	0	0	0	0	0	0	0	0	0	0	0	3	0	0	0	0	0	0	3	0	0	4	0	5	0	3	4	0	0	0	5	8	7	2	0	0	2	0	4	0
Heterogeneous nuclear ribonucleoprotein A1 OS=Homo sapiens GN=HNRNPA1 PE=1 SV=5	ROA1_HUMAN	HNRNPA1	39 kDa	0	2	0	0	0	0	0	0	0	0	0	0	0	0	0	0	0	2	0	0	0	0	0	0	0	0	0	0	0	0	0	0	0	0	0	5	3	0	3	3	2	0	0	0	0	0
Heterogeneous nuclear ribonucleoproteins A2/B1 OS=Homo sapiens GN=HNRNPA2B1 PE=1 SV=2	ROA2_HUMAN	HNRNPA2B1	37 kDa	0	4	0	0	0	0	0	0	0	0	0	0	0	0	0	0	0	0	0	0	0	0	0	0	0	0	0	0	0	2	0	0	0	0	0	3	0	0	6	0	0	0	0	0	2	0
Heterogeneous nuclear ribonucleoproteins C1/C2 OS=Homo sapiens GN=HNRNPC PE=1 SV=4	HNRPC_HUMAN	HNRNPC	34 kDa	0	0	0	0	0	0	0	0	0	0	0	0	3	0	0	0	0	0	0	0	0	0	0	0	0	0	0	0	0	0	0	0	0	0	0	2	0	0	2	0	0	0	0	0	0	0
Heterogeneous nuclear ribonucleoprotein D0 OS=Homo sapiens GN=HNRNPD PE=1 SV=1	HNRPD_HUMAN	HNRNPD	38 kDa	0	0	0	0	0	0	0	0	2	0	0	0	3	0	0	0	0	0	0	0	0	0	0	0	0	0	0	0	0	0	0	0	0	0	0	3	0	0	3	2	0	0	0	0	0	0
Heterogeneous nuclear ribonucleoprotein H OS=Homo sapiens GN=HNRNPH1 PE=1 SV=4	HNRH1_HUMAN	HNRNPH1	49 kDa	0	0	0	0	0	0	0	0	0	0	0	0	0	0	0	0	0	0	0	0	0	0	0	0	0	0	0	0	0	0	0	0	0	0	0	0	4	0	0	0	0	0	0	0	0	0
Heterogeneous nuclear ribonucleoprotein K OS=Homo sapiens GN=HNRNPK PE=1 SV=1	HNRPK_HUMAN	HNRNPK	51 kDa	6	4	8	0	0	0	0	4	2	0	2	4	8	0	0	2	3	5	0	0	2	0	0	0	2	0	0	2	0	7	4	2	6	2	0	3	7	8	3	7	0	0	6	0	0	0
Heterogeneous nuclear ribonucleoprotein M OS=Homo sapiens GN=HNRNPM PE=1 SV=3	HNRPM_HUMAN	HNRNPM	78 kDa	0	3	0	0	0	0	0	0	0	0	0	0	8	0	0	0	0	0	0	0	0	0	0	0	0	0	0	0	0	0	2	0	0	0	0	0	0	0	0	0	0	0	0	0	0	0
Heterogeneous nuclear ribonucleoprotein U OS=Homo sapiens GN=HNRNPU PE=1 SV=6	HNRPU_HUMAN	HNRNPU	91 kDa	0	0	7	0	0	0	0	0	2	0	2	4	12	0	0	0	0	3	0	0	0	3	0	0	7	0	3	0	0	5	0	0	3	2	4	10	2	2	4	6	6	0	0	4	2	0
Protein Hook homolog 1 OS=Homo sapiens GN=HOOK1 PE=1 SV=2	HOOK1_HUMAN	HOOK1	85 kDa	0	0	0	0	0	0	0	0	0	0	0	0	8	9	11	0	0	0	0	0	0	0	0	0	0	0	0	0	0	0	0	0	0	2	0	0	0	0	0	0	0	0	0	0	0	0
Homeobox protein Hox-A11 OS=Homo sapiens GN=HOXA11 PE=2 SV=2	HXA11_HUMAN	HOXA11	34 kDa	0	0	0	0	0	0	0	0	0	0	0	0	0	0	0	0	0	0	0	0	0	0	0	0	0	0	0	0	0	0	0	0	0	0	0	0	0	0	0	0	0	0	0	0	0	0
Homeobox protein Hox-A9 OS=Homo sapiens GN=HOXA9 PE=1 SV=4	HXA9_HUMAN	HOXA9	30 kDa	0	0	0	0	0	0	0	0	0	0	0	0	0	0	0	0	0	0	0	0	0	0	0	0	0	0	0	0	0	0	0	0	0	0	0	0	0	0	0	0	0	0	0	0	0	0
Homeobox protein Hox-B9 OS=Homo sapiens GN=HOXB9 PE=1 SV=2	HXB9_HUMAN	HOXB9	28 kDa	0	0	0	0	0	0	0	0	0	0	0	0	0	0	0	0	0	0	0	0	0	0	0	0	0	0	0	0	0	0	0	0	0	0	0	2	0	0	0	0	0	0	0	0	0	0
Hypoxanthine-guanine phosphoribosyltransferase OS=Homo sapiens GN=HPRT1 PE=1 SV=2	HPRT_HUMAN	HPRT1	25 kDa	0	0	0	0	0	0	0	0	0	0	0	0	2	0	0	0	0	0	0	0	0	0	0	0	0	0	0	0	0	0	0	0	0	0	0	0	0	0	0	0	0	0	0	0	0	0
Hermansky-Pudlak syndrome 3 protein OS=Homo sapiens GN=HPS3 PE=1 SV=1	HPS3_HUMAN	HPS3	114 kDa	0	0	0	0	0	0	0	0	0	0	0	0	0	0	0	0	0	0	0	0	0	0	0	0	0	0	0	0	0	0	0	0	0	0	0	0	11	11	2	0	0	0	0	0	0	0
Hermansky-Pudlak syndrome 4 protein OS=Homo sapiens GN=HPS4 PE=1 SV=2	HPS4_HUMAN	HPS4	77 kDa	0	0	0	0	0	0	0	0	0	0	0	0	0	0	0	0	0	0	0	0	0	0	0	0	0	0	0	0	0	0	0	0	0	0	0	0	0	2	0	0	0	0	0	0	0	0
Hornerin OS=Homo sapiens GN=HRNR PE=1 SV=2	HORN_HUMAN	HRNR	282 kDa	0	0	0	0	0	0	0	0	0	0	0	0	0	0	0	0	0	0	0	0	0	0	2	0	0	0	0	0	0	0	0	0	3	0	2	0	0	0	0	0	0	0	0	0	0	0
3-hydroxyacyl-CoA dehydrogenase type-2 OS=Homo sapiens GN=HSD17B10 PE=1 SV=3	HCD2_HUMAN	HSD17B10	27 kDa	0	0	0	0	0	0	0	0	0	0	0	0	2	0	0	0	0	0	0	0	0	0	0	0	0	0	0	0	0	0	0	0	0	0	0	0	0	0	0	6	3	0	0	0	0	0
Very-long-chain 3-oxoacyl-CoA reductase OS=Homo sapiens GN=HSD17B12 PE=1 SV=2	DHB12_HUMAN	HSD17B12	34 kDa	0	0	0	0	0	0	0	0	0	0	0	0	0	0	0	0	0	0	0	2	0	0	0	0	0	0	0	0	0	0	0	0	0	0	0	0	0	0	0	0	0	0	0	0	0	0
Hydroxysteroid dehydrogenase-like protein 2 OS=Homo sapiens GN=HSDL2 PE=1 SV=1	HSDL2_HUMAN	HSDL2	45 kDa	0	0	0	0	0	0	0	0	0	0	0	0	0	0	0	0	0	0	0	0	0	0	0	0	0	0	0	0	0	0	0	0	0	0	0	3	0	0	0	2	2	0	0	0	0	0
Heat shock protein HSP 90-alpha OS=Homo sapiens GN=HSP90AA1 PE=1 SV=5	HS90A_HUMAN	HSP90AA1	85 kDa	16	27	13	0	9	0	0	9	0	19	16	0	26	14	11	0	8	17	0	0	0	0	0	0	0	13	15	40	18	27	20	18	20	21	17	10	0	0	14	23	35	22	24	28	0	14
Putative heat shock protein HSP 90-alpha A4 OS=Homo sapiens GN=HSP90AA4P PE=5 SV=1	HS904_HUMAN	HSP90AA4P	48 kDa	0	0	0	0	0	0	0	0	0	0	0	0	0	0	0	0	0	0	0	0	0	0	0	0	0	0	0	0	0	0	0	0	0	0	0	0	0	0	0	0	0	0	0	0	0	0
Heat shock protein HSP 90-beta OS=Homo sapiens GN=HSP90AB1 PE=1 SV=4	HS90B_HUMAN	HSP90AB1	83 kDa	40	76	25	17	14	23	10	12	20	26	26	29	38	24	18	25	14	36	11	11	28	48	39	47	24	31	36	123	64	51	79	38	29	53	27	19	37	26	19	109	113	69	53	48	35	33
Endoplasmin OS=Homo sapiens GN=HSP90B1 PE=1 SV=1	ENPL_HUMAN	HSP90B1	92 kDa	7	0	0	0	3	0	0	7	0	2	4	0	13	4	0	6	0	0	0	0	0	0	0	0	0	0	0	0	0	6	0	0	0	6	8	5	2	0	3	10	4	7	0	3	0	0
Heat shock 70 kDa protein 1A OS=Homo sapiens GN=HSPA1A PE=1 SV=1	HS71A_HUMAN	HSPA1A	70 kDa	46	60	42	73	25	63	57	22	33	23	44	50	31	31	34	122	85	179	66	63	95	66	36	66	62	25	45	243	89	156	224	151	143	95	67	23	62	44	32	135	178	150	127	140	147	64
Heat shock-related 70 kDa protein 2 OS=Homo sapiens GN=HSPA2 PE=1 SV=1	HSP72_HUMAN	HSPA2	70 kDa	0	0	0	0	0	0	0	0	0	4	0	0	0	0	0	0	0	0	0	0	0	0	0	0	0	0	0	0	0	0	0	0	0	0	0	0	0	0	0	0	0	0	0	0	0	0
Heat shock 70 kDa protein 4 OS=Homo sapiens GN=HSPA4 PE=1 SV=4	HSP74_HUMAN	HSPA4	94 kDa	0	0	8	0	0	0	0	0	2	0	0	0	5	0	4	0	0	9	0	0	2	0	0	8	4	0	3	0	0	4	0	0	0	8	0	0	5	0	0	10	9	0	3	0	0	0
Heat shock 70 kDa protein 4L OS=Homo sapiens GN=HSPA4L PE=1 SV=3	HS74L_HUMAN	HSPA4L	95 kDa	0	0	6	0	0	0	0	0	3	2	9	0	6	0	2	0	0	4	0	0	0	4	0	13	4	0	6	0	0	7	0	0	5	5	0	0	8	0	0	6	6	0	7	0	0	7
78 kDa glucose-regulated protein OS=Homo sapiens GN=HSPA5 PE=1 SV=2	GRP78_HUMAN	HSPA5	72 kDa	7	10	9	0	4	7	0	5	0	0	0	0	8	0	3	0	4	9	0	0	0	0	0	0	0	0	0	8	3	3	6	3	5	11	0	6	10	0	6	10	21	0	5	0	0	0
Heat shock cognate 71 kDa protein OS=Homo sapiens GN=HSPA8 PE=1 SV=1	HSP7C_HUMAN	HSPA8	71 kDa	21	27	20	11	13	23	10	13	16	9	21	21	22	16	12	21	14	58	6	8	27	32	13	14	19	5	8	99	24	62	87	54	45	29	19	16	26	22	10	55	49	52	37	28	45	18
Stress-70 protein, mitochondrial OS=Homo sapiens GN=HSPA9 PE=1 SV=2	GRP75_HUMAN	HSPA9	74 kDa	4	9	2	0	2	4	0	3	0	0	0	0	9	4	2	0	3	16	0	0	0	0	0	0	0	0	0	5	4	14	7	3	13	18	14	11	8	0	0	29	51	28	6	3	8	7
60 kDa heat shock protein, mitochondrial OS=Homo sapiens GN=HSPD1 PE=1 SV=2	CH60_HUMAN	HSPD1	61 kDa	12	27	9	12	3	3	9	7	7	0	13	2	41	19	0	7	14	7	7	17	2	8	0	0	4	0	0	25	7	12	22	21	17	11	13	16	2	4	12	17	37	27	8	10	18	3
10 kDa heat shock protein, mitochondrial OS=Homo sapiens GN=HSPE1 PE=1 SV=2	CH10_HUMAN	HSPE1	11 kDa	0	0	0	0	0	0	0	0	0	0	0	0	4	0	0	0	0	0	0	0	0	0	0	0	0	0	0	0	0	0	0	0	0	2	0	2	0	0	0	2	4	3	0	0	2	0
Basement membrane-specific heparan sulfate proteoglycan core protein OS=Homo sapiens GN=HSPG2 PE=1 SV=4	PGBM_HUMAN	HSPG2	469 kDa	0	0	0	0	0	0	0	0	0	0	0	0	0	0	0	0	0	0	0	0	0	0	0	0	0	0	0	0	0	0	0	0	0	0	0	0	0	0	0	2	0	0	0	0	0	0
Heat shock protein 105 kDa OS=Homo sapiens GN=HSPH1 PE=1 SV=1	HS105_HUMAN	HSPH1	97 kDa	0	0	15	3	2	8	0	0	5	8	15	4	8	2	15	3	0	27	0	0	12	18	13	23	12	8	13	7	0	17	0	3	13	9	11	0	15	10	0	18	27	16	12	16	16	20
HIV Tat-specific factor 1 OS=Homo sapiens GN=HTATSF1 PE=1 SV=1	HTSF1_HUMAN	HTATSF1	86 kDa	0	0	0	0	0	0	0	0	0	0	0	3	0	0	0	0	0	0	0	0	0	0	0	0	0	0	0	0	0	0	0	0	0	0	0	0	0	0	0	0	0	0	0	0	0	0
Huntingtin OS=Homo sapiens GN=HTT PE=1 SV=2	HD_HUMAN	HTT	348 kDa	0	0	0	0	0	0	0	0	0	0	0	0	63	47	139	0	0	0	0	0	0	0	0	0	0	0	0	0	0	0	0	0	0	0	0	0	0	0	0	0	2	0	6	5	0	0
E3 ubiquitin-protein ligase HUWE1 OS=Homo sapiens GN=HUWE1 PE=1 SV=3	HUWE1_HUMAN	HUWE1	482 kDa	0	0	0	5	2	0	4	0	0	0	0	0	0	0	0	0	0	0	0	0	2	0	0	7	0	0	0	0	0	17	0	0	2	3	4	0	0	2	0	25	27	7	9	4	0	0
Hydrocephalus-inducing protein homolog OS=Homo sapiens GN=HYDIN PE=1 SV=3	HYDIN_HUMAN	HYDIN	576 kDa	0	0	0	0	0	0	0	0	0	0	0	0	0	0	0	0	0	0	0	0	0	0	0	0	0	0	0	0	0	0	0	0	0	0	0	0	0	0	0	0	0	0	0	0	0	0
Hypoxia up-regulated protein 1 OS=Homo sapiens GN=HYOU1 PE=1 SV=1	HYOU1_HUMAN	HYOU1	111 kDa	0	0	0	0	0	0	0	0	0	0	0	0	0	0	0	0	0	0	0	0	0	0	0	0	0	0	0	0	0	0	0	0	0	0	0	0	0	0	0	3	13	3	3	0	0	0
Isoleucine--tRNA ligase, cytoplasmic OS=Homo sapiens GN=IARS PE=1 SV=2	SYIC_HUMAN	IARS	145 kDa	3	0	3	0	0	0	0	0	0	0	0	0	0	0	0	0	0	0	0	0	0	0	0	0	0	0	0	0	2	3	0	0	3	0	0	2	0	0	0	6	0	2	3	0	0	0
Isoleucine--tRNA ligase, mitochondrial OS=Homo sapiens GN=IARS2 PE=1 SV=2	SYIM_HUMAN	IARS2	114 kDa	0	0	2	5	0	5	5	0	12	7	11	2	6	2	3	3	0	9	0	0	0	7	9	17	7	0	2	7	14	14	0	8	7	16	43	25	6	5	4	16	48	19	10	24	10	15
Inhibitor of Bruton tyrosine kinase OS=Homo sapiens GN=IBTK PE=1 SV=3	IBTK_HUMAN	IBTK	151 kDa	0	0	0	0	0	0	0	0	0	0	0	0	0	0	0	0	0	0	0	0	0	0	0	0	0	0	0	0	0	0	0	0	0	0	0	0	0	0	0	0	0	0	0	0	0	0
Islet cell autoantigen 1 OS=Homo sapiens GN=ICA1 PE=1 SV=2	ICA69_HUMAN	ICA1	55 kDa	0	0	0	0	0	0	2	11	4	0	0	0	0	0	0	0	0	0	0	0	0	0	0	0	0	0	0	0	0	0	0	0	0	0	0	0	0	0	0	0	0	0	0	0	0	0
Little elongation complex subunit 1 OS=Homo sapiens GN=ICE1 PE=1 SV=5	ICE1_HUMAN	ICE1	248 kDa	0	0	0	0	0	0	0	0	0	0	0	0	0	0	0	0	0	0	0	0	0	0	0	0	0	0	0	0	0	0	0	0	0	0	0	0	0	0	0	0	0	0	0	0	0	0
Isocitrate dehydrogenase [NADP], mitochondrial OS=Homo sapiens GN=IDH2 PE=1 SV=2	IDHP_HUMAN	IDH2	51 kDa	0	0	0	0	2	0	0	0	0	0	0	0	0	0	0	0	0	0	0	0	0	0	0	0	0	0	0	0	0	0	0	0	0	0	0	3	2	0	7	0	0	0	0	0	0	0
Interferon-induced protein with tetratricopeptide repeats 5 OS=Homo sapiens GN=IFIT5 PE=1 SV=1	IFIT5_HUMAN	IFIT5	56 kDa	0	0	2	3	4	4	6	0	5	2	4	3	5	6	4	2	2	0	0	3	0	3	0	0	2	0	0	2	0	4	0	0	4	2	0	0	2	2	2	3	0	0	0	0	0	2
Interferon gamma receptor 1 OS=Homo sapiens GN=IFNGR1 PE=1 SV=1	INGR1_HUMAN	IFNGR1	54 kDa	0	0	0	0	0	0	0	0	0	0	0	0	0	0	0	0	0	0	0	0	0	0	0	0	0	0	0	0	0	0	0	0	0	0	0	0	3	0	0	0	0	0	0	0	0	0
Interferon-related developmental regulator 1 OS=Homo sapiens GN=IFRD1 PE=1 SV=4	IFRD1_HUMAN	IFRD1	50 kDa	0	0	0	0	0	0	0	2	0	0	0	0	0	0	0	0	0	0	0	2	0	0	0	0	0	0	0	0	0	0	0	0	0	0	0	2	0	0	0	2	0	0	0	0	0	0
Intraflagellar transport protein 74 homolog OS=Homo sapiens GN=IFT74 PE=1 SV=1	IFT74_HUMAN	IFT74	69 kDa	0	0	0	0	0	0	0	0	0	0	0	0	0	0	0	0	0	0	0	0	0	0	0	0	0	0	0	0	0	0	0	0	0	2	0	0	0	0	0	0	0	0	0	0	0	0
Immunoglobulin-binding protein 1 OS=Homo sapiens GN=IGBP1 PE=1 SV=1	IGBP1_HUMAN	IGBP1	39 kDa	0	0	0	0	4	0	0	0	0	0	0	0	0	2	0	0	0	0	0	0	0	0	0	0	0	0	0	0	0	0	4	0	0	0	0	0	2	0	0	0	0	0	0	0	3	0
Insulin-like growth factor 2 mRNA-binding protein 1 OS=Homo sapiens GN=IGF2BP1 PE=1 SV=2	IF2B1_HUMAN	IGF2BP1	63 kDa	0	2	0	0	0	0	0	0	0	0	0	0	3	0	0	0	0	0	0	0	0	0	0	0	0	0	0	0	0	0	0	0	3	0	0	0	3	0	0	0	0	0	0	0	0	0
Cation-independent mannose-6-phosphate receptor OS=Homo sapiens GN=IGF2R PE=1 SV=3	MPRI_HUMAN	IGF2R	274 kDa	30	28	4	22	3	19	13	3	18	0	12	9	12	11	11	13	13	33	18	13	56	19	28	36	45	25	42	28	16	37	25	22	26	20	16	0	61	55	18	20	12	15	46	22	30	26
Immunoglobulin heavy constant alpha 1 OS=Homo sapiens GN=IGHA1 PE=1 SV=2	IGHA1_HUMAN	IGHA1	38 kDa	0	0	0	0	0	0	0	0	0	0	5	0	0	0	0	0	9	0	0	5	0	0	0	0	0	0	0	0	0	0	0	0	0	0	0	2	0	0	0	0	0	5	0	0	0	0
Immunoglobulin heavy constant gamma 1 OS=Homo sapiens GN=IGHG1 PE=1 SV=1	IGHG1_HUMAN	IGHG1	36 kDa	0	0	0	0	0	0	0	0	0	0	0	0	0	0	0	0	0	0	0	0	0	0	0	0	0	0	0	0	0	0	0	0	0	0	0	0	0	0	0	0	0	0	0	0	0	0
DNA-binding protein SMUBP-2 OS=Homo sapiens GN=IGHMBP2 PE=1 SV=3	SMBP2_HUMAN	IGHMBP2	109 kDa	0	0	0	0	0	0	0	0	0	0	0	0	0	0	0	0	0	0	0	0	0	0	0	0	0	0	0	0	0	0	0	0	0	0	0	0	0	0	0	0	0	0	0	0	0	0
Immunoglobulin kappa constant OS=Homo sapiens GN=IGKC PE=1 SV=2	IGKC_HUMAN	IGKC	12 kDa	0	0	0	0	0	0	0	0	0	0	0	0	0	0	0	0	0	0	0	0	0	0	0	0	0	0	0	0	0	0	0	0	0	0	0	0	0	0	0	0	0	0	0	0	0	0
Immunoglobulin lambda constant 2 OS=Homo sapiens GN=IGLC2 PE=1 SV=1	IGLC2_HUMAN	IGLC2	11 kDa	0	0	0	0	0	0	0	0	0	0	2	0	0	0	0	0	0	0	0	0	0	0	0	0	0	0	0	0	0	0	0	0	0	0	0	0	0	0	0	0	0	0	0	0	0	0
Protein Red OS=Homo sapiens GN=IK PE=1 SV=3	RED_HUMAN	IK	66 kDa	4	0	0	0	0	0	0	0	0	0	0	0	0	0	0	0	0	0	0	0	0	0	0	0	0	0	0	0	0	0	0	0	0	0	0	0	0	0	0	0	0	0	0	0	0	0
Inhibitor of nuclear factor kappa-B kinase-interacting protein OS=Homo sapiens GN=IKBIP PE=1 SV=1	IKIP_HUMAN	IKBIP	39 kDa	7	2	0	0	0	0	0	0	0	0	0	0	0	0	0	0	0	0	0	0	0	0	0	0	0	0	0	0	0	0	0	0	0	0	0	0	0	0	0	0	0	0	0	0	0	0
Pro-interleukin-16 OS=Homo sapiens GN=IL16 PE=1 SV=4	IL16_HUMAN	IL16	142 kDa	0	0	0	0	0	0	0	0	0	0	0	0	0	0	0	0	0	0	2	0	0	0	0	0	0	0	0	0	0	0	0	0	0	0	0	0	0	0	0	0	0	0	0	0	0	0
Interleukin enhancer-binding factor 2 OS=Homo sapiens GN=ILF2 PE=1 SV=2	ILF2_HUMAN	ILF2	43 kDa	0	0	0	0	0	0	0	0	0	0	0	0	2	0	0	0	0	0	0	0	0	0	0	0	0	0	0	0	0	0	0	0	0	0	0	0	0	0	0	0	0	0	0	0	0	0
Acetolactate synthase-like protein OS=Homo sapiens GN=ILVBL PE=1 SV=2	ILVBL_HUMAN	ILVBL	68 kDa	0	0	0	0	0	0	3	0	0	0	0	0	0	0	0	4	0	0	4	3	0	0	0	0	0	0	0	0	0	0	0	0	3	0	0	0	0	0	0	0	0	0	0	0	0	0
MICOS complex subunit MIC60 OS=Homo sapiens GN=IMMT PE=1 SV=1	MIC60_HUMAN	IMMT	84 kDa	17	13	3	0	0	0	2	0	0	6	2	0	0	0	0	0	0	0	0	2	0	0	0	0	0	0	0	0	0	0	0	4	2	0	0	0	0	0	2	0	0	0	0	0	0	0
Inosine-5'-monophosphate dehydrogenase 2 OS=Homo sapiens GN=IMPDH2 PE=1 SV=2	IMDH2_HUMAN	IMPDH2	56 kDa	0	0	0	0	0	0	0	0	0	0	0	0	6	6	0	0	0	0	0	0	0	0	0	0	0	0	0	0	0	0	0	0	0	0	0	0	0	0	0	0	0	0	0	0	0	0
Inverted formin-2 OS=Homo sapiens GN=INF2 PE=1 SV=2	INF2_HUMAN	INF2	136 kDa	0	0	0	0	0	0	0	0	0	0	0	0	0	0	0	0	0	0	0	0	0	0	0	0	0	0	2	0	0	0	0	0	0	0	0	0	0	0	0	0	0	0	2	0	0	0
INO80 complex subunit B OS=Homo sapiens GN=INO80B PE=1 SV=2	IN80B_HUMAN	INO80B	39 kDa	0	0	0	0	0	0	0	0	0	0	0	0	0	0	0	0	0	0	0	0	0	0	0	0	0	0	0	0	0	0	0	0	0	0	0	0	0	0	0	0	0	0	0	0	0	0
Type I inositol 3,4-bisphosphate 4-phosphatase OS=Homo sapiens GN=INPP4A PE=1 SV=1	INP4A_HUMAN	INPP4A	110 kDa	0	0	0	0	0	0	0	0	3	0	0	0	13	14	16	0	0	0	0	0	0	0	0	0	0	0	0	0	0	0	0	0	0	0	0	0	0	0	0	0	0	0	0	0	0	0
Type II inositol 1,4,5-trisphosphate 5-phosphatase OS=Homo sapiens GN=INPP5B PE=1 SV=4	I5P2_HUMAN	INPP5B	113 kDa	0	0	0	0	0	0	5	0	6	0	0	0	14	18	24	0	0	0	0	0	2	0	0	0	0	0	0	0	0	0	0	2	0	0	0	0	0	0	0	0	0	0	0	0	0	0
Phosphatidylinositide phosphatase SAC2 OS=Homo sapiens GN=INPP5F PE=1 SV=3	SAC2_HUMAN	INPP5F	128 kDa	0	0	0	0	0	13	33	13	32	0	0	5	21	20	37	0	0	2	17	22	17	0	0	0	9	0	0	0	0	0	0	2	15	0	0	0	24	16	7	0	0	0	19	28	16	15
Phosphatidylinositol 3,4,5-trisphosphate 5-phosphatase 2 OS=Homo sapiens GN=INPPL1 PE=1 SV=2	SHIP2_HUMAN	INPPL1	139 kDa	0	0	0	0	0	0	0	0	0	0	0	0	0	0	2	0	0	0	0	0	0	0	0	0	0	0	0	0	0	0	0	0	0	0	0	0	0	0	0	0	0	0	3	0	0	0
Inversin OS=Homo sapiens GN=INVS PE=1 SV=2	INVS_HUMAN	INVS	118 kDa	0	0	0	0	0	0	0	0	0	0	0	0	0	0	0	0	0	2	0	0	0	0	0	0	0	0	0	0	0	0	0	0	0	0	0	0	0	0	0	0	0	0	0	0	0	0
Inositol hexakisphosphate kinase 1 OS=Homo sapiens GN=IP6K1 PE=1 SV=3	IP6K1_HUMAN	IP6K1	50 kDa	2	0	0	0	0	0	0	0	0	0	0	0	0	0	0	0	0	0	0	0	0	0	0	0	0	0	0	2	0	0	0	0	0	0	0	0	0	0	0	0	0	0	0	0	0	0
Importin-4 OS=Homo sapiens GN=IPO4 PE=1 SV=2	IPO4_HUMAN	IPO4	119 kDa	0	0	0	0	0	0	0	0	0	0	0	0	0	0	0	0	0	0	0	0	0	0	0	0	0	0	0	0	3	0	0	2	0	0	0	0	0	0	0	0	0	0	0	0	0	0
Importin-5 OS=Homo sapiens GN=IPO5 PE=1 SV=4	IPO5_HUMAN	IPO5	124 kDa	0	2	0	4	0	0	5	0	0	2	6	4	2	2	4	0	0	6	0	0	0	2	5	2	2	3	2	4	2	6	0	3	5	0	2	0	0	0	0	0	5	3	0	0	2	4
Importin-7 OS=Homo sapiens GN=IPO7 PE=1 SV=1	IPO7_HUMAN	IPO7	120 kDa	0	15	4	20	0	2	12	0	3	0	0	3	2	2	2	2	11	6	0	11	2	2	0	0	0	0	0	17	12	3	2	6	3	0	0	0	7	0	0	4	7	4	6	2	3	3
Importin-9 OS=Homo sapiens GN=IPO9 PE=1 SV=3	IPO9_HUMAN	IPO9	116 kDa	0	0	0	6	0	0	6	0	0	0	0	2	0	2	0	0	0	0	0	2	0	0	0	0	0	0	0	4	3	0	0	0	0	0	0	0	0	0	0	2	0	0	0	0	0	0
Ras GTPase-activating-like protein IQGAP1 OS=Homo sapiens GN=IQGAP1 PE=1 SV=1	IQGA1_HUMAN	IQGAP1	189 kDa	0	0	2	0	0	0	0	0	0	0	0	0	0	0	0	0	0	0	0	0	0	0	0	0	0	0	0	0	0	0	0	0	0	0	0	0	0	0	0	4	0	0	0	0	0	0
Ras GTPase-activating-like protein IQGAP2 OS=Homo sapiens GN=IQGAP2 PE=1 SV=4	IQGA2_HUMAN	IQGAP2	181 kDa	0	0	0	0	0	0	0	0	0	0	0	0	0	0	0	0	0	0	0	0	0	0	0	0	0	0	0	0	0	0	0	0	0	0	0	0	0	0	0	0	0	0	0	0	0	0
Ras GTPase-activating-like protein IQGAP3 OS=Homo sapiens GN=IQGAP3 PE=1 SV=2	IQGA3_HUMAN	IQGAP3	185 kDa	0	0	0	0	0	0	0	0	0	2	0	0	0	0	0	0	0	0	0	0	0	0	0	0	0	0	0	0	0	0	0	0	0	0	0	0	0	0	0	0	0	0	0	0	0	0
IQ motif and SEC7 domain-containing protein 1 OS=Homo sapiens GN=IQSEC1 PE=1 SV=1	IQEC1_HUMAN	IQSEC1	108 kDa	0	0	0	0	0	0	0	0	0	0	0	6	0	0	0	0	0	2	0	0	0	0	0	0	0	0	0	0	0	0	0	0	0	0	0	6	0	0	0	0	0	0	2	0	0	0
IQ motif and SEC7 domain-containing protein 3 OS=Homo sapiens GN=IQSEC3 PE=2 SV=3	IQEC3_HUMAN	IQSEC3	128 kDa	0	0	0	0	0	0	0	0	0	0	0	0	0	0	0	0	0	0	0	0	0	0	0	0	0	0	0	0	0	0	0	0	0	0	0	0	0	0	0	0	0	0	0	0	0	0
Interleukin-1 receptor-associated kinase 1 OS=Homo sapiens GN=IRAK1 PE=1 SV=2	IRAK1_HUMAN	IRAK1	77 kDa	0	0	2	0	2	8	8	0	5	0	2	6	0	0	9	0	0	6	0	0	2	0	0	0	0	3	2	0	0	0	3	0	0	5	0	0	5	7	3	0	0	0	3	0	0	6
Iron-responsive element-binding protein 2 OS=Homo sapiens GN=IREB2 PE=1 SV=3	IREB2_HUMAN	IREB2	105 kDa	0	0	0	0	0	0	0	0	0	0	0	0	0	0	0	0	2	0	0	0	0	0	0	0	0	0	0	0	0	0	0	0	0	0	0	0	0	0	0	0	0	0	0	0	0	0
Insulin receptor substrate 2 OS=Homo sapiens GN=IRS2 PE=1 SV=2	IRS2_HUMAN	IRS2	137 kDa	0	0	0	17	0	0	13	0	0	0	0	0	0	0	0	28	24	0	9	8	0	0	0	0	0	0	0	0	0	0	0	0	0	0	0	0	2	0	0	0	0	0	3	0	0	0
Insulin receptor substrate 4 OS=Homo sapiens GN=IRS4 PE=1 SV=1	IRS4_HUMAN	IRS4	134 kDa	13	14	39	0	17	76	0	27	32	57	51	54	28	31	46	0	0	142	0	0	54	63	90	79	53	111	101	53	35	75	29	33	68	78	60	32	108	94	104	81	51	48	74	36	46	39
Integrin alpha-10 OS=Homo sapiens GN=ITGA10 PE=2 SV=2	ITA10_HUMAN	ITGA10	128 kDa	0	0	0	0	0	0	0	0	0	0	0	0	0	0	0	0	0	0	0	0	0	2	0	0	0	0	0	0	0	0	0	0	0	0	0	0	0	0	0	0	0	0	0	0	0	0
Integrin alpha-2 OS=Homo sapiens GN=ITGA2 PE=1 SV=1	ITA2_HUMAN	ITGA2	129 kDa	0	0	0	0	0	0	0	0	0	0	0	0	0	0	0	0	0	0	0	0	0	0	0	0	2	0	0	0	0	0	0	0	0	0	0	0	0	0	0	0	0	0	0	0	0	0
Integrin beta-1 OS=Homo sapiens GN=ITGB1 PE=1 SV=2	ITB1_HUMAN	ITGB1	88 kDa	0	0	10	8	0	10	0	0	4	0	2	0	4	4	2	7	3	15	3	2	7	7	8	15	12	11	17	20	6	7	14	15	8	6	2	0	18	13	12	3	0	6	7	3	10	10
Inositol 1,4,5-trisphosphate receptor type 3 OS=Homo sapiens GN=ITPR3 PE=1 SV=2	ITPR3_HUMAN	ITPR3	304 kDa	0	0	0	0	0	0	0	0	0	0	0	0	0	0	0	0	0	0	0	0	0	0	0	0	0	0	0	0	0	0	0	0	0	0	0	0	0	0	0	0	0	0	0	0	0	0
Inositol 1,4,5-trisphosphate receptor-interacting protein-like 1 OS=Homo sapiens GN=ITPRIPL1 PE=1 SV=1	IPIL1_HUMAN	ITPRIPL1	63 kDa	0	0	0	0	0	0	0	0	0	0	0	0	0	0	0	0	0	0	0	0	0	0	0	0	0	0	0	0	0	0	0	0	0	0	0	0	0	0	0	0	0	0	0	0	0	0
Intersectin-1 OS=Homo sapiens GN=ITSN1 PE=1 SV=3	ITSN1_HUMAN	ITSN1	195 kDa	0	0	0	0	0	0	0	0	0	0	0	0	0	0	0	0	0	0	0	0	0	0	0	0	3	0	0	2	0	0	0	0	0	0	0	0	8	0	0	0	0	0	0	0	0	0
Intersectin-2 OS=Homo sapiens GN=ITSN2 PE=1 SV=3	ITSN2_HUMAN	ITSN2	193 kDa	0	0	0	0	0	0	0	0	0	0	0	0	0	0	0	0	0	0	0	0	0	0	0	0	0	0	0	0	0	0	0	0	0	0	0	0	5	0	2	0	0	0	0	0	0	0
Tyrosine-protein kinase JAK1 OS=Homo sapiens GN=JAK1 PE=1 SV=2	JAK1_HUMAN	JAK1	133 kDa	0	0	7	0	0	0	0	0	0	2	0	11	0	0	0	0	0	4	0	5	3	2	2	0	2	4	0	0	2	4	0	2	4	4	0	0	0	0	2	2	0	3	3	0	0	0
Probable JmjC domain-containing histone demethylation protein 2C OS=Homo sapiens GN=JMJD1C PE=1 SV=2	JHD2C_HUMAN	JMJD1C	285 kDa	0	0	0	0	0	0	0	0	0	0	0	0	0	0	0	0	0	0	0	0	0	0	0	0	0	0	0	0	0	3	0	0	2	2	0	0	0	0	0	3	0	0	0	0	0	0
Junctophilin-1 OS=Homo sapiens GN=JPH1 PE=1 SV=2	JPH1_HUMAN	JPH1	72 kDa	11	8	16	8	9	15	6	7	12	10	17	10	2	10	11	20	27	18	23	24	14	10	0	0	6	0	0	18	6	20	11	11	29	13	3	7	13	18	14	8	3	7	5	2	7	9
Hematological and neurological expressed 1-like protein OS=Homo sapiens GN=HN1L PE=1 SV=1	HN1L_HUMAN	JPT2	20 kDa	2	0	0	2	0	0	0	0	0	0	0	3	0	2	0	0	0	0	0	0	0	0	0	0	0	0	0	0	0	0	0	0	0	0	0	0	0	0	0	0	0	0	0	0	0	0
Transcription factor AP-1 OS=Homo sapiens GN=JUN PE=1 SV=2	JUN_HUMAN	JUN	36 kDa	2	2	0	0	0	0	0	0	0	0	0	0	0	0	0	0	0	0	0	0	0	0	0	0	0	0	0	0	2	0	0	0	3	0	0	0	2	0	3	0	0	0	0	0	0	0
Junction plakoglobin OS=Homo sapiens GN=JUP PE=1 SV=3	PLAK_HUMAN	JUP	82 kDa	0	0	0	0	0	0	0	0	4	7	0	0	0	0	0	0	2	5	3	0	4	0	0	0	0	0	0	0	0	0	0	0	5	9	6	0	0	2	0	6	0	0	3	0	0	0
Kalirin OS=Homo sapiens GN=KALRN PE=1 SV=2	KALRN_HUMAN	KALRN	340 kDa	0	0	0	0	0	0	0	0	0	0	0	0	0	0	0	0	0	0	0	0	0	0	0	0	0	0	0	0	0	0	0	0	0	0	0	0	0	0	0	0	0	0	0	0	0	0
KN motif and ankyrin repeat domain-containing protein 2 OS=Homo sapiens GN=KANK2 PE=1 SV=1	KANK2_HUMAN	KANK2	91 kDa	0	0	0	0	0	0	0	0	0	0	0	0	0	0	0	0	0	0	0	0	0	0	0	0	0	0	0	0	0	0	0	0	2	2	0	0	2	0	0	0	0	0	4	3	0	0
Histone acetyltransferase KAT2A OS=Homo sapiens GN=KAT2A PE=1 SV=3	KAT2A_HUMAN	KAT2A	94 kDa	0	0	0	0	0	0	0	0	0	0	0	0	0	0	0	0	0	0	0	0	0	0	0	0	0	0	0	0	0	0	0	0	0	0	0	0	0	0	0	0	0	0	0	0	0	0
Potassium voltage-gated channel subfamily B member 2 OS=Homo sapiens GN=KCNB2 PE=2 SV=2	KCNB2_HUMAN	KCNB2	103 kDa	0	0	0	0	0	2	0	0	0	0	0	0	0	0	0	0	0	4	0	0	0	0	0	0	0	0	0	0	0	0	0	0	0	0	0	0	0	0	0	0	0	0	0	0	0	0
Small conductance calcium-activated potassium channel protein 1 OS=Homo sapiens GN=KCNN1 PE=2 SV=2	KCNN1_HUMAN	KCNN1	60 kDa	0	0	0	0	0	0	0	0	0	0	0	0	0	0	0	0	0	0	0	0	0	0	0	0	0	0	0	0	0	0	0	0	0	0	0	0	0	0	0	0	0	0	0	0	0	0
BTB/POZ domain-containing protein KCTD12 OS=Homo sapiens GN=KCTD12 PE=1 SV=1	KCD12_HUMAN	KCTD12	36 kDa	0	0	0	0	0	0	0	0	0	0	0	0	0	0	0	0	2	0	0	0	0	0	0	0	0	0	0	0	0	0	0	0	0	0	0	0	0	0	0	0	0	0	0	0	0	0
BTB/POZ domain-containing protein KCTD3 OS=Homo sapiens GN=KCTD3 PE=1 SV=2	KCTD3_HUMAN	KCTD3	89 kDa	0	0	0	0	0	0	0	0	0	0	0	0	0	0	0	0	0	0	0	0	0	0	0	0	0	0	0	0	0	0	0	0	0	0	0	0	0	0	0	0	0	0	0	0	0	0
Lysine-specific demethylase 3A OS=Homo sapiens GN=KDM3A PE=1 SV=4	KDM3A_HUMAN	KDM3A	147 kDa	0	0	0	0	0	0	0	0	0	0	0	0	0	0	0	0	0	0	0	0	0	0	0	0	0	0	0	0	0	0	0	0	0	0	0	0	0	0	0	0	0	0	0	0	0	0
Lysine-specific demethylase 3B OS=Homo sapiens GN=KDM3B PE=1 SV=2	KDM3B_HUMAN	KDM3B	192 kDa	0	0	0	0	0	5	0	0	0	0	0	2	0	0	0	0	0	2	0	0	0	0	0	0	0	0	0	0	0	2	0	0	3	3	0	0	0	0	0	0	0	0	0	0	0	0
Lysine-specific demethylase 5A OS=Homo sapiens GN=KDM5A PE=1 SV=3	KDM5A_HUMAN	KDM5A	192 kDa	0	0	2	0	0	0	0	0	0	0	0	0	0	0	0	0	0	0	0	0	0	0	0	0	0	0	0	0	0	0	0	0	0	0	2	0	0	0	0	2	0	0	0	0	0	0
Kelch-like ECH-associated protein 1 OS=Homo sapiens GN=KEAP1 PE=1 SV=2	KEAP1_HUMAN	KEAP1	70 kDa	0	0	0	2	3	0	0	0	0	0	0	0	0	0	0	0	0	0	0	0	0	0	0	0	0	0	0	0	0	0	0	0	0	3	0	0	0	0	0	0	0	0	0	0	0	0
KH domain-containing, RNA-binding, signal transduction-associated protein 1 OS=Homo sapiens GN=KHDRBS1 PE=1 SV=1	KHDR1_HUMAN	KHDRBS1	48 kDa	0	0	0	0	0	0	0	0	0	0	0	0	0	0	0	0	0	0	0	0	0	0	0	0	0	0	0	0	0	0	0	0	0	0	0	2	0	0	0	0	0	0	0	0	0	0
Far upstream element-binding protein 2 OS=Homo sapiens GN=KHSRP PE=1 SV=4	FUBP2_HUMAN	KHSRP	73 kDa	0	0	0	0	0	0	0	0	0	0	0	0	0	0	0	0	0	2	0	0	0	0	0	0	0	0	0	0	0	0	0	0	0	0	0	0	0	0	0	0	0	0	0	0	0	0
Dyslexia-associated protein KIAA0319-like protein OS=Homo sapiens GN=KIAA0319L PE=1 SV=2	K319L_HUMAN	KIAA0319L	116 kDa	0	0	5	0	0	0	0	0	0	0	0	0	0	0	3	0	0	5	0	0	0	0	2	2	2	0	0	0	0	3	0	2	2	3	0	0	3	5	3	0	0	0	5	0	0	0
Uncharacterized protein KIAA0355 OS=Homo sapiens GN=KIAA0355 PE=1 SV=2	K0355_HUMAN	KIAA0355	116 kDa	0	0	0	0	0	0	0	0	0	0	0	0	0	0	0	0	0	0	0	0	0	0	0	0	0	0	0	0	0	0	0	0	0	0	0	0	7	6	5	0	0	0	4	5	3	0
Uncharacterized protein KIAA0754 OS=Homo sapiens GN=KIAA0754 PE=2 SV=4	K0754_HUMAN	KIAA0754	135 kDa	0	0	0	0	0	0	0	0	0	0	0	0	0	0	0	0	0	4	0	0	0	0	0	0	0	0	0	0	0	0	0	0	0	0	0	0	0	0	0	0	0	0	0	0	0	0
Putative monooxygenase p33MONOX OS=Homo sapiens GN=KIAA1191 PE=1 SV=1	P33MX_HUMAN	KIAA1191	33 kDa	0	0	0	0	0	0	0	0	0	0	0	0	0	0	0	0	0	0	0	0	0	0	0	0	0	0	0	0	0	0	0	0	0	0	0	0	0	0	0	0	0	0	0	0	0	0
Uncharacterized protein KIAA1211 OS=Homo sapiens GN=KIAA1211 PE=1 SV=3	K1211_HUMAN	KIAA1211	137 kDa	0	0	0	0	0	0	0	0	0	0	0	0	0	0	0	0	0	0	0	0	0	0	0	0	0	0	0	0	0	0	0	0	0	0	0	0	0	0	0	0	0	0	0	0	2	0
Uncharacterized protein KIAA1522 OS=Homo sapiens GN=KIAA1522 PE=1 SV=2	K1522_HUMAN	KIAA1522	107 kDa	0	0	0	0	0	0	0	0	0	0	0	0	0	0	0	0	0	0	0	0	0	0	0	0	0	0	0	0	0	0	0	0	0	0	0	0	3	0	0	0	0	0	0	0	0	0
Uncharacterized protein KIAA1671 OS=Homo sapiens GN=KIAA1671 PE=1 SV=2	K1671_HUMAN	KIAA1671	197 kDa	0	0	0	0	0	0	0	0	0	0	0	0	0	0	0	0	0	0	0	0	0	0	0	0	0	0	0	0	0	0	0	0	0	0	0	0	0	0	0	0	0	0	0	0	0	0
Kinase D-interacting substrate of 220 kDa OS=Homo sapiens GN=KIDINS220 PE=1 SV=3	KDIS_HUMAN	KIDINS220	197 kDa	0	0	0	0	0	2	0	0	0	0	0	0	0	0	0	0	0	2	0	0	2	0	0	0	0	0	0	0	0	0	0	0	0	0	0	0	0	2	0	0	0	0	0	0	0	0
Kinesin-like protein KIF11 OS=Homo sapiens GN=KIF11 PE=1 SV=2	KIF11_HUMAN	KIF11	119 kDa	0	0	0	0	0	0	4	0	6	2	0	0	0	0	0	0	0	16	0	0	0	0	0	0	0	0	0	0	0	0	0	0	2	0	0	0	0	0	0	4	8	2	12	20	10	0
Kinesin-like protein KIF13A OS=Homo sapiens GN=KIF13A PE=1 SV=2	KI13A_HUMAN	KIF13A	202 kDa	0	0	0	0	0	0	0	0	0	0	0	0	0	0	0	0	0	0	0	0	0	0	0	0	0	0	0	0	0	0	0	0	0	0	0	0	6	0	0	0	0	0	12	17	5	0
Kinesin-like protein KIF13B OS=Homo sapiens GN=KIF13B PE=1 SV=2	KI13B_HUMAN	KIF13B	203 kDa	0	0	0	0	0	0	0	0	0	0	0	0	0	0	0	0	0	0	0	0	0	0	0	0	0	0	0	0	0	0	0	0	2	0	0	0	0	0	0	0	0	0	19	29	17	0
Kinesin-like protein KIF14 OS=Homo sapiens GN=KIF14 PE=1 SV=1	KIF14_HUMAN	KIF14	186 kDa	0	0	8	0	0	14	0	0	6	0	0	6	0	0	0	0	0	19	0	0	5	7	0	3	3	0	5	0	0	3	0	0	2	0	0	2	7	6	2	8	0	3	8	0	6	0
Kinesin-like protein KIF15 OS=Homo sapiens GN=KIF15 PE=1 SV=1	KIF15_HUMAN	KIF15	160 kDa	0	0	0	0	0	0	2	0	5	0	2	0	0	0	2	0	0	0	5	2	60	0	0	0	0	0	0	0	0	0	0	0	4	0	0	0	15	2	0	2	0	0	13	0	0	0
Kinesin-like protein KIF16B OS=Homo sapiens GN=KIF16B PE=1 SV=2	KI16B_HUMAN	KIF16B	152 kDa	0	0	0	0	2	0	2	0	0	2	4	3	0	0	5	0	0	0	0	0	0	2	0	0	0	0	2	0	0	0	0	0	0	0	0	0	0	0	0	0	2	0	2	0	0	0
Kinesin-like protein KIF18A OS=Homo sapiens GN=KIF18A PE=1 SV=2	KI18A_HUMAN	KIF18A	102 kDa	0	0	0	0	0	0	0	0	0	0	0	0	0	0	0	0	0	0	0	0	0	0	0	0	0	0	0	0	0	0	0	0	0	0	0	0	0	0	0	0	0	0	0	0	0	0
Kinesin-like protein KIF1A OS=Homo sapiens GN=KIF1A PE=1 SV=2	KIF1A_HUMAN	KIF1A	191 kDa	0	0	0	0	0	0	0	0	0	0	0	0	0	0	0	0	0	0	0	0	0	0	0	0	0	0	0	0	0	0	0	0	0	0	0	0	0	2	0	0	0	0	0	0	0	0
Kinesin-like protein KIF1C OS=Homo sapiens GN=KIF1C PE=1 SV=3	KIF1C_HUMAN	KIF1C	123 kDa	0	0	0	0	3	0	0	2	0	0	0	0	0	0	0	0	0	0	0	0	0	0	0	0	0	0	0	0	0	0	0	0	0	2	0	0	11	0	0	0	0	0	0	0	0	0
Kinesin-like protein KIF20B OS=Homo sapiens GN=KIF20B PE=1 SV=3	KI20B_HUMAN	KIF20B	211 kDa	0	0	0	0	0	0	0	0	0	0	0	0	0	0	0	0	0	0	0	0	0	0	0	0	0	0	0	0	0	0	0	0	0	0	0	0	0	0	0	0	0	0	0	0	0	0
Kinesin-like protein KIF22 OS=Homo sapiens GN=KIF22 PE=1 SV=5	KIF22_HUMAN	KIF22	73 kDa	0	0	0	0	0	0	0	0	0	0	0	0	0	0	0	0	0	0	0	0	0	0	0	0	0	0	0	0	0	0	0	0	0	0	0	0	0	0	0	0	0	0	0	0	0	0
Kinesin-like protein KIF27 OS=Homo sapiens GN=KIF27 PE=2 SV=1	KIF27_HUMAN	KIF27	160 kDa	0	0	0	0	0	0	0	0	0	0	0	0	0	0	0	0	0	0	0	0	0	0	0	0	0	0	0	0	0	0	0	0	0	0	0	0	0	0	0	0	0	0	0	0	0	0
Kinesin-like protein KIF2A OS=Homo sapiens GN=KIF2A PE=1 SV=3	KIF2A_HUMAN	KIF2A	80 kDa	4	0	0	0	0	0	0	0	0	0	0	0	0	0	0	0	0	0	0	0	0	0	0	0	0	0	0	0	0	0	0	0	2	0	0	0	0	0	0	0	0	0	0	0	0	0
Kinesin-like protein KIF2C OS=Homo sapiens GN=KIF2C PE=1 SV=2	KIF2C_HUMAN	KIF2C	81 kDa	0	0	0	0	0	0	0	0	0	0	0	0	0	0	0	0	0	0	0	0	0	0	0	0	0	0	0	0	0	0	0	0	0	0	0	0	0	0	0	0	0	0	0	0	0	0
Chromosome-associated kinesin KIF4A OS=Homo sapiens GN=KIF4A PE=1 SV=3	KIF4A_HUMAN	KIF4A	140 kDa	0	0	0	0	0	0	0	0	0	0	0	0	0	0	0	0	0	0	0	0	0	0	0	0	0	0	0	0	0	0	0	0	0	0	0	0	0	0	0	0	0	0	0	0	0	0
Kinesin heavy chain isoform 5A OS=Homo sapiens GN=KIF5A PE=1 SV=2	KIF5A_HUMAN	KIF5A	117 kDa	0	0	0	0	0	0	0	0	0	0	0	0	0	0	0	0	0	0	0	0	7	0	0	0	0	0	0	0	0	0	0	2	0	0	0	0	0	0	0	0	0	0	0	0	0	0
Kinesin-1 heavy chain OS=Homo sapiens GN=KIF5B PE=1 SV=1	KINH_HUMAN	KIF5B	110 kDa	0	0	13	0	3	11	5	0	14	4	8	3	4	3	13	0	0	11	12	16	40	4	0	0	5	0	0	0	0	0	0	0	2	5	0	0	15	2	4	3	0	0	7	4	4	6
Kinesin-like protein KIF7 OS=Homo sapiens GN=KIF7 PE=1 SV=2	KIF7_HUMAN	KIF7	151 kDa	0	0	2	0	0	5	25	12	28	2	0	0	0	0	7	0	0	0	0	0	0	0	0	0	0	0	0	0	0	0	0	0	0	2	0	0	8	8	0	2	0	0	3	0	0	0
Killer cell immunoglobulin-like receptor 3DL2 OS=Homo sapiens GN=KIR3DL2 PE=2 SV=1	KI3L2_HUMAN	KIR3DL2	50 kDa	0	0	0	0	0	0	0	0	0	0	0	0	0	0	0	0	2	0	0	0	0	0	0	0	0	0	0	0	0	0	0	0	0	0	0	0	0	0	0	0	0	0	0	0	0	0
Kin of IRRE-like protein 1 OS=Homo sapiens GN=KIRREL PE=1 SV=2	KIRR1_HUMAN	KIRREL1	84 kDa	0	0	0	0	0	0	0	0	0	0	0	0	0	0	0	0	0	0	0	0	0	0	0	0	0	0	0	0	0	0	0	0	0	2	0	0	4	0	0	0	0	0	0	0	0	0
Kinesin light chain 1 OS=Homo sapiens GN=KLC1 PE=1 SV=2	KLC1_HUMAN	KLC1	65 kDa	0	0	0	0	0	0	0	0	0	0	0	0	0	0	0	0	0	0	10	13	5	0	0	0	0	0	0	0	0	0	0	0	0	0	0	0	0	4	0	0	0	0	0	0	0	0
Kinesin light chain 2 OS=Homo sapiens GN=KLC2 PE=1 SV=1	KLC2_HUMAN	KLC2	69 kDa	0	0	0	0	0	0	0	0	0	0	0	0	0	0	0	0	0	0	0	0	0	0	0	0	0	0	0	0	0	0	0	0	0	0	0	0	3	0	0	0	0	0	0	0	0	0
Kelch-like protein 4 OS=Homo sapiens GN=KLHL4 PE=1 SV=2	KLHL4_HUMAN	KLHL4	80 kDa	0	0	0	0	0	0	0	0	0	0	0	0	0	0	0	0	0	0	0	0	0	0	0	0	0	0	0	0	0	0	0	0	0	0	0	0	0	0	0	0	0	0	0	0	0	0
Killer cell lectin-like receptor subfamily G member 2 OS=Homo sapiens GN=KLRG2 PE=1 SV=3	KLRG2_HUMAN	KLRG2	43 kDa	0	0	0	0	0	0	0	0	0	0	0	0	0	0	0	0	0	0	0	0	0	0	0	0	0	0	0	0	0	0	0	0	0	0	0	0	4	0	0	0	0	0	0	0	0	0
Histone-lysine N-methyltransferase 2B OS=Homo sapiens GN=KMT2B PE=1 SV=1	KMT2B_HUMAN	KMT2B	294 kDa	0	0	0	0	0	0	0	0	0	0	0	0	0	0	0	0	0	0	0	0	0	0	0	0	0	0	0	0	0	0	0	0	0	0	0	0	0	0	0	0	0	0	0	0	0	0
Histone-lysine N-methyltransferase 2C OS=Homo sapiens GN=KMT2C PE=1 SV=3	KMT2C_HUMAN	KMT2C	541 kDa	0	0	0	0	0	0	0	0	0	0	0	0	0	0	0	0	0	0	0	0	0	0	0	0	0	0	0	0	0	2	0	0	0	0	0	0	0	0	0	0	0	0	0	0	0	0
Histone-lysine N-methyltransferase 2D OS=Homo sapiens GN=KMT2D PE=1 SV=2	KMT2D_HUMAN	KMT2D	593 kDa	0	0	0	0	0	0	0	0	0	0	0	0	0	0	0	0	0	0	0	0	0	0	0	0	0	0	0	0	0	0	0	0	0	0	0	0	0	2	0	0	0	0	0	0	0	0
Kinetochore scaffold 1 OS=Homo sapiens GN=KNL1 PE=1 SV=3	KNL1_HUMAN	KNL1	265 kDa	0	0	0	0	0	0	0	0	0	0	5	2	0	0	0	0	0	6	0	0	0	0	2	4	0	0	0	0	0	35	0	0	12	22	31	0	2	5	0	20	15	15	4	0	3	0
Lysine-rich nucleolar protein 1 OS=Homo sapiens GN=KNOP1 PE=1 SV=1	KNOP1_HUMAN	KNOP1	52 kDa	11	10	9	14	21	7	15	21	5	2	8	11	10	15	5	15	28	2	17	43	2	4	5	0	3	5	4	18	11	19	8	8	18	15	3	17	15	3	19	8	0	4	4	2	0	3
Kinetochore-associated protein 1 OS=Homo sapiens GN=KNTC1 PE=1 SV=1	KNTC1_HUMAN	KNTC1	251 kDa	0	0	0	0	0	0	0	0	0	0	0	0	0	0	0	0	0	0	0	0	0	0	0	0	0	0	0	0	0	2	0	0	0	0	0	0	0	0	0	2	0	0	0	0	0	0
Importin subunit alpha-5 OS=Homo sapiens GN=KPNA1 PE=1 SV=3	IMA5_HUMAN	KPNA1	60 kDa	2	0	0	0	0	0	0	0	0	0	0	0	0	0	0	0	0	0	0	0	0	0	0	0	0	0	0	0	0	0	0	0	0	0	0	0	0	0	0	0	0	0	0	0	0	0
Importin subunit alpha-1 OS=Homo sapiens GN=KPNA2 PE=1 SV=1	IMA1_HUMAN	KPNA2	58 kDa	6	0	0	2	0	0	0	0	0	0	0	4	0	0	0	0	2	2	0	4	0	0	0	0	0	0	0	5	3	6	4	3	4	2	0	0	2	0	0	0	0	0	0	0	0	0
Importin subunit beta-1 OS=Homo sapiens GN=KPNB1 PE=1 SV=2	IMB1_HUMAN	KPNB1	97 kDa	5	8	0	11	0	0	7	0	0	0	0	0	2	3	0	2	4	0	0	2	0	0	0	0	0	2	0	8	2	2	0	3	2	2	0	0	0	0	0	3	0	2	0	0	0	0
Keratinocyte proline-rich protein OS=Homo sapiens GN=KPRP PE=1 SV=1	KPRP_HUMAN	KPRP	64 kDa	0	0	0	0	0	0	0	0	0	0	0	0	0	0	0	0	0	0	0	0	0	0	0	0	0	0	0	0	0	0	0	0	0	0	0	0	0	0	0	0	2	0	0	3	0	0
Kinase suppressor of Ras 1 OS=Homo sapiens GN=KSR1 PE=1 SV=3	KSR1_HUMAN	KSR1	102 kDa	0	0	0	0	0	0	0	0	0	0	0	2	0	0	0	0	0	0	0	0	0	0	0	0	0	0	0	0	0	0	0	0	0	0	0	0	2	0	0	3	0	0	2	0	0	0
Kinectin OS=Homo sapiens GN=KTN1 PE=1 SV=1	KTN1_HUMAN	KTN1	156 kDa	60	69	88	23	14	52	29	16	25	19	25	21	18	38	22	23	12	60	10	15	42	48	0	0	52	0	0	70	22	38	54	41	43	34	19	8	67	58	25	38	29	27	47	50	45	28
Laccase domain-containing protein 1 OS=Homo sapiens GN=LACC1 PE=1 SV=1	LACC1_HUMAN	LACC1	48 kDa	0	0	0	0	0	0	0	0	0	0	0	0	0	0	0	0	0	0	0	0	0	0	0	0	0	0	0	0	0	0	0	0	0	0	0	0	0	0	0	0	0	0	0	0	0	0
Extracellular glycoprotein lacritin OS=Homo sapiens GN=LACRT PE=1 SV=1	LACRT_HUMAN	LACRT	14 kDa	0	0	0	0	0	0	0	0	0	0	0	0	0	0	0	0	0	0	0	0	0	0	0	0	0	0	0	0	0	0	0	0	0	0	0	0	0	0	0	0	0	4	3	0	0	0
Ladinin-1 OS=Homo sapiens GN=LAD1 PE=1 SV=2	LAD1_HUMAN	LAD1	57 kDa	0	0	0	0	0	0	0	0	2	0	0	0	0	0	0	0	0	0	0	0	0	0	0	0	0	0	0	0	0	0	0	0	0	0	0	0	0	0	0	0	0	0	0	0	0	0
Laminin subunit alpha-5 OS=Homo sapiens GN=LAMA5 PE=1 SV=8	LAMA5_HUMAN	LAMA5	400 kDa	0	0	0	0	0	0	2	0	0	0	0	0	0	0	0	0	0	0	0	0	0	0	0	0	0	0	0	0	0	0	0	0	0	0	0	0	0	0	0	0	0	0	0	0	0	0
LanC-like protein 2 OS=Homo sapiens GN=LANCL2 PE=1 SV=1	LANC2_HUMAN	LANCL2	51 kDa	0	0	0	0	0	0	0	0	0	0	0	0	0	0	0	0	0	0	0	0	0	0	0	0	0	0	0	0	0	0	0	0	0	0	0	0	2	0	0	0	0	0	0	0	0	0
Cytosol aminopeptidase OS=Homo sapiens GN=LAP3 PE=1 SV=3	AMPL_HUMAN	LAP3	56 kDa	0	0	0	0	0	0	0	0	0	2	0	0	0	0	0	0	0	0	0	0	0	0	0	0	0	0	0	0	0	0	0	0	0	0	0	0	0	0	0	0	0	0	0	0	0	0
La-related protein 1 OS=Homo sapiens GN=LARP1 PE=1 SV=2	LARP1_HUMAN	LARP1	124 kDa	0	0	13	9	8	27	8	11	14	18	22	15	9	10	19	0	2	10	0	0	7	14	14	14	15	13	20	2	0	8	0	0	6	8	3	8	9	3	5	9	4	7	12	13	9	16
La-related protein 4 OS=Homo sapiens GN=LARP4 PE=1 SV=3	LARP4_HUMAN	LARP4	81 kDa	0	0	0	11	0	7	10	0	10	5	10	4	2	0	2	0	0	3	0	0	0	3	6	0	2	2	0	0	0	0	0	0	0	3	3	0	2	0	0	0	0	0	4	2	0	2
La-related protein 4B OS=Homo sapiens GN=LARP4B PE=1 SV=3	LAR4B_HUMAN	LARP4B	81 kDa	0	0	0	3	0	0	0	0	0	0	3	0	0	0	0	0	0	0	0	0	0	0	0	0	0	0	2	0	0	0	0	0	0	2	0	0	0	0	0	0	0	0	0	0	0	0
Leucine--tRNA ligase, cytoplasmic OS=Homo sapiens GN=LARS PE=1 SV=2	SYLC_HUMAN	LARS	134 kDa	0	0	4	0	0	0	0	0	0	0	0	4	0	0	0	0	0	7	0	0	0	0	0	0	0	0	0	0	3	7	0	0	4	0	0	0	0	0	0	13	5	0	6	0	2	0
Probable leucine--tRNA ligase, mitochondrial OS=Homo sapiens GN=LARS2 PE=1 SV=2	SYLM_HUMAN	LARS2	102 kDa	0	0	0	0	0	0	0	0	0	0	0	0	0	0	0	0	0	0	0	0	0	0	0	0	0	0	0	0	0	0	0	0	0	10	16	4	0	0	0	6	6	9	0	0	0	0
Ribosomal biogenesis protein LAS1L OS=Homo sapiens GN=LAS1L PE=1 SV=2	LAS1L_HUMAN	LAS1L	83 kDa	0	0	0	4	0	0	3	0	0	0	3	3	0	0	0	2	2	0	3	0	0	0	0	0	0	0	0	0	0	0	0	0	0	5	4	2	0	0	2	3	0	0	0	0	0	0
LIM and SH3 domain protein 1 OS=Homo sapiens GN=LASP1 PE=1 SV=2	LASP1_HUMAN	LASP1	30 kDa	0	0	0	0	0	0	0	0	0	0	0	0	0	0	0	0	0	0	0	0	0	0	0	0	0	0	0	0	0	0	0	0	0	0	0	0	0	0	0	0	0	0	0	0	0	0
Serine/threonine-protein kinase LATS1 OS=Homo sapiens GN=LATS1 PE=1 SV=1	LATS1_HUMAN	LATS1	127 kDa	0	0	0	0	0	0	0	0	2	0	0	2	0	0	0	0	0	0	0	0	0	0	0	0	0	0	0	0	0	0	0	0	0	0	0	0	2	0	0	0	0	0	0	0	0	0
Lamin-B receptor OS=Homo sapiens GN=LBR PE=1 SV=2	LBR_HUMAN	LBR	71 kDa	48	49	43	39	3	55	38	2	17	4	11	21	12	9	3	7	6	65	0	10	40	25	29	32	26	39	24	42	14	46	40	24	52	21	5	2	63	66	23	35	16	23	31	24	31	18
Lipocalin-1 OS=Homo sapiens GN=LCN1 PE=1 SV=1	LCN1_HUMAN	LCN1	19 kDa	0	0	0	0	0	0	0	0	0	0	0	0	0	0	0	0	8	0	0	11	0	0	0	0	0	0	0	0	0	0	0	0	0	0	0	2	0	0	2	0	0	3	0	0	0	0
L-lactate dehydrogenase A chain OS=Homo sapiens GN=LDHA PE=1 SV=2	LDHA_HUMAN	LDHA	37 kDa	0	8	0	0	2	0	0	5	0	0	0	0	11	0	0	3	0	0	0	0	0	0	0	0	4	0	0	0	0	6	0	0	5	0	2	6	3	2	8	4	0	0	0	0	2	0
L-lactate dehydrogenase B chain OS=Homo sapiens GN=LDHB PE=1 SV=2	LDHB_HUMAN	LDHB	37 kDa	0	5	2	0	0	0	0	4	0	0	0	0	10	2	0	0	0	0	0	0	0	0	0	0	4	0	0	0	0	5	0	0	0	0	2	9	0	0	13	4	4	0	0	0	0	0
L-lactate dehydrogenase C chain OS=Homo sapiens GN=LDHC PE=1 SV=4	LDHC_HUMAN	LDHC	36 kDa	0	0	0	0	0	0	0	0	0	0	0	0	0	0	0	0	0	0	0	0	0	0	0	0	0	0	0	0	0	0	0	0	0	0	0	0	0	0	0	0	0	0	0	0	0	0
Inner nuclear membrane protein Man1 OS=Homo sapiens GN=LEMD3 PE=1 SV=2	MAN1_HUMAN	LEMD3	100 kDa	0	0	9	2	0	6	0	0	4	0	4	0	2	0	4	0	0	5	2	0	3	7	4	5	8	4	4	2	0	6	0	2	3	7	3	0	22	6	4	2	0	0	8	0	5	6
Leukocyte receptor cluster member 8 OS=Homo sapiens GN=LENG8 PE=1 SV=2	LENG8_HUMAN	LENG8	86 kDa	2	0	0	0	0	0	0	0	0	0	0	0	0	0	0	0	0	0	0	0	0	0	0	0	0	0	0	0	0	0	0	0	0	0	0	0	0	0	0	0	0	0	0	0	0	0
LETM1 and EF-hand domain-containing protein 1, mitochondrial OS=Homo sapiens GN=LETM1 PE=1 SV=1	LETM1_HUMAN	LETM1	83 kDa	4	2	6	7	2	12	4	0	2	12	13	6	5	7	7	2	0	9	2	3	2	11	0	0	0	0	2	10	4	18	2	2	4	38	40	33	12	20	11	59	92	66	21	35	27	8
Galectin-3 OS=Homo sapiens GN=LGALS3 PE=1 SV=5	LEG3_HUMAN	LGALS3	26 kDa	0	0	0	0	0	0	0	0	0	3	0	0	0	0	0	0	0	0	0	0	0	0	0	0	0	0	0	0	0	0	0	0	0	0	0	0	0	0	0	0	0	0	0	0	0	0
Galectin-7 OS=Homo sapiens GN=LGALS7 PE=1 SV=2	LEG7_HUMAN	LGALS7	15 kDa	0	0	0	0	0	0	0	0	0	2	0	0	0	0	0	0	0	0	0	0	0	0	0	0	0	0	0	0	0	0	0	0	0	0	0	0	0	0	0	0	0	0	0	0	0	0
LIM domain and actin-binding protein 1 OS=Homo sapiens GN=LIMA1 PE=1 SV=1	LIMA1_HUMAN	LIMA1	85 kDa	0	0	0	0	0	0	0	0	0	0	0	0	0	0	2	0	0	0	0	0	0	0	0	0	0	0	0	0	0	0	0	0	0	0	0	0	0	0	0	0	0	0	0	0	0	0
LIM domain-containing protein 1 OS=Homo sapiens GN=LIMD1 PE=1 SV=1	LIMD1_HUMAN	LIMD1	72 kDa	0	0	0	0	0	0	0	0	3	0	0	2	2	2	0	0	0	0	0	0	0	0	0	0	0	0	0	0	0	0	0	0	0	0	0	0	4	2	0	0	0	0	2	0	0	0
Protein lin-54 homolog OS=Homo sapiens GN=LIN54 PE=1 SV=3	LIN54_HUMAN	LIN54	79 kDa	0	0	0	0	0	0	0	0	0	0	0	0	0	0	0	0	0	2	0	0	0	0	0	0	0	0	0	0	0	0	0	0	0	3	0	0	0	0	0	0	0	0	0	0	0	0
Lipase member H OS=Homo sapiens GN=LIPH PE=1 SV=1	LIPH_HUMAN	LIPH	51 kDa	0	0	0	0	0	0	0	0	0	0	0	0	0	0	0	0	0	0	0	0	0	0	0	0	0	0	0	0	0	0	0	0	0	0	0	0	0	0	0	0	0	0	0	0	0	0
Lethal(2) giant larvae protein homolog 1 OS=Homo sapiens GN=LLGL1 PE=1 SV=3	L2GL1_HUMAN	LLGL1	115 kDa	0	0	0	0	0	0	0	0	0	0	0	0	0	0	0	0	0	0	0	0	0	0	0	0	0	0	0	0	0	0	0	0	0	0	0	0	0	0	0	0	0	0	0	0	0	0
Protein ERGIC-53 OS=Homo sapiens GN=LMAN1 PE=1 SV=2	LMAN1_HUMAN	LMAN1	58 kDa	11	25	23	2	0	0	2	2	0	0	0	0	3	0	0	2	2	0	0	2	0	0	0	0	0	0	0	7	6	11	2	2	6	2	0	0	5	9	3	5	4	0	0	0	0	0
Prelamin-A/C OS=Homo sapiens GN=LMNA PE=1 SV=1	LMNA_HUMAN	LMNA	74 kDa	0	0	0	0	0	0	0	0	0	0	0	0	0	0	0	0	0	0	0	0	0	0	0	0	0	0	0	0	0	0	0	0	0	0	0	0	0	0	0	2	0	0	0	0	0	0
Lamin-B1 OS=Homo sapiens GN=LMNB1 PE=1 SV=2	LMNB1_HUMAN	LMNB1	66 kDa	0	0	0	0	0	0	0	0	0	0	0	0	0	0	0	0	0	0	0	0	0	0	0	0	0	0	0	0	0	0	0	0	0	0	0	0	0	0	0	2	0	0	0	0	0	0
Leucyl-cystinyl aminopeptidase OS=Homo sapiens GN=LNPEP PE=1 SV=3	LCAP_HUMAN	LNPEP	117 kDa	3	0	6	0	0	0	0	0	0	0	0	0	0	0	0	0	0	0	0	0	0	0	0	0	0	0	0	0	0	3	0	0	0	3	0	0	6	12	5	6	0	0	6	0	0	0
Protein lunapark OS=Homo sapiens GN=LNP PE=1 SV=2	LNP_HUMAN	LNPK	48 kDa	3	3	0	0	0	0	0	0	0	0	0	0	0	0	0	0	0	0	0	0	0	0	0	0	0	0	0	0	0	0	0	0	0	0	0	0	0	0	0	0	0	0	0	0	0	0
Lon protease homolog, mitochondrial OS=Homo sapiens GN=LONP1 PE=1 SV=2	LONM_HUMAN	LONP1	106 kDa	0	0	0	0	0	0	0	0	0	0	0	0	0	0	2	0	0	0	0	0	0	0	0	2	0	0	0	0	0	0	0	0	0	9	16	3	0	0	0	7	8	0	2	0	0	2
Lysophosphatidylcholine acyltransferase 1 OS=Homo sapiens GN=LPCAT1 PE=1 SV=2	PCAT1_HUMAN	LPCAT1	59 kDa	0	0	0	0	0	0	0	0	0	0	0	0	0	0	0	0	2	0	0	2	0	0	0	0	0	0	0	0	0	2	0	0	2	0	0	0	0	0	0	0	0	0	0	0	0	0
Lipopolysaccharide-responsive and beige-like anchor protein OS=Homo sapiens GN=LRBA PE=1 SV=4	LRBA_HUMAN	LRBA	319 kDa	16	0	2	18	5	74	64	23	115	6	70	58	10	9	41	6	0	128	22	4	101	72	103	107	30	98	62	9	7	112	2	11	109	76	36	0	114	166	27	72	56	20	130	95	39	20
Leucine-rich repeat and calponin homology domain-containing protein 1 OS=Homo sapiens GN=LRCH1 PE=1 SV=3	LRCH1_HUMAN	LRCH1	81 kDa	0	0	0	0	0	0	0	0	0	0	0	0	0	0	0	0	0	0	0	0	0	0	0	0	0	0	0	0	0	0	0	0	0	0	0	0	0	0	0	0	0	0	0	0	0	0
Leucine-rich repeat and calponin homology domain-containing protein 2 OS=Homo sapiens GN=LRCH2 PE=2 SV=2	LRCH2_HUMAN	LRCH2	85 kDa	0	0	0	0	0	0	0	0	0	0	0	0	0	0	0	0	0	0	0	0	0	0	0	0	0	0	0	0	0	0	0	0	0	0	0	0	0	0	0	0	0	0	0	0	0	0
Leucine-rich repeat and calponin homology domain-containing protein 3 OS=Homo sapiens GN=LRCH3 PE=1 SV=2	LRCH3_HUMAN	LRCH3	86 kDa	0	0	0	0	0	0	0	0	0	0	0	0	0	0	0	0	0	0	0	0	0	0	0	0	0	0	0	0	0	0	0	0	0	0	0	0	0	0	0	0	0	0	0	0	0	0
Leucine-rich repeat and calponin homology domain-containing protein 4 OS=Homo sapiens GN=LRCH4 PE=1 SV=2	LRCH4_HUMAN	LRCH4	73 kDa	0	0	0	0	0	0	0	0	0	0	0	0	0	0	0	0	0	0	0	0	0	0	0	0	0	0	0	0	0	0	0	0	0	0	0	0	0	0	0	0	0	0	0	0	0	0
Leucine-rich repeats and immunoglobulin-like domains protein 2 OS=Homo sapiens GN=LRIG2 PE=2 SV=3	LRIG2_HUMAN	LRIG2	119 kDa	0	0	0	0	0	0	0	0	0	0	0	0	0	0	0	0	0	0	0	0	0	0	0	0	0	0	0	0	0	0	0	0	0	0	0	0	0	0	0	0	0	0	0	0	0	0
Low-density lipoprotein receptor-related protein 1B OS=Homo sapiens GN=LRP1B PE=1 SV=2	LRP1B_HUMAN	LRP1B	515 kDa	0	0	0	0	0	0	0	0	0	0	0	0	0	0	0	0	0	3	0	0	2	2	0	0	0	0	0	0	0	0	0	0	0	0	0	0	0	0	0	0	0	0	2	0	0	0
Low-density lipoprotein receptor-related protein 2 OS=Homo sapiens GN=LRP2 PE=1 SV=3	LRP2_HUMAN	LRP2	522 kDa	0	0	0	0	0	0	0	0	0	0	0	0	0	0	0	0	0	2	0	0	0	5	0	3	0	0	0	0	0	3	0	0	0	0	0	0	0	0	0	0	0	0	0	0	0	0
Leucine-rich PPR motif-containing protein, mitochondrial OS=Homo sapiens GN=LRPPRC PE=1 SV=3	LPPRC_HUMAN	LRPPRC	158 kDa	0	7	3	5	0	6	0	2	4	4	3	8	6	10	4	0	5	5	0	8	4	7	6	9	11	2	0	8	14	13	2	14	5	21	30	14	6	0	2	47	71	40	27	21	15	5
Leucine-rich repeat-containing protein 15 OS=Homo sapiens GN=LRRC15 PE=2 SV=2	LRC15_HUMAN	LRRC15	64 kDa	0	0	0	0	0	0	0	0	0	0	0	0	0	0	0	0	0	0	0	0	0	0	0	0	0	0	0	0	0	0	0	0	0	0	0	0	0	0	0	0	0	0	0	0	0	0
Leucine-rich repeat-containing protein 40 OS=Homo sapiens GN=LRRC40 PE=1 SV=1	LRC40_HUMAN	LRRC40	68 kDa	0	0	0	0	0	3	0	0	0	0	0	0	0	0	5	0	0	0	0	0	0	0	0	0	0	0	0	0	0	0	0	0	0	0	0	0	0	0	0	0	0	0	0	0	0	0
Leucine-rich repeat-containing protein 47 OS=Homo sapiens GN=LRRC47 PE=1 SV=1	LRC47_HUMAN	LRRC47	63 kDa	2	0	0	0	0	0	0	0	0	0	0	0	0	0	0	0	0	0	0	0	0	0	0	0	0	0	0	0	0	0	0	0	0	0	0	0	0	0	0	0	0	0	0	0	0	0
Leucine-rich repeat-containing protein 57 OS=Homo sapiens GN=LRRC57 PE=1 SV=1	LRC57_HUMAN	LRRC57	27 kDa	0	0	0	0	0	0	0	0	2	3	0	3	3	2	0	0	0	0	0	0	0	0	0	0	4	0	0	2	0	0	4	0	0	0	0	0	4	0	0	0	0	0	0	0	0	0
Leucine-rich repeat-containing protein 59 OS=Homo sapiens GN=LRRC59 PE=1 SV=1	LRC59_HUMAN	LRRC59	35 kDa	5	12	10	5	5	4	4	5	6	0	0	3	7	6	0	5	4	4	3	4	4	3	2	2	6	4	3	7	4	5	6	7	6	0	2	4	6	8	5	6	3	3	2	2	5	3
Leucine-rich repeat flightless-interacting protein 1 OS=Homo sapiens GN=LRRFIP1 PE=1 SV=2	LRRF1_HUMAN	LRRFIP1	89 kDa	3	0	4	0	0	3	0	0	0	0	0	4	0	0	0	0	0	0	0	0	0	3	0	0	5	0	3	0	0	0	0	0	0	0	0	0	6	2	0	3	0	0	2	0	2	0
Large subunit GTPase 1 homolog OS=Homo sapiens GN=LSG1 PE=1 SV=2	LSG1_HUMAN	LSG1	75 kDa	2	0	3	0	0	2	0	0	0	0	0	0	0	0	0	0	0	0	0	0	0	0	0	0	0	4	3	0	0	3	2	0	2	0	0	0	0	0	2	0	0	0	0	0	0	0
Protein LSM14 homolog B OS=Homo sapiens GN=LSM14B PE=1 SV=1	LS14B_HUMAN	LSM14B	42 kDa	0	0	0	0	0	0	0	0	0	0	0	0	0	0	0	0	0	0	0	0	0	0	0	0	0	0	0	0	0	0	0	0	0	0	0	0	0	0	0	0	0	0	0	0	0	0
Lipolysis-stimulated lipoprotein receptor OS=Homo sapiens GN=LSR PE=1 SV=4	LSR_HUMAN	LSR	71 kDa	2	0	0	0	0	0	0	0	0	0	0	0	0	0	0	0	0	0	0	0	0	0	0	0	0	0	0	3	0	0	3	0	0	0	0	0	3	0	4	0	0	0	0	0	0	0
Lactotransferrin OS=Homo sapiens GN=LTF PE=1 SV=6	TRFL_HUMAN	LTF	78 kDa	0	0	0	0	0	0	0	0	0	0	0	0	0	0	0	0	15	0	0	9	0	0	0	0	0	0	0	0	0	0	0	0	0	0	0	0	0	0	0	0	0	3	0	0	0	0
E3 ubiquitin-protein ligase listerin OS=Homo sapiens GN=LTN1 PE=1 SV=6	LTN1_HUMAN	LTN1	201 kDa	2	0	2	6	0	19	8	0	5	6	0	2	0	0	0	14	7	5	18	5	11	7	0	3	5	7	3	0	0	0	0	0	0	0	0	0	0	0	0	8	3	0	0	0	2	0
Protein LTV1 homolog OS=Homo sapiens GN=LTV1 PE=1 SV=1	LTV1_HUMAN	LTV1	55 kDa	4	0	0	10	0	0	8	0	0	0	0	4	0	0	0	8	8	2	3	9	0	0	0	0	0	0	0	3	3	0	3	0	0	3	0	2	0	0	0	0	0	0	0	0	0	0
Putative RNA-binding protein Luc7-like 2 OS=Homo sapiens GN=LUC7L2 PE=1 SV=2	LC7L2_HUMAN	LUC7L2	47 kDa	4	9	0	4	6	0	0	4	0	5	0	7	4	4	0	2	2	3	2	5	0	0	0	0	0	0	0	3	0	0	2	0	8	0	0	11	6	0	9	2	0	0	0	0	0	0
Luc7-like protein 3 OS=Homo sapiens GN=LUC7L3 PE=1 SV=2	LC7L3_HUMAN	LUC7L3	51 kDa	0	4	0	2	0	0	0	4	0	0	0	2	0	0	0	0	2	0	0	4	0	0	0	0	0	0	0	2	0	0	0	0	0	0	0	5	0	0	2	0	0	0	0	0	0	0
Leucine zipper protein 1 OS=Homo sapiens GN=LUZP1 PE=1 SV=2	LUZP1_HUMAN	LUZP1	120 kDa	0	0	0	0	0	0	0	0	0	0	0	0	0	0	0	0	0	0	0	0	0	0	0	0	0	0	0	0	0	0	0	0	0	0	0	0	2	0	0	0	0	0	0	0	0	0
Cell growth-regulating nucleolar protein OS=Homo sapiens GN=LYAR PE=1 SV=2	LYAR_HUMAN	LYAR	44 kDa	18	20	27	66	149	54	49	125	22	20	0	23	34	39	25	56	60	16	41	57	9	30	21	31	24	23	15	29	20	51	17	32	32	32	54	46	51	46	47	34	41	8	33	22	15	32
Acyl-protein thioesterase 2 OS=Homo sapiens GN=LYPLA2 PE=1 SV=1	LYPA2_HUMAN	LYPLA2	25 kDa	3	3	2	4	7	7	5	4	7	4	0	0	7	4	2	2	0	6	0	2	5	5	4	6	8	6	5	4	2	2	2	3	3	7	0	0	5	7	0	4	0	0	5	5	4	7
Lysophospholipase-like protein 1 OS=Homo sapiens GN=LYPLAL1 PE=1 SV=3	LYPL1_HUMAN	LYPLAL1	26 kDa	0	0	0	0	0	0	0	0	0	0	0	0	0	0	0	0	0	0	0	0	0	0	0	0	0	0	0	0	0	0	0	0	0	0	0	0	0	0	0	0	0	0	0	0	0	0
Lysosomal-trafficking regulator OS=Homo sapiens GN=LYST PE=1 SV=3	LYST_HUMAN	LYST	429 kDa	0	0	0	0	0	0	0	0	6	0	0	0	0	0	0	0	0	0	0	0	0	0	0	0	0	0	0	0	0	0	0	0	0	0	0	0	0	0	0	0	0	0	0	0	0	0
Lysozyme C OS=Homo sapiens GN=LYZ PE=1 SV=1	LYSC_HUMAN	LYZ	17 kDa	0	0	0	0	0	0	0	0	0	0	6	0	0	0	0	0	2	0	0	2	0	0	0	0	0	0	0	0	0	0	0	0	0	0	0	0	0	0	0	0	0	16	0	0	0	0
Protein LZIC OS=Homo sapiens GN=LZIC PE=1 SV=1	LZIC_HUMAN	LZIC	21 kDa	0	0	0	0	0	0	0	0	0	0	0	0	0	0	0	0	0	0	0	0	0	0	0	0	0	0	0	0	0	0	0	0	0	0	0	0	2	0	0	0	0	0	0	0	0	0
Microtubule-actin cross-linking factor 1, isoforms 1/2/3/5 OS=Homo sapiens GN=MACF1 PE=1 SV=4	MACF1_HUMAN	MACF1	838 kDa	0	0	0	0	0	41	2	0	16	2	19	11	0	0	15	0	0	39	2	0	66	15	9	23	8	3	18	0	0	41	0	2	33	4	0	0	18	17	8	31	26	10	94	58	29	8
Macoilin OS=Homo sapiens GN=TMEM57 PE=1 SV=1	MACOI_HUMAN	MACO1	76 kDa	0	0	3	0	0	0	0	0	0	0	0	0	0	0	0	0	0	0	0	0	0	2	0	0	0	0	0	0	0	5	0	0	2	0	0	0	5	0	0	0	0	0	2	0	0	0
Melanoma-associated antigen B2 OS=Homo sapiens GN=MAGEB2 PE=1 SV=3	MAGB2_HUMAN	MAGEB2	35 kDa	0	0	0	0	0	0	0	0	0	0	0	0	0	0	0	0	0	0	0	3	0	0	0	0	0	0	0	0	0	0	0	0	0	0	0	0	0	0	0	0	0	0	0	0	0	0
Melanoma-associated antigen D1 OS=Homo sapiens GN=MAGED1 PE=1 SV=3	MAGD1_HUMAN	MAGED1	86 kDa	0	0	0	3	0	0	0	0	0	4	4	0	0	0	2	0	2	3	0	3	0	0	0	0	3	0	0	0	0	0	0	0	0	3	6	0	0	0	0	0	0	0	0	0	0	0
Melanoma-associated antigen D2 OS=Homo sapiens GN=MAGED2 PE=1 SV=2	MAGD2_HUMAN	MAGED2	65 kDa	0	0	0	5	0	3	9	0	0	0	0	10	0	0	0	2	8	7	0	5	0	0	0	0	0	0	0	4	5	4	3	0	2	6	0	0	3	0	0	4	0	0	3	0	0	3
Magnesium transporter protein 1 OS=Homo sapiens GN=MAGT1 PE=1 SV=1	MAGT1_HUMAN	MAGT1	38 kDa	0	0	0	0	0	0	0	0	0	0	0	0	0	0	0	0	0	0	0	0	0	0	0	0	0	0	0	0	0	0	0	0	0	0	0	0	0	0	0	0	0	0	0	0	0	0
m-AAA protease-interacting protein 1, mitochondrial OS=Homo sapiens GN=MAIP1 PE=1 SV=1	MAIP1_HUMAN	MAIP1	33 kDa	0	0	0	0	0	0	0	0	0	0	0	0	0	0	0	0	0	0	0	0	0	0	0	0	0	0	0	0	0	0	0	0	0	0	0	0	0	0	0	2	2	0	0	0	0	0
Endoplasmic reticulum mannosyl-oligosaccharide 1,2-alpha-mannosidase OS=Homo sapiens GN=MAN1B1 PE=1 SV=2	MA1B1_HUMAN	MAN1B1	80 kDa	0	0	0	0	0	0	0	0	0	0	0	0	0	0	0	0	0	0	2	0	0	0	0	0	0	0	0	0	0	0	0	0	0	0	0	0	0	0	0	0	0	0	0	0	0	0
Amine oxidase [flavin-containing] A OS=Homo sapiens GN=MAOA PE=1 SV=1	AOFA_HUMAN	MAOA	60 kDa	0	0	18	45	0	27	30	0	19	14	36	7	3	5	19	34	6	32	26	6	45	7	0	0	32	0	0	0	2	4	0	3	6	5	8	2	8	18	15	5	49	14	27	40	17	12
Microtubule-associated protein 1A OS=Homo sapiens GN=MAP1A PE=1 SV=6	MAP1A_HUMAN	MAP1A	305 kDa	0	0	0	2	0	0	0	0	0	0	0	0	0	0	0	0	0	0	0	0	0	0	0	0	0	0	0	0	0	0	0	0	0	0	0	0	0	0	0	0	0	0	0	0	0	0
Microtubule-associated protein 1B OS=Homo sapiens GN=MAP1B PE=1 SV=2	MAP1B_HUMAN	MAP1B	271 kDa	0	0	0	0	2	10	0	0	5	8	14	18	0	0	9	0	0	9	0	0	10	14	12	10	8	14	17	2	0	19	0	0	18	11	7	0	30	23	3	27	7	15	29	22	17	8
Dual specificity mitogen-activated protein kinase kinase 3 OS=Homo sapiens GN=MAP2K3 PE=1 SV=2	MP2K3_HUMAN	MAP2K3	39 kDa	0	0	0	0	0	0	0	0	0	0	0	0	0	0	0	0	0	0	0	0	0	0	0	0	0	0	0	0	0	0	0	0	0	0	0	0	0	0	2	0	0	0	0	0	0	0
Dual specificity mitogen-activated protein kinase kinase 7 OS=Homo sapiens GN=MAP2K7 PE=1 SV=2	MP2K7_HUMAN	MAP2K7	47 kDa	0	0	0	0	0	0	0	0	0	0	0	0	0	0	0	0	0	0	0	0	0	0	0	0	0	0	0	0	0	0	0	0	0	0	0	0	3	0	0	0	0	0	0	0	0	0
Mitogen-activated protein kinase kinase kinase MLK4 OS=Homo sapiens GN=MLK4 PE=1 SV=1	M3KL4_HUMAN	MAP3K21	114 kDa	0	0	0	0	0	0	0	0	0	0	0	2	0	0	0	0	0	0	0	0	0	0	0	0	0	0	0	0	0	0	0	0	0	0	0	0	15	12	11	0	0	0	0	0	0	0
Mitogen-activated protein kinase kinase kinase 4 OS=Homo sapiens GN=MAP3K4 PE=1 SV=2	M3K4_HUMAN	MAP3K4	182 kDa	0	0	0	0	0	0	0	0	0	0	0	0	0	0	0	0	0	0	0	0	0	0	0	0	0	0	0	0	0	0	0	0	0	0	0	0	0	0	2	0	0	0	0	0	0	0
Microtubule-associated protein 4 OS=Homo sapiens GN=MAP4 PE=1 SV=3	MAP4_HUMAN	MAP4	121 kDa	25	15	39	4	9	25	2	10	17	23	20	19	10	6	17	11	8	24	0	0	7	22	21	25	19	25	24	7	2	26	4	2	30	21	2	4	50	35	12	17	23	12	25	30	21	26
Mitogen-activated protein kinase kinase kinase kinase 3 OS=Homo sapiens GN=MAP4K3 PE=1 SV=1	M4K3_HUMAN	MAP4K3	101 kDa	0	0	0	0	0	0	0	0	0	0	0	0	0	0	0	0	0	0	0	0	0	0	0	0	0	0	0	0	0	0	3	9	11	0	0	0	0	0	0	0	0	0	10	19	10	0
Mitogen-activated protein kinase kinase kinase kinase 4 OS=Homo sapiens GN=MAP4K4 PE=1 SV=2	M4K4_HUMAN	MAP4K4	142 kDa	5	0	5	0	0	11	0	0	7	7	5	20	0	0	3	0	0	17	0	2	11	9	0	0	6	0	0	0	2	6	0	0	8	2	0	2	8	0	0	8	0	5	12	0	3	0
Mitogen-activated protein kinase kinase kinase kinase 5 OS=Homo sapiens GN=MAP4K5 PE=1 SV=1	M4K5_HUMAN	MAP4K5	95 kDa	0	0	0	0	0	0	0	0	0	0	0	0	0	0	0	0	0	0	0	0	0	0	0	0	0	0	0	0	0	0	33	17	21	0	0	0	0	0	0	0	0	0	31	34	27	0
MAP7 domain-containing protein 2 OS=Homo sapiens GN=MAP7D2 PE=1 SV=2	MA7D2_HUMAN	MAP7D2	82 kDa	0	0	0	0	0	0	0	0	0	0	0	0	0	0	0	0	0	0	0	0	0	0	0	0	0	0	0	0	0	0	0	0	0	0	0	0	0	0	0	0	0	0	0	0	0	0
MAP7 domain-containing protein 3 OS=Homo sapiens GN=MAP7D3 PE=1 SV=2	MA7D3_HUMAN	MAP7D3	98 kDa	0	0	0	0	4	0	0	0	2	3	2	8	0	2	0	0	0	11	0	0	11	3	4	2	3	3	4	0	0	4	4	0	6	7	0	0	8	0	0	0	0	0	2	0	6	5
Microtubule-associated protein RP/EB family member 2 OS=Homo sapiens GN=MAPRE2 PE=1 SV=1	MARE2_HUMAN	MAPRE2	37 kDa	0	0	0	0	0	0	0	0	0	0	0	0	0	0	0	0	0	0	0	0	0	0	0	0	0	0	0	0	0	0	0	0	0	0	0	0	2	3	0	0	0	0	0	0	0	0
Microtubule-associated protein tau OS=Homo sapiens GN=MAPT PE=1 SV=5	TAU_HUMAN	MAPT	79 kDa	0	0	0	0	0	0	0	0	0	0	0	0	0	0	0	0	0	0	0	0	0	0	0	0	0	0	0	0	0	0	0	0	0	0	0	0	0	0	0	0	0	0	0	0	0	0
Mitochondrial amidoxime-reducing component 1 OS=Homo sapiens GN=MARC1 PE=1 SV=1	MARC1_HUMAN	MARC1	38 kDa	0	0	0	7	5	5	4	0	7	5	0	4	3	0	4	0	0	5	0	0	5	4	0	0	0	0	0	0	0	5	0	4	4	0	0	0	4	5	0	3	0	0	0	0	4	5
Mitochondrial amidoxime reducing component 2 OS=Homo sapiens GN=MARC2 PE=1 SV=1	MARC2_HUMAN	MARC2	38 kDa	8	7	13	8	25	11	6	15	14	17	0	10	20	25	14	3	5	7	2	7	10	16	23	17	17	10	8	19	9	14	12	9	14	3	14	10	8	16	9	7	11	21	9	11	15	15
Myristoylated alanine-rich C-kinase substrate OS=Homo sapiens GN=MARCKS PE=1 SV=4	MARCS_HUMAN	MARCKS	32 kDa	5	4	0	4	4	6	3	0	0	3	0	2	0	2	0	0	0	2	0	0	4	2	0	0	0	0	0	0	0	0	2	0	0	0	0	5	2	0	5	3	0	0	3	0	0	6
MARCKS-related protein OS=Homo sapiens GN=MARCKSL1 PE=1 SV=2	MRP_HUMAN	MARCKSL1	20 kDa	4	4	0	0	2	0	0	2	0	0	0	0	2	2	0	0	0	0	0	0	0	0	0	0	0	0	2	0	0	2	0	0	0	0	0	0	0	0	2	0	0	0	0	0	0	0
Meiosis arrest female protein 1 OS=Homo sapiens GN=KIAA0430 PE=1 SV=6	MARF1_HUMAN	MARF1	193 kDa	0	0	0	0	0	0	0	0	0	0	0	0	0	0	0	0	0	0	0	0	0	2	0	2	0	0	0	0	0	0	0	0	0	0	0	0	0	0	0	0	0	0	0	0	0	0
Serine/threonine-protein kinase MARK1 OS=Homo sapiens GN=MARK1 PE=1 SV=2	MARK1_HUMAN	MARK1	89 kDa	0	0	0	0	0	0	0	0	0	0	0	0	0	0	0	0	0	0	0	0	0	0	0	0	0	0	0	0	0	0	2	0	0	0	0	0	0	0	0	0	0	0	0	0	0	2
Serine/threonine-protein kinase MARK2 OS=Homo sapiens GN=MARK2 PE=1 SV=2	MARK2_HUMAN	MARK2	88 kDa	0	0	0	0	0	0	0	0	0	0	0	0	0	0	0	0	0	0	0	0	0	0	0	0	0	0	0	0	0	0	0	0	0	0	0	0	4	0	5	0	0	0	0	0	0	0
MAP/microtubule affinity-regulating kinase 3 OS=Homo sapiens GN=MARK3 PE=1 SV=4	MARK3_HUMAN	MARK3	84 kDa	0	0	0	0	0	3	0	0	0	0	0	0	0	0	0	0	0	3	0	0	0	0	0	0	0	0	0	0	0	0	0	0	0	0	0	0	0	0	5	0	0	0	0	0	0	0
Methionine--tRNA ligase, cytoplasmic OS=Homo sapiens GN=MARS PE=1 SV=2	SYMC_HUMAN	MARS	101 kDa	0	0	2	2	0	0	0	0	0	3	5	0	0	0	0	0	0	7	0	0	0	0	4	2	2	4	2	0	0	7	0	0	4	2	4	2	4	0	2	4	0	0	3	2	0	0
Microtubule-associated serine/threonine-protein kinase 3 OS=Homo sapiens GN=MAST3 PE=1 SV=2	MAST3_HUMAN	MAST3	143 kDa	0	0	0	0	0	0	0	0	0	0	0	0	0	0	0	0	0	0	0	0	0	0	0	0	0	0	0	0	0	0	0	0	0	0	0	0	0	0	0	0	0	0	0	0	0	0
Serine/threonine-protein kinase greatwall OS=Homo sapiens GN=MASTL PE=1 SV=1	GWL_HUMAN	MASTL	97 kDa	0	0	0	0	0	0	0	0	0	0	0	0	0	0	0	0	0	0	0	0	0	0	0	0	0	0	0	0	0	0	0	0	0	2	0	0	0	0	0	0	0	0	0	0	0	0
Mitochondrial antiviral-signaling protein OS=Homo sapiens GN=MAVS PE=1 SV=2	MAVS_HUMAN	MAVS	57 kDa	13	33	19	46	56	62	30	47	46	42	47	49	48	47	43	27	30	32	26	32	30	48	38	41	29	36	37	40	18	19	32	26	18	45	18	22	34	41	29	27	41	20	30	29	24	58
Protein MB21D2 OS=Homo sapiens GN=MB21D2 PE=1 SV=3	M21D2_HUMAN	MB21D2	56 kDa	0	0	0	0	0	0	0	0	0	0	0	0	0	0	0	0	0	0	12	16	6	0	0	0	0	0	0	0	0	0	0	0	0	0	0	0	0	0	0	0	0	0	0	0	0	0
Cell surface glycoprotein MUC18 OS=Homo sapiens GN=MCAM PE=1 SV=2	MUC18_HUMAN	MCAM	72 kDa	0	0	4	0	0	0	0	0	0	0	0	0	0	0	0	0	0	3	0	0	0	0	0	0	2	0	3	0	0	0	2	2	0	0	0	0	0	3	0	0	0	0	2	0	0	6
Methylcrotonoyl-CoA carboxylase subunit alpha, mitochondrial OS=Homo sapiens GN=MCCC1 PE=1 SV=3	MCCA_HUMAN	MCCC1	80 kDa	16	44	52	47	243	18	46	138	18	73	105	96	36	42	38	149	74	30	108	86	10	30	57	30	3	51	13	31	34	76	4	17	49	142	135	158	60	67	142	101	146	40	34	30	9	40
Methylcrotonoyl-CoA carboxylase beta chain, mitochondrial OS=Homo sapiens GN=MCCC2 PE=1 SV=1	MCCB_HUMAN	MCCC2	61 kDa	0	0	0	2	5	0	0	3	0	0	0	2	0	0	0	0	6	0	0	3	0	0	0	0	0	0	0	0	0	2	0	0	0	4	2	5	0	0	0	0	0	0	0	0	0	0
Induced myeloid leukemia cell differentiation protein Mcl-1 OS=Homo sapiens GN=MCL1 PE=1 SV=3	MCL1_HUMAN	MCL1	37 kDa	2	0	2	2	2	0	0	2	4	2	0	2	4	3	3	2	0	2	2	2	3	4	0	0	0	0	0	2	0	0	2	2	0	0	0	0	2	4	0	0	0	2	0	0	2	4
DNA replication licensing factor MCM3 OS=Homo sapiens GN=MCM3 PE=1 SV=3	MCM3_HUMAN	MCM3	91 kDa	2	0	0	11	0	0	8	0	2	0	3	2	0	0	0	10	5	0	9	4	0	2	3	0	0	5	0	5	2	3	0	0	6	4	2	0	4	0	4	2	0	0	5	0	2	0
DNA replication licensing factor MCM4 OS=Homo sapiens GN=MCM4 PE=1 SV=5	MCM4_HUMAN	MCM4	97 kDa	0	0	0	0	0	0	0	0	0	0	0	0	0	0	0	0	0	0	0	0	0	0	0	0	0	0	0	0	0	0	0	0	0	0	0	0	0	0	0	0	0	0	0	0	0	0
DNA replication licensing factor MCM5 OS=Homo sapiens GN=MCM5 PE=1 SV=5	MCM5_HUMAN	MCM5	82 kDa	0	0	0	0	0	0	0	0	0	0	0	0	0	0	0	0	0	0	0	0	0	0	0	0	0	0	0	2	0	0	0	0	0	0	0	0	0	0	0	0	0	0	0	0	0	0
DNA replication licensing factor MCM7 OS=Homo sapiens GN=MCM7 PE=1 SV=4	MCM7_HUMAN	MCM7	81 kDa	0	0	0	0	0	0	2	0	0	0	0	0	0	0	0	0	0	0	0	0	0	0	0	0	0	0	0	0	0	0	0	0	0	0	0	0	0	0	0	0	0	0	0	0	0	0
MyoD family inhibitor OS=Homo sapiens GN=MDFI PE=1 SV=1	MDFI_HUMAN	MDFI	25 kDa	0	0	0	0	0	0	0	0	0	0	0	0	0	0	0	0	0	0	0	0	0	0	0	0	0	0	0	0	0	0	0	0	0	0	0	0	0	0	0	0	0	0	3	0	0	0
Malate dehydrogenase, mitochondrial OS=Homo sapiens GN=MDH2 PE=1 SV=3	MDHM_HUMAN	MDH2	36 kDa	0	0	0	0	0	0	0	4	0	0	0	0	8	2	0	0	0	0	0	0	0	0	0	0	0	0	0	0	0	2	0	0	2	3	5	4	2	2	7	6	4	2	0	0	0	0
Midasin OS=Homo sapiens GN=MDN1 PE=1 SV=2	MDN1_HUMAN	MDN1	633 kDa	0	0	0	0	0	93	0	0	51	9	9	21	0	0	8	14	17	65	22	24	48	35	0	0	16	0	0	0	2	23	0	6	21	3	3	0	0	3	5	22	4	3	31	0	0	0
Mediator of RNA polymerase II transcription subunit 1 OS=Homo sapiens GN=MED1 PE=1 SV=4	MED1_HUMAN	MED1	168 kDa	4	0	0	0	0	0	0	3	0	0	0	0	0	0	0	0	0	0	3	0	0	0	2	0	0	0	0	0	0	3	0	0	3	4	0	2	2	0	2	2	0	0	0	0	0	0
Mediator of RNA polymerase II transcription subunit 14 OS=Homo sapiens GN=MED14 PE=1 SV=2	MED14_HUMAN	MED14	161 kDa	0	0	0	0	0	0	0	0	0	0	0	2	0	0	0	0	0	0	0	0	0	0	0	0	0	0	0	0	0	0	0	0	0	0	0	0	0	0	0	0	0	0	0	0	0	0
Mediator of RNA polymerase II transcription subunit 23 OS=Homo sapiens GN=MED23 PE=1 SV=2	MED23_HUMAN	MED23	156 kDa	0	0	2	0	0	0	0	0	0	0	0	0	0	0	0	0	0	0	0	0	0	0	0	0	0	0	0	0	0	0	0	0	0	0	0	0	0	0	0	0	0	0	0	0	0	0
Mediator of RNA polymerase II transcription subunit 26 OS=Homo sapiens GN=MED26 PE=1 SV=2	MED26_HUMAN	MED26	65 kDa	0	0	0	0	0	0	0	0	0	0	0	0	0	0	0	0	0	0	0	0	0	0	0	0	0	0	0	0	0	0	0	0	0	0	0	0	0	0	0	0	0	0	0	0	0	0
Maternal embryonic leucine zipper kinase OS=Homo sapiens GN=MELK PE=1 SV=3	MELK_HUMAN	MELK	75 kDa	0	0	0	0	0	0	0	0	0	0	0	0	0	0	0	0	0	0	0	0	0	0	0	0	0	0	0	0	0	0	0	0	0	0	0	0	0	0	0	0	0	0	0	0	0	0
Methyltransferase-like protein 13 OS=Homo sapiens GN=METTL13 PE=1 SV=1	MET13_HUMAN	METTL13	79 kDa	2	0	0	0	0	2	6	0	0	2	0	0	0	0	0	0	3	3	0	0	0	0	0	0	0	3	0	0	0	2	0	0	0	0	0	0	0	0	4	0	0	0	0	0	0	0
Mitochondrial fission factor OS=Homo sapiens GN=MFF PE=1 SV=1	MFF_HUMAN	MFF	38 kDa	0	2	4	11	4	14	8	5	10	11	0	7	13	13	11	6	3	3	7	4	6	5	6	3	7	3	3	2	0	4	3	2	3	0	4	0	8	12	3	2	3	2	11	9	3	8
Mitofusin-2 OS=Homo sapiens GN=MFN2 PE=1 SV=3	MFN2_HUMAN	MFN2	86 kDa	0	0	0	0	0	0	0	0	0	2	2	0	0	0	0	0	0	0	0	0	0	0	0	0	0	0	0	0	0	0	0	0	0	0	0	0	0	0	0	0	0	0	0	0	0	0
MAX gene-associated protein OS=Homo sapiens GN=MGA PE=1 SV=3	MGAP_HUMAN	MGA	332 kDa	0	0	0	0	0	0	0	0	0	0	0	0	0	0	0	0	0	0	0	0	0	0	0	0	0	0	0	0	0	0	0	0	0	0	0	0	0	0	0	0	0	0	0	0	0	0
Melanoma inhibitory activity protein 3 OS=Homo sapiens GN=MIA3 PE=1 SV=1	MIA3_HUMAN	MIA3	214 kDa	4	0	0	0	6	0	0	5	0	0	5	4	0	0	0	0	0	3	0	0	11	0	4	0	0	3	2	0	3	5	0	0	2	12	8	0	18	7	9	11	4	3	2	0	2	0
[F-actin]-methionine sulfoxide oxidase MICAL3 OS=Homo sapiens GN=MICAL3 PE=1 SV=2	MICA3_HUMAN	MICAL3	224 kDa	0	0	0	0	0	0	0	0	0	0	0	4	0	0	0	0	0	0	7	3	42	0	0	0	0	0	0	0	0	0	32	31	118	0	0	0	2	0	0	0	0	0	125	124	64	0
MICAL-like protein 1 OS=Homo sapiens GN=MICALL1 PE=1 SV=2	MILK1_HUMAN	MICALL1	93 kDa	0	0	0	0	0	0	0	0	0	0	0	0	0	0	0	0	0	0	0	0	6	0	0	0	2	0	0	0	0	0	10	14	29	0	0	0	14	16	2	0	0	0	24	51	21	0
Calcium uptake protein 1, mitochondrial OS=Homo sapiens GN=MICU1 PE=1 SV=1	MICU1_HUMAN	MICU1	54 kDa	2	0	7	0	3	3	3	0	2	2	0	4	0	5	0	2	2	4	2	7	4	2	0	0	2	5	0	0	2	4	0	5	11	0	4	0	5	3	6	3	0	0	3	0	0	0
Calcium uptake protein 2, mitochondrial OS=Homo sapiens GN=MICU2 PE=1 SV=2	MICU2_HUMAN	MICU2	50 kDa	0	0	0	0	2	0	0	0	0	0	0	0	0	0	0	0	0	2	0	0	0	0	0	0	0	0	0	0	0	0	0	0	2	0	0	0	5	0	4	3	0	0	2	0	0	0
Mitochondrial dynamics protein MID51 OS=Homo sapiens GN=MIEF1 PE=1 SV=1	MID51_HUMAN	MIEF1	51 kDa	3	0	4	3	8	7	2	7	8	7	0	5	8	10	8	0	2	3	0	2	0	4	0	0	0	0	0	5	0	4	2	2	0	0	0	0	2	0	0	3	3	0	4	2	3	4
Mitochondrial dynamics protein MID49 OS=Homo sapiens GN=MIEF2 PE=1 SV=1	MID49_HUMAN	MIEF2	49 kDa	0	0	0	3	2	0	2	3	0	0	0	0	0	0	0	0	0	0	0	0	0	0	0	0	0	0	0	0	0	0	0	0	0	0	0	0	0	0	0	0	0	0	0	0	0	0
Mitoguardin 1 OS=Homo sapiens GN=MIGA1 PE=1 SV=1	MIGA1_HUMAN	MIGA1	71 kDa	0	0	6	7	6	20	14	9	19	9	22	14	14	14	21	3	0	6	6	4	5	3	0	2	3	0	4	0	0	0	2	6	6	6	0	2	3	2	0	2	5	0	7	10	11	11
Mitoguardin 2 OS=Homo sapiens GN=MIGA2 PE=1 SV=1	MIGA2_HUMAN	MIGA2	66 kDa	0	0	0	0	0	0	0	0	0	0	2	0	0	0	0	0	0	0	0	0	0	0	0	0	0	0	0	0	0	0	0	0	0	0	0	0	0	0	0	0	0	0	0	0	0	0
Proliferation marker protein Ki-67 OS=Homo sapiens GN=MKI67 PE=1 SV=2	KI67_HUMAN	MKI67	359 kDa	0	0	0	0	0	0	0	0	0	0	0	0	0	0	0	0	0	0	0	0	0	0	0	0	0	0	0	0	0	0	0	0	0	0	0	0	0	0	0	0	0	0	0	0	0	0
DNA mismatch repair protein Mlh1 OS=Homo sapiens GN=MLH1 PE=1 SV=1	MLH1_HUMAN	MLH1	85 kDa	0	0	0	0	0	0	0	0	0	0	0	0	0	0	0	0	0	0	0	0	0	0	0	0	0	0	0	0	0	0	0	0	0	0	0	0	0	0	0	0	0	0	0	0	0	0
Protein AF-10 OS=Homo sapiens GN=MLLT10 PE=1 SV=2	AF10_HUMAN	MLLT10	113 kDa	0	0	0	0	0	0	0	0	0	0	0	0	0	0	0	0	0	0	0	0	0	0	0	0	0	0	0	0	0	0	0	0	0	0	0	2	0	0	0	0	0	0	0	0	0	0
Max-like protein X OS=Homo sapiens GN=MLX PE=1 SV=2	MLX_HUMAN	MLX	33 kDa	0	0	0	0	2	0	0	0	3	0	0	0	0	0	0	0	0	0	0	0	0	0	0	0	0	0	0	0	0	0	0	0	0	0	0	0	0	0	0	0	0	0	0	0	0	0
Cob(I)yrinic acid a,c-diamide adenosyltransferase, mitochondrial OS=Homo sapiens GN=MMAB PE=1 SV=1	MMAB_HUMAN	MMAB	27 kDa	0	0	0	0	0	0	0	0	0	0	0	0	0	0	0	0	0	0	0	0	0	0	0	0	0	0	0	0	0	0	0	0	0	0	0	0	0	0	0	2	0	2	0	0	0	0
Membrane magnesium transporter 1 OS=Homo sapiens GN=MMGT1 PE=1 SV=1	MMGT1_HUMAN	MMGT1	15 kDa	0	0	0	0	0	0	0	0	0	0	0	0	0	0	0	0	0	0	0	0	2	0	0	0	2	0	0	0	0	0	3	0	2	0	0	0	0	4	2	0	0	0	0	0	0	0
MMS19 nucleotide excision repair protein homolog OS=Homo sapiens GN=MMS19 PE=1 SV=2	MMS19_HUMAN	MMS19	113 kDa	0	0	0	0	0	0	0	0	0	0	0	0	0	0	0	2	0	0	0	0	0	0	0	0	0	0	0	0	0	0	0	0	0	2	0	0	2	0	0	0	0	0	0	0	0	0
Multiple myeloma tumor-associated protein 2 OS=Homo sapiens GN=MMTAG2 PE=1 SV=1	MMTA2_HUMAN	MMTAG2	29 kDa	5	15	13	10	16	11	8	16	9	17	0	7	9	7	10	9	12	10	10	12	9	12	12	7	14	10	6	7	9	13	9	7	13	5	10	25	8	6	20	15	7	10	10	5	10	4
Protein MON2 homolog OS=Homo sapiens GN=MON2 PE=1 SV=3	MON2_HUMAN	MON2	190 kDa	0	0	3	0	0	0	0	0	0	0	0	2	0	0	0	0	0	2	14	5	15	0	0	0	0	3	0	0	0	0	0	0	0	0	0	0	5	4	5	4	4	0	0	0	0	0
M-phase phosphoprotein 9 OS=Homo sapiens GN=MPHOSPH9 PE=1 SV=4	MPP9_HUMAN	MPHOSPH9	133 kDa	0	0	0	0	0	0	0	0	0	0	0	0	0	0	0	0	0	0	0	0	2	0	0	0	0	0	0	0	0	0	0	0	0	0	0	0	0	0	0	0	0	0	0	0	0	0
Myosin phosphatase Rho-interacting protein OS=Homo sapiens GN=MPRIP PE=1 SV=3	MPRIP_HUMAN	MPRIP	117 kDa	0	0	0	0	0	0	0	0	0	0	0	4	0	0	0	2	5	0	0	2	0	0	0	0	0	0	0	0	0	0	0	0	0	4	0	0	0	0	2	0	0	0	0	0	0	0
Myelin protein zero-like protein 1 OS=Homo sapiens GN=MPZL1 PE=1 SV=1	MPZL1_HUMAN	MPZL1	29 kDa	0	0	0	0	0	0	0	0	0	0	0	0	0	0	0	0	0	0	0	0	0	0	0	0	0	0	0	0	0	0	0	0	0	0	0	0	0	0	5	0	0	0	0	0	0	0
Double-strand break repair protein MRE11 OS=Homo sapiens GN=MRE11 PE=1 SV=3	MRE11_HUMAN	MRE11	81 kDa	12	12	15	28	31	33	25	21	27	26	41	24	22	33	29	12	14	32	5	14	22	22	19	14	18	31	40	30	8	24	32	16	17	13	10	8	20	31	19	18	24	13	11	42	16	26
39S ribosomal protein L14, mitochondrial OS=Homo sapiens GN=MRPL14 PE=1 SV=1	RM14_HUMAN	MRPL14	16 kDa	0	0	0	0	0	0	0	0	0	0	0	0	0	0	0	0	0	0	0	0	0	0	0	0	0	0	0	0	0	0	0	0	0	0	0	0	0	0	0	0	0	0	0	0	0	0
39S ribosomal protein L20, mitochondrial OS=Homo sapiens GN=MRPL20 PE=1 SV=1	RM20_HUMAN	MRPL20	17 kDa	0	0	0	0	0	0	0	0	0	3	0	0	0	0	0	0	0	0	0	0	0	0	0	0	0	0	0	0	0	0	0	0	0	0	0	0	0	0	0	0	0	0	0	0	0	0
39S ribosomal protein L34, mitochondrial OS=Homo sapiens GN=MRPL34 PE=1 SV=1	RM34_HUMAN	MRPL34	10 kDa	2	2	0	0	0	0	2	0	0	2	0	0	0	0	0	0	2	0	0	0	0	0	0	0	2	0	0	0	2	0	2	0	0	0	0	2	2	0	2	0	0	0	0	0	2	0
39S ribosomal protein L36, mitochondrial OS=Homo sapiens GN=MRPL36 PE=1 SV=1	RM36_HUMAN	MRPL36	12 kDa	2	2	0	0	0	0	4	0	0	4	0	0	0	0	0	3	2	0	4	0	0	0	0	0	3	0	0	0	0	0	0	0	0	0	0	0	0	0	0	0	0	3	0	0	4	0
39S ribosomal protein L44, mitochondrial OS=Homo sapiens GN=MRPL44 PE=1 SV=1	RM44_HUMAN	MRPL44	38 kDa	0	0	0	0	0	0	0	0	0	0	0	0	0	0	0	0	0	0	0	0	0	0	0	0	0	0	0	0	0	0	0	0	0	0	0	3	0	0	0	0	0	0	0	0	0	0
39S ribosomal protein L51, mitochondrial OS=Homo sapiens GN=MRPL51 PE=1 SV=1	RM51_HUMAN	MRPL51	15 kDa	0	0	0	0	0	0	0	0	0	0	0	0	0	0	0	0	0	0	0	0	0	0	0	0	0	0	0	0	0	0	0	0	0	0	0	2	0	0	0	0	0	0	0	0	0	0
28S ribosomal protein S12, mitochondrial OS=Homo sapiens GN=MRPS12 PE=1 SV=1	RT12_HUMAN	MRPS12	15 kDa	0	0	0	2	3	0	0	2	0	2	0	2	2	2	0	3	0	0	3	0	0	0	0	0	2	0	0	0	0	2	0	0	0	0	0	5	2	2	4	0	0	2	0	0	0	0
28S ribosomal protein S15, mitochondrial OS=Homo sapiens GN=MRPS15 PE=1 SV=1	RT15_HUMAN	MRPS15	30 kDa	0	0	0	0	0	0	0	0	0	0	0	0	0	0	0	0	0	0	0	0	0	0	0	0	0	0	0	0	0	0	0	0	0	0	0	3	0	0	0	0	0	0	0	0	0	0
MKL/myocardin-like protein 2 OS=Homo sapiens GN=MKL2 PE=1 SV=3	MKL2_HUMAN	MRTFB	118 kDa	0	0	3	15	17	19	10	15	7	17	27	15	12	6	7	10	9	11	0	3	5	15	14	19	10	16	12	0	2	11	0	2	9	34	17	4	20	14	7	13	16	12	11	16	8	33
DNA mismatch repair protein Msh2 OS=Homo sapiens GN=MSH2 PE=1 SV=1	MSH2_HUMAN	MSH2	105 kDa	0	0	0	0	0	0	0	0	0	0	0	0	0	0	0	0	0	0	2	0	0	0	0	0	0	0	0	0	0	0	0	0	0	0	0	0	0	0	0	0	0	0	0	0	0	0
DNA mismatch repair protein Msh6 OS=Homo sapiens GN=MSH6 PE=1 SV=2	MSH6_HUMAN	MSH6	153 kDa	0	0	3	2	0	5	4	0	0	9	0	0	0	0	0	4	0	14	2	0	2	0	3	2	2	3	6	0	2	9	0	0	3	8	4	4	2	10	3	6	4	0	6	3	0	0
Protein misato homolog 1 OS=Homo sapiens GN=MSTO1 PE=1 SV=1	MSTO1_HUMAN	MSTO1	62 kDa	0	0	0	3	0	0	0	0	0	0	0	0	0	0	0	0	0	0	0	0	0	0	0	0	0	0	0	0	0	0	0	0	0	0	0	0	2	0	0	0	0	0	0	0	0	0
Cytochrome c oxidase subunit 2 OS=Homo sapiens GN=MT-CO2 PE=1 SV=1	COX2_HUMAN	MT-CO2	26 kDa	0	2	0	0	0	0	0	0	0	0	0	0	2	0	0	0	0	0	0	0	0	0	0	0	0	0	0	0	0	0	0	0	0	0	0	0	0	0	0	0	0	0	0	0	0	0
Mitochondrial carrier homolog 1 OS=Homo sapiens GN=MTCH1 PE=1 SV=1	MTCH1_HUMAN	MTCH1	42 kDa	2	0	0	0	0	0	0	0	2	0	0	0	0	0	0	0	0	0	0	0	0	0	0	0	0	0	0	0	0	0	0	0	0	0	0	0	0	0	0	0	0	0	0	0	0	0
Mitochondrial carrier homolog 2 OS=Homo sapiens GN=MTCH2 PE=1 SV=1	MTCH2_HUMAN	MTCH2	33 kDa	2	0	0	0	0	0	0	0	0	0	0	0	0	0	0	0	0	0	0	0	0	0	0	0	0	0	0	0	0	0	0	0	0	0	0	0	0	0	0	0	0	0	0	0	0	0
Protein LYRIC OS=Homo sapiens GN=MTDH PE=1 SV=2	LYRIC_HUMAN	MTDH	64 kDa	26	34	21	0	7	16	0	3	3	2	4	4	5	6	8	4	6	11	2	3	5	7	2	2	12	16	16	18	5	10	17	9	10	10	0	2	25	13	13	4	8	2	12	7	11	10
Transcription termination factor 1, mitochondrial OS=Homo sapiens GN=MTERF1 PE=1 SV=1	MTEF1_HUMAN	MTERF1	46 kDa	0	0	0	0	3	0	0	4	0	0	0	0	0	0	0	0	0	0	0	0	0	0	0	0	0	0	0	0	0	0	0	0	0	0	0	4	0	0	0	0	0	0	0	0	0	0
Mitochondrial fission regulator 1 OS=Homo sapiens GN=MTFR1 PE=1 SV=2	MTFR1_HUMAN	MTFR1	37 kDa	0	0	0	7	7	0	5	3	4	4	0	2	4	6	6	0	4	0	0	3	0	3	0	0	0	0	0	0	0	3	0	3	4	0	0	0	0	0	0	0	0	0	0	2	3	3
Mitochondrial fission regulator 1-like OS=Homo sapiens GN=MTFR1L PE=1 SV=2	MFR1L_HUMAN	MTFR1L	32 kDa	0	0	0	0	2	0	2	2	0	2	0	0	0	0	0	0	0	0	0	0	0	0	0	0	0	0	0	0	0	0	0	0	0	0	0	0	0	0	0	0	0	0	0	0	0	0
Mitochondrial fission regulator 2 OS=Homo sapiens GN=MTFR2 PE=1 SV=2	MTFR2_HUMAN	MTFR2	43 kDa	0	0	0	2	10	0	0	7	0	2	0	2	5	5	2	0	0	0	0	0	0	0	0	0	0	0	0	0	0	0	0	0	0	0	0	0	0	0	0	0	0	0	0	0	0	0
C-1-tetrahydrofolate synthase, cytoplasmic OS=Homo sapiens GN=MTHFD1 PE=1 SV=3	C1TC_HUMAN	MTHFD1	102 kDa	0	0	12	16	0	6	12	4	11	12	18	2	7	5	0	16	11	14	10	4	0	9	9	17	15	10	10	2	4	8	0	3	5	9	17	5	9	7	8	10	5	5	13	8	7	6
Monofunctional C1-tetrahydrofolate synthase, mitochondrial OS=Homo sapiens GN=MTHFD1L PE=1 SV=1	C1TM_HUMAN	MTHFD1L	106 kDa	0	0	0	0	0	0	0	0	2	2	3	0	3	2	2	0	0	2	0	0	0	2	0	5	2	0	0	0	0	3	0	0	3	8	8	0	3	2	0	6	14	7	3	0	2	2
Bifunctional methylenetetrahydrofolate dehydrogenase/cyclohydrolase, mitochondrial OS=Homo sapiens GN=MTHFD2 PE=1 SV=2	MTDC_HUMAN	MTHFD2	38 kDa	0	0	0	0	0	0	0	0	0	0	0	0	0	0	0	0	0	0	0	0	0	0	0	0	0	0	0	0	0	0	0	0	0	0	0	0	0	0	0	0	0	0	0	0	0	0
Translation initiation factor IF-2, mitochondrial OS=Homo sapiens GN=MTIF2 PE=1 SV=2	IF2M_HUMAN	MTIF2	81 kDa	0	0	0	0	0	0	0	0	0	0	0	0	0	0	0	0	0	0	0	0	0	0	0	0	0	0	0	0	0	0	0	0	0	3	0	0	0	0	0	2	14	3	0	0	0	0
Myotubularin-related protein 1 OS=Homo sapiens GN=MTMR1 PE=1 SV=4	MTMR1_HUMAN	MTMR1	75 kDa	0	0	2	0	0	0	0	0	0	0	0	0	0	0	2	0	0	3	31	22	16	0	0	0	0	0	0	0	0	3	0	4	4	0	0	0	0	0	0	0	0	0	11	7	11	0
Myotubularin-related protein 14 OS=Homo sapiens GN=MTMR14 PE=1 SV=2	MTMRE_HUMAN	MTMR14	72 kDa	0	0	0	0	0	0	0	0	0	0	0	2	0	0	0	0	0	0	0	0	0	0	0	0	0	0	0	0	0	0	0	0	0	0	0	0	0	0	0	0	0	0	0	0	0	0
Myotubularin-related protein 2 OS=Homo sapiens GN=MTMR2 PE=1 SV=4	MTMR2_HUMAN	MTMR2	73 kDa	0	0	0	0	0	0	0	0	0	0	0	0	0	0	0	0	0	0	3	0	0	0	0	0	0	0	0	0	0	0	0	0	0	0	0	0	0	0	0	0	0	0	0	0	0	0
Myotubularin-related protein 3 OS=Homo sapiens GN=MTMR3 PE=1 SV=3	MTMR3_HUMAN	MTMR3	134 kDa	0	0	0	0	0	0	0	0	0	2	2	2	0	0	0	0	0	0	0	0	0	0	0	0	0	0	0	0	0	2	0	0	0	2	0	0	0	0	0	0	0	0	2	0	0	0
Myotubularin-related protein 4 OS=Homo sapiens GN=MTMR4 PE=1 SV=2	MTMR4_HUMAN	MTMR4	133 kDa	0	0	2	0	0	0	0	0	0	0	0	0	0	0	0	0	0	0	0	0	0	0	0	0	0	0	0	0	0	0	0	0	0	0	0	0	0	0	0	0	0	0	0	0	0	0
Myotubularin-related protein 6 OS=Homo sapiens GN=MTMR6 PE=1 SV=3	MTMR6_HUMAN	MTMR6	72 kDa	0	0	0	0	0	0	0	0	0	0	3	0	2	4	0	0	0	0	0	2	0	0	0	0	0	0	0	0	0	0	4	8	10	2	0	0	7	8	0	0	0	0	3	4	6	2
Serine/threonine-protein kinase mTOR OS=Homo sapiens GN=MTOR PE=1 SV=1	MTOR_HUMAN	MTOR	289 kDa	0	0	0	0	0	0	0	0	0	0	0	0	0	0	0	0	0	0	0	0	0	0	0	0	0	0	0	0	0	0	0	0	0	0	0	0	0	0	0	0	0	0	0	0	0	0
Poly(A) RNA polymerase, mitochondrial OS=Homo sapiens GN=MTPAP PE=1 SV=1	PAPD1_HUMAN	MTPAP	66 kDa	0	0	0	0	0	0	0	0	0	0	0	0	0	0	0	0	0	0	0	3	0	0	0	0	0	0	0	0	0	0	0	0	0	0	0	0	0	0	0	0	0	0	0	0	0	0
Methionine synthase OS=Homo sapiens GN=MTR PE=1 SV=2	METH_HUMAN	MTR	141 kDa	0	0	0	2	2	0	3	0	0	0	4	4	0	0	0	0	2	13	0	0	0	0	0	3	0	0	0	0	0	10	0	0	4	18	39	3	0	0	0	8	20	11	2	3	0	2
Methionine synthase reductase OS=Homo sapiens GN=MTRR PE=1 SV=3	MTRR_HUMAN	MTRR	80 kDa	0	0	0	0	0	0	0	0	0	0	0	0	0	0	0	0	0	0	0	0	0	0	0	0	0	0	0	0	0	0	0	0	0	0	0	0	0	0	0	0	0	0	0	0	0	0
Metaxin-2 OS=Homo sapiens GN=MTX2 PE=1 SV=1	MTX2_HUMAN	MTX2	30 kDa	0	0	0	0	2	0	0	0	0	5	0	2	4	0	0	0	0	0	0	0	0	0	0	0	0	0	0	0	0	0	0	0	0	0	0	0	0	0	0	0	0	0	0	0	0	0
Metaxin-3 OS=Homo sapiens GN=MTX3 PE=1 SV=2	MTX3_HUMAN	MTX3	35 kDa	3	0	0	4	7	4	2	6	11	6	0	7	12	12	2	0	0	3	0	0	3	6	0	0	7	0	0	6	3	7	5	8	6	2	0	4	6	0	7	5	3	5	3	0	9	9
Mucin-16 OS=Homo sapiens GN=MUC16 PE=1 SV=3	MUC16_HUMAN	MUC16	1519 kDa	0	0	0	0	0	0	0	0	0	0	0	2	0	0	0	0	0	0	0	0	0	0	0	0	0	0	0	0	0	0	0	0	0	0	0	0	0	0	0	0	0	0	6	0	0	0
Mucin-19 OS=Homo sapiens GN=MUC19 PE=1 SV=3	MUC19_HUMAN	MUC19	805 kDa	0	0	0	0	0	0	0	0	0	0	0	0	0	0	0	0	0	0	0	0	0	0	0	0	0	0	0	0	0	0	0	0	0	0	2	0	0	0	0	0	0	0	0	0	0	0
Mucin-5AC OS=Homo sapiens GN=MUC5AC PE=1 SV=4	MUC5A_HUMAN	MUC5AC	586 kDa	0	0	0	0	0	0	0	0	0	0	0	0	0	0	0	0	0	0	0	0	0	0	0	0	0	0	0	0	0	0	0	0	0	0	0	0	0	0	0	0	0	21	0	0	0	0
Mucin-5B OS=Homo sapiens GN=MUC5B PE=1 SV=3	MUC5B_HUMAN	MUC5B	596 kDa	0	0	0	0	0	0	0	0	0	0	3	0	0	0	0	0	0	0	0	0	0	0	0	0	0	0	0	0	0	0	0	0	0	0	0	0	0	0	0	0	0	0	2	0	0	0
Mucin-7 OS=Homo sapiens GN=MUC7 PE=1 SV=2	MUC7_HUMAN	MUC7	39 kDa	0	0	0	0	0	0	0	0	0	0	0	0	0	0	0	0	0	0	0	0	0	0	0	0	0	0	0	0	0	0	0	0	0	0	0	0	0	0	0	0	0	0	0	0	0	0
Mitochondrial ubiquitin ligase activator of NFKB 1 OS=Homo sapiens GN=MUL1 PE=1 SV=1	MUL1_HUMAN	MUL1	40 kDa	0	0	0	0	0	0	0	0	0	0	0	0	2	2	0	0	0	0	0	0	0	0	0	0	0	0	0	0	0	0	0	0	0	0	0	0	0	0	0	0	0	0	0	0	0	0
Matrix-remodeling-associated protein 7 OS=Homo sapiens GN=MXRA7 PE=1 SV=1	MXRA7_HUMAN	MXRA7	21 kDa	0	2	0	3	2	0	0	0	0	0	0	0	0	0	0	0	0	0	0	0	0	0	0	0	0	0	0	0	0	0	0	0	2	0	0	0	2	3	0	0	0	0	0	0	0	0
Myb-binding protein 1A OS=Homo sapiens GN=MYBBP1A PE=1 SV=2	MBB1A_HUMAN	MYBBP1A	149 kDa	42	51	98	157	23	79	221	27	36	46	78	101	41	33	70	93	86	113	89	95	113	52	112	63	28	118	87	91	54	58	61	47	82	47	73	32	72	61	57	61	39	43	69	63	46	33
E3 ubiquitin-protein ligase MYCBP2 OS=Homo sapiens GN=MYCBP2 PE=1 SV=3	MYCB2_HUMAN	MYCBP2	510 kDa	0	0	0	0	0	9	0	0	0	2	36	41	0	0	4	0	2	14	0	5	9	24	21	2	6	8	3	2	0	45	0	0	33	24	37	5	16	0	0	57	4	13	37	0	3	0
Myosin-10 OS=Homo sapiens GN=MYH10 PE=1 SV=3	MYH10_HUMAN	MYH10	229 kDa	0	0	0	0	0	0	0	0	0	0	0	0	0	0	0	0	0	0	0	0	0	0	0	0	48	0	0	0	0	0	0	0	13	0	0	0	0	0	0	9	0	0	14	35	0	0
Myosin-4 OS=Homo sapiens GN=MYH4 PE=2 SV=2	MYH4_HUMAN	MYH4	223 kDa	0	0	0	0	0	0	0	0	0	0	0	0	0	0	0	2	0	0	0	0	0	0	0	0	0	0	0	0	0	0	0	0	0	0	0	0	0	0	0	0	0	0	0	0	0	0
Myosin-9 OS=Homo sapiens GN=MYH9 PE=1 SV=4	MYH9_HUMAN	MYH9	227 kDa	30	11	25	21	26	50	20	22	21	12	61	47	14	8	38	0	2	49	15	17	105	34	0	0	81	0	0	5	14	36	4	10	49	38	34	5	43	64	34	51	51	11	50	95	27	26
Unconventional myosin-X OS=Homo sapiens GN=MYO10 PE=1 SV=3	MYO10_HUMAN	MYO10	237 kDa	0	0	0	11	0	0	13	0	4	0	0	15	0	0	4	7	12	2	16	10	6	0	0	0	0	0	0	0	0	3	0	0	0	4	12	0	0	0	5	7	0	0	4	0	0	0
Unconventional myosin-XVIIIa OS=Homo sapiens GN=MYO18A PE=1 SV=3	MY18A_HUMAN	MYO18A	233 kDa	0	0	0	0	0	0	0	0	0	0	0	0	0	0	0	0	0	0	0	0	0	0	0	0	0	0	0	0	0	0	0	0	3	0	0	0	0	0	0	0	0	0	17	23	5	0
Unconventional myosin-XIX OS=Homo sapiens GN=MYO19 PE=1 SV=2	MYO19_HUMAN	MYO19	109 kDa	0	0	0	0	0	0	0	0	0	4	2	0	0	0	0	0	0	0	0	0	0	0	0	0	0	0	0	0	0	0	0	0	0	0	0	0	0	0	0	0	0	0	0	0	0	0
Unconventional myosin-Ib OS=Homo sapiens GN=MYO1B PE=1 SV=3	MYO1B_HUMAN	MYO1B	132 kDa	0	0	0	0	0	0	0	0	0	0	0	0	0	0	0	0	0	0	3	0	2	0	0	0	0	0	0	0	0	0	0	0	0	0	0	0	0	0	0	0	0	0	0	0	0	0
Unconventional myosin-Ic OS=Homo sapiens GN=MYO1C PE=1 SV=4	MYO1C_HUMAN	MYO1C	122 kDa	0	0	0	0	0	0	0	0	0	0	0	0	0	0	0	0	0	0	2	0	0	0	0	0	0	0	0	0	0	0	0	0	0	0	0	0	0	0	0	0	0	0	0	0	0	0
Unconventional myosin-Id OS=Homo sapiens GN=MYO1D PE=1 SV=2	MYO1D_HUMAN	MYO1D	116 kDa	0	0	0	0	0	0	0	0	0	0	0	0	0	0	0	0	0	0	0	0	0	0	0	0	0	0	0	0	0	0	0	0	0	0	0	0	0	0	0	0	0	0	0	0	0	0
Unconventional myosin-Ie OS=Homo sapiens GN=MYO1E PE=1 SV=2	MYO1E_HUMAN	MYO1E	127 kDa	0	0	3	2	0	2	2	0	2	0	0	2	0	0	2	2	0	3	0	0	2	0	0	0	2	0	0	0	0	2	0	0	2	0	0	0	2	0	0	2	0	0	4	0	0	0
Unconventional myosin-Va OS=Homo sapiens GN=MYO5A PE=1 SV=2	MYO5A_HUMAN	MYO5A	215 kDa	0	0	0	0	0	2	0	0	0	0	0	0	0	0	8	2	4	4	26	10	45	2	0	0	0	0	0	0	2	5	13	18	52	0	0	3	2	0	0	4	0	0	63	73	22	0
Unconventional myosin-Vb OS=Homo sapiens GN=MYO5B PE=1 SV=3	MYO5B_HUMAN	MYO5B	214 kDa	0	0	0	0	0	0	0	0	0	0	0	0	0	0	0	0	0	0	0	0	0	0	0	0	0	0	0	0	0	0	0	0	8	0	0	0	0	0	0	0	0	0	0	0	0	0
Unconventional myosin-Vc OS=Homo sapiens GN=MYO5C PE=1 SV=2	MYO5C_HUMAN	MYO5C	203 kDa	0	0	0	0	0	0	0	0	0	0	0	0	0	0	0	0	0	0	0	0	0	0	0	0	0	0	0	0	0	0	0	0	5	0	0	0	0	0	0	0	0	0	48	60	19	0
Unconventional myosin-VI OS=Homo sapiens GN=MYO6 PE=1 SV=4	MYO6_HUMAN	MYO6	150 kDa	0	0	5	0	0	5	0	0	0	2	3	3	0	0	5	0	0	11	0	0	5	0	0	0	11	0	0	0	2	5	0	0	4	15	2	2	22	5	8	0	0	0	0	2	0	4
Unconventional myosin-IXa OS=Homo sapiens GN=MYO9A PE=1 SV=2	MYO9A_HUMAN	MYO9A	293 kDa	0	0	0	0	0	0	0	0	2	0	9	22	0	0	0	0	0	4	0	0	24	6	0	0	5	0	0	0	0	4	0	0	3	3	4	4	6	0	8	3	0	8	5	0	5	0
Unconventional myosin-IXb OS=Homo sapiens GN=MYO9B PE=1 SV=3	MYO9B_HUMAN	MYO9B	243 kDa	14	3	3	0	9	4	0	10	7	0	18	62	4	0	5	8	24	40	20	25	45	11	0	0	16	0	0	10	17	24	2	0	24	28	35	30	18	3	25	43	7	27	27	2	17	0
Histone H2A deubiquitinase MYSM1 OS=Homo sapiens GN=MYSM1 PE=1 SV=1	MYSM1_HUMAN	MYSM1	95 kDa	0	0	0	0	0	0	0	0	0	0	0	0	0	0	0	0	0	0	0	0	0	0	0	0	0	0	0	0	0	0	0	0	0	0	0	0	0	0	0	0	0	0	0	0	0	0
NEDD4-binding protein 1 OS=Homo sapiens GN=N4BP1 PE=1 SV=4	N4BP1_HUMAN	N4BP1	100 kDa	0	0	3	0	0	3	0	0	7	6	7	0	2	2	5	0	0	15	0	0	0	3	0	8	2	0	2	2	3	2	3	0	2	13	13	0	8	0	0	4	8	0	8	2	3	10
NEDD4-binding protein 2 OS=Homo sapiens GN=N4BP2 PE=1 SV=2	N4BP2_HUMAN	N4BP2	199 kDa	0	0	0	3	0	0	0	0	0	0	0	0	0	0	0	0	0	0	0	0	0	0	0	0	0	0	0	0	0	0	0	0	0	0	0	0	0	0	0	0	0	0	0	0	0	0
N-alpha-acetyltransferase 15, NatA auxiliary subunit OS=Homo sapiens GN=NAA15 PE=1 SV=1	NAA15_HUMAN	NAA15	101 kDa	2	0	0	0	0	0	0	0	0	0	0	0	0	0	0	0	0	0	0	0	0	0	0	0	0	0	0	0	0	0	0	0	0	0	0	0	0	0	0	0	0	0	0	0	0	0
Nascent polypeptide-associated complex subunit alpha, muscle-specific form OS=Homo sapiens GN=NACA PE=1 SV=1	NACAM_HUMAN	NACA	205 kDa	0	0	8	0	0	0	0	2	0	0	0	0	2	0	0	0	0	2	0	0	0	0	0	0	0	0	0	3	0	3	3	0	2	0	0	0	3	0	0	4	0	0	0	0	0	0
Nascent polypeptide-associated complex subunit alpha OS=Homo sapiens GN=NACA PE=1 SV=1	NACA_HUMAN	NACA	23 kDa	2	4	0	0	0	0	0	0	0	0	0	0	0	0	0	0	0	0	0	0	0	0	0	0	0	0	0	0	0	0	0	0	0	0	0	2	0	0	2	0	0	0	0	0	0	0
Nicotinamide phosphoribosyltransferase OS=Homo sapiens GN=NAMPT PE=1 SV=1	NAMPT_HUMAN	NAMPT	56 kDa	0	0	0	0	0	0	0	0	0	0	0	0	0	0	0	0	0	0	0	0	0	0	0	0	0	0	0	2	0	0	0	0	0	0	0	0	0	0	0	0	0	0	0	0	0	0
N-acylneuraminate-9-phosphatase OS=Homo sapiens GN=NANP PE=1 SV=1	NANP_HUMAN	NANP	28 kDa	0	0	0	0	0	0	0	0	0	0	0	0	0	0	0	0	0	0	0	0	0	0	0	0	0	0	0	0	0	0	0	0	0	0	0	0	2	0	0	0	0	0	0	0	0	0
Nucleosome assembly protein 1-like 1 OS=Homo sapiens GN=NAP1L1 PE=1 SV=1	NP1L1_HUMAN	NAP1L1	45 kDa	0	0	2	0	0	0	0	0	0	0	0	0	0	0	0	0	0	0	0	0	0	0	0	0	0	0	0	0	0	4	2	0	2	0	0	0	2	0	0	2	0	0	4	3	2	0
Nucleosome assembly protein 1-like 4 OS=Homo sapiens GN=NAP1L4 PE=1 SV=1	NP1L4_HUMAN	NAP1L4	43 kDa	3	0	0	2	2	0	0	0	0	0	0	0	0	2	0	0	0	0	0	0	0	0	0	0	0	0	0	3	0	4	3	0	4	0	0	0	2	0	0	0	0	2	2	0	2	0
Nuclear autoantigenic sperm protein OS=Homo sapiens GN=NASP PE=1 SV=2	NASP_HUMAN	NASP	85 kDa	9	4	7	0	0	0	0	0	0	4	0	5	0	0	0	2	2	0	0	0	0	2	0	0	0	0	0	3	2	4	0	0	2	7	0	0	4	7	0	5	7	6	0	0	0	0
RNA cytidine acetyltransferase OS=Homo sapiens GN=NAT10 PE=1 SV=2	NAT10_HUMAN	NAT10	116 kDa	0	6	26	3	11	15	3	6	12	7	4	18	0	3	8	33	35	22	30	38	16	11	19	3	14	19	4	15	8	18	4	8	18	8	9	14	31	0	7	15	0	6	23	0	5	0
Neuron navigator 1 OS=Homo sapiens GN=NAV1 PE=1 SV=2	NAV1_HUMAN	NAV1	202 kDa	0	0	0	0	0	2	0	0	0	0	0	0	0	0	0	0	0	3	0	0	0	0	0	0	0	0	0	0	0	0	0	0	0	0	0	0	2	0	2	2	0	0	3	0	2	0
Neuroblastoma-amplified sequence OS=Homo sapiens GN=NBAS PE=1 SV=2	NBAS_HUMAN	NBAS	269 kDa	0	0	0	0	0	0	0	0	0	0	0	0	0	0	0	0	0	0	0	0	0	0	0	0	0	0	0	0	0	2	0	0	0	0	0	0	0	0	0	0	2	0	0	0	0	0
Neurobeachin OS=Homo sapiens GN=NBEA PE=1 SV=3	NBEA_HUMAN	NBEA	328 kDa	0	0	0	0	0	0	0	0	0	0	0	0	0	0	0	0	0	0	0	0	5	0	0	0	0	0	0	0	0	0	0	0	0	0	0	0	0	0	0	0	0	0	0	0	0	0
Neurobeachin-like protein 1 OS=Homo sapiens GN=NBEAL1 PE=2 SV=3	NBEL1_HUMAN	NBEAL1	307 kDa	0	0	0	0	0	0	0	0	0	0	0	0	0	0	0	0	0	0	0	0	16	0	0	0	0	0	0	0	0	0	0	0	0	0	0	0	0	0	0	0	0	0	0	0	0	0
Next to BRCA1 gene 1 protein OS=Homo sapiens GN=NBR1 PE=1 SV=3	NBR1_HUMAN	NBR1	107 kDa	0	0	2	2	0	0	2	0	0	0	0	5	0	0	0	0	0	0	0	0	0	0	0	0	0	0	0	0	0	0	0	0	0	0	0	0	0	0	0	0	0	0	0	0	0	0
Condensin complex subunit 1 OS=Homo sapiens GN=NCAPD2 PE=1 SV=3	CND1_HUMAN	NCAPD2	157 kDa	0	0	0	0	0	0	0	0	0	0	0	0	0	0	0	0	0	0	0	0	0	0	0	0	0	0	0	0	0	0	0	0	0	0	0	0	0	0	0	3	0	0	0	0	0	0
Condensin-2 complex subunit D3 OS=Homo sapiens GN=NCAPD3 PE=1 SV=2	CNDD3_HUMAN	NCAPD3	169 kDa	0	0	0	0	0	12	0	0	0	5	0	4	0	0	0	3	0	4	0	0	9	2	0	0	0	0	0	0	0	2	0	0	2	0	4	0	0	3	11	5	4	2	3	0	0	0
Condensin complex subunit 3 OS=Homo sapiens GN=NCAPG PE=1 SV=1	CND3_HUMAN	NCAPG	114 kDa	0	0	0	0	0	0	2	0	0	0	0	0	0	0	0	0	0	3	0	0	0	0	0	0	0	0	0	0	0	2	0	0	0	0	0	0	0	0	0	0	2	0	0	0	0	0
Condensin-2 complex subunit G2 OS=Homo sapiens GN=NCAPG2 PE=1 SV=1	CNDG2_HUMAN	NCAPG2	131 kDa	0	0	0	0	0	0	0	0	2	0	0	3	0	0	0	0	0	5	0	0	2	2	0	0	0	0	0	0	0	0	0	0	0	0	0	0	0	0	0	0	0	0	2	0	0	0
Condensin complex subunit 2 OS=Homo sapiens GN=NCAPH PE=1 SV=3	CND2_HUMAN	NCAPH	83 kDa	0	0	0	0	0	0	0	0	0	0	3	0	0	0	0	0	0	0	0	0	0	0	0	0	0	0	0	0	0	2	0	0	0	0	0	0	0	0	0	0	0	2	0	0	0	0
Nuclear cap-binding protein subunit 3 OS=Homo sapiens GN=NCBP3 PE=1 SV=2	NCBP3_HUMAN	NCBP3	71 kDa	0	0	0	0	0	0	0	0	0	0	0	0	0	0	0	2	0	0	0	0	0	0	0	0	0	0	0	0	0	0	0	0	0	0	0	0	0	0	0	0	0	0	0	0	0	0
Neurochondrin OS=Homo sapiens GN=NCDN PE=1 SV=1	NCDN_HUMAN	NCDN	79 kDa	0	0	0	0	0	0	0	0	0	0	0	0	0	0	0	0	0	0	0	0	0	0	0	0	0	0	0	0	0	0	0	0	0	0	0	0	0	0	0	0	0	0	5	0	6	0
Cytoplasmic protein NCK1 OS=Homo sapiens GN=NCK1 PE=1 SV=1	NCK1_HUMAN	NCK1	43 kDa	0	0	0	0	6	0	0	3	2	0	0	3	5	5	3	0	0	0	0	0	0	0	0	0	0	0	0	4	0	0	4	2	0	0	0	0	8	2	5	0	0	0	2	0	5	0
Nck-associated protein 1 OS=Homo sapiens GN=NCKAP1 PE=1 SV=1	NCKP1_HUMAN	NCKAP1	129 kDa	0	0	0	0	0	0	0	0	0	0	0	0	0	0	0	0	0	0	0	0	0	0	0	0	0	0	0	0	0	0	0	0	0	0	0	0	0	0	0	0	0	0	0	0	0	0
NCK-interacting protein with SH3 domain OS=Homo sapiens GN=NCKIPSD PE=1 SV=1	SPN90_HUMAN	NCKIPSD	79 kDa	0	0	0	0	0	0	0	0	2	0	0	0	0	0	0	0	0	0	0	0	0	0	0	0	0	0	0	0	0	0	0	0	0	0	0	0	0	0	0	0	0	0	0	0	0	0
Nucleolin OS=Homo sapiens GN=NCL PE=1 SV=3	NUCL_HUMAN	NCL	77 kDa	6	7	14	0	0	2	0	6	5	4	8	6	11	3	3	3	3	10	0	0	4	6	0	0	8	0	0	9	0	7	7	4	9	5	5	6	6	4	7	7	4	4	7	11	8	4
Nicalin OS=Homo sapiens GN=NCLN PE=1 SV=2	NCLN_HUMAN	NCLN	63 kDa	2	0	0	0	0	0	0	0	0	0	0	0	0	0	0	0	0	0	0	0	0	0	0	0	0	0	0	0	0	0	0	0	0	0	0	0	0	0	0	0	0	0	0	0	0	0
Nuclear receptor coactivator 2 OS=Homo sapiens GN=NCOA2 PE=1 SV=2	NCOA2_HUMAN	NCOA2	159 kDa	0	0	0	0	0	0	0	0	0	0	0	0	0	0	0	2	0	0	0	0	0	0	0	0	0	0	0	0	0	0	0	0	0	0	0	0	0	0	0	0	0	0	0	0	0	0
Nuclear receptor coactivator 7 OS=Homo sapiens GN=NCOA7 PE=1 SV=2	NCOA7_HUMAN	NCOA7	106 kDa	0	0	0	0	0	0	0	0	4	0	0	0	0	0	0	0	0	0	0	0	4	0	0	0	0	0	0	0	0	0	0	0	0	0	0	0	0	0	0	0	0	0	2	2	2	0
Nuclear receptor corepressor 1 OS=Homo sapiens GN=NCOR1 PE=1 SV=2	NCOR1_HUMAN	NCOR1	270 kDa	0	0	0	0	0	3	0	0	0	0	0	0	0	0	0	0	0	13	0	0	0	0	0	0	0	0	0	0	0	5	0	0	0	8	3	0	3	0	0	0	0	0	3	0	0	0
Nuclear receptor corepressor 2 OS=Homo sapiens GN=NCOR2 PE=1 SV=2	NCOR2_HUMAN	NCOR2	275 kDa	0	0	0	0	0	0	0	0	0	0	0	0	0	0	0	0	0	0	0	0	0	0	0	0	0	0	0	0	0	0	0	0	0	0	0	0	0	0	0	0	0	0	0	0	0	0
Nucleoporin NDC1 OS=Homo sapiens GN=NDC1 PE=1 SV=2	NDC1_HUMAN	NDC1	76 kDa	2	0	3	3	0	3	0	0	0	0	0	0	0	0	0	2	0	22	0	0	2	2	0	2	0	0	11	2	0	10	0	0	2	4	0	0	12	20	2	14	3	0	20	3	4	0
Kinetochore protein NDC80 homolog OS=Homo sapiens GN=NDC80 PE=1 SV=1	NDC80_HUMAN	NDC80	74 kDa	0	0	0	0	0	0	14	2	13	0	0	0	0	0	0	0	0	0	0	0	0	0	0	0	0	0	0	0	0	0	0	0	0	0	0	0	0	5	0	0	0	0	0	0	0	0
Nuclear distribution protein nudE homolog 1 OS=Homo sapiens GN=NDE1 PE=1 SV=2	NDE1_HUMAN	NDE1	39 kDa	0	0	0	0	0	0	0	0	0	0	0	0	0	0	0	0	0	0	0	0	0	0	0	0	0	0	0	0	0	0	0	0	0	0	0	0	6	14	11	0	0	0	0	0	0	0
Protein NDRG1 OS=Homo sapiens GN=NDRG1 PE=1 SV=1	NDRG1_HUMAN	NDRG1	43 kDa	0	0	4	0	0	2	0	0	0	0	0	0	0	0	0	0	0	0	0	0	0	0	0	0	0	0	0	0	0	0	0	0	0	0	0	0	2	3	0	0	0	0	0	0	0	0
Bifunctional heparan sulfate N-deacetylase/N-sulfotransferase 4 OS=Homo sapiens GN=NDST4 PE=2 SV=1	NDST4_HUMAN	NDST4	101 kDa	0	0	0	0	0	0	0	0	0	0	0	0	0	0	0	0	0	0	0	0	0	0	2	0	0	0	0	0	2	0	0	0	0	0	0	0	0	0	0	0	0	0	0	0	0	0
Cytochrome c oxidase subunit NDUFA4 OS=Homo sapiens GN=NDUFA4 PE=1 SV=1	NDUA4_HUMAN	NDUFA4	9 kDa	3	0	0	0	0	0	0	2	0	2	0	0	0	0	0	0	2	0	3	3	0	0	2	0	0	0	0	3	0	0	3	3	2	0	0	0	0	0	3	0	0	0	0	0	2	0
NADH dehydrogenase [ubiquinone] 1 alpha subcomplex subunit 8 OS=Homo sapiens GN=NDUFA8 PE=1 SV=3	NDUA8_HUMAN	NDUFA8	20 kDa	0	0	0	0	0	0	0	0	0	0	0	0	0	0	0	0	0	0	0	0	0	0	0	0	0	0	0	0	0	0	0	0	0	0	0	0	0	0	0	0	0	2	0	0	2	0
Mimitin, mitochondrial OS=Homo sapiens GN=NDUFAF2 PE=1 SV=1	MIMIT_HUMAN	NDUFAF2	20 kDa	0	0	0	0	0	0	0	0	0	2	0	0	0	0	0	0	0	0	0	0	0	2	0	0	0	0	0	4	2	3	0	0	0	5	11	9	6	7	3	9	15	20	4	4	7	0
NADH dehydrogenase [ubiquinone] 1 alpha subcomplex assembly factor 4 OS=Homo sapiens GN=NDUFAF4 PE=1 SV=1	NDUF4_HUMAN	NDUFAF4	20 kDa	0	0	0	0	0	0	0	0	0	0	0	0	0	0	0	0	0	0	0	0	0	0	0	0	0	0	0	0	0	0	0	0	0	2	3	2	0	0	0	6	7	7	0	0	3	0
Arginine-hydroxylase NDUFAF5, mitochondrial OS=Homo sapiens GN=NDUFAF5 PE=1 SV=1	NDUF5_HUMAN	NDUFAF5	39 kDa	0	0	0	0	0	0	0	0	0	0	0	0	0	0	0	0	0	0	0	0	0	0	0	0	0	0	0	0	0	0	0	0	0	0	0	0	0	0	0	0	2	2	0	0	0	0
NADH dehydrogenase [ubiquinone] iron-sulfur protein 7, mitochondrial OS=Homo sapiens GN=NDUFS7 PE=1 SV=3	NDUS7_HUMAN	NDUFS7	24 kDa	0	0	0	0	0	0	0	0	0	0	0	0	0	0	0	0	0	0	0	0	0	0	0	0	0	0	0	0	0	0	0	0	0	0	0	0	0	0	0	0	0	0	0	0	0	0
Nebulin OS=Homo sapiens GN=NEB PE=1 SV=5	NEBU_HUMAN	NEB	773 kDa	0	0	0	0	0	0	0	0	0	0	0	0	2	0	0	0	0	0	0	0	0	0	0	0	0	0	0	0	0	0	0	0	0	0	0	0	0	0	0	0	0	0	0	0	0	2
Nebulette OS=Homo sapiens GN=NEBL PE=1 SV=1	NEBL_HUMAN	NEBL	116 kDa	0	0	0	0	0	0	0	0	0	0	0	0	0	0	0	0	0	0	0	0	0	0	0	0	0	0	0	0	0	0	0	0	0	0	0	0	0	0	0	0	0	0	0	0	0	0
Nectin-2 OS=Homo sapiens GN=NECTIN2 PE=1 SV=1	NECT2_HUMAN	NECTIN2	58 kDa	0	2	0	0	0	0	0	0	0	0	0	0	0	0	0	0	0	0	0	0	0	0	0	0	0	0	0	2	0	0	3	2	0	0	0	0	6	4	2	0	0	0	0	0	0	2
Nectin-3 OS=Homo sapiens GN=NECTIN3 PE=1 SV=1	NECT3_HUMAN	NECTIN3	61 kDa	0	0	0	0	0	0	0	0	0	0	0	0	0	0	0	0	0	0	0	0	0	0	0	0	0	0	0	0	0	0	0	0	0	0	0	0	0	0	2	0	0	0	0	0	0	0
Protein NEDD1 OS=Homo sapiens GN=NEDD1 PE=1 SV=1	NEDD1_HUMAN	NEDD1	72 kDa	0	0	0	0	0	0	0	0	0	0	0	0	0	0	0	0	0	0	0	0	0	0	0	0	0	0	0	0	0	0	0	0	0	0	0	0	0	0	0	0	0	0	0	0	0	0
Endonuclease 8-like 2 OS=Homo sapiens GN=NEIL2 PE=1 SV=3	NEIL2_HUMAN	NEIL2	37 kDa	0	0	0	0	0	0	0	0	0	0	0	0	0	0	0	0	0	0	0	0	0	0	0	0	0	0	0	0	0	0	0	0	0	0	0	0	0	0	0	0	0	0	0	0	0	0
Serine/threonine-protein kinase Nek1 OS=Homo sapiens GN=NEK1 PE=1 SV=2	NEK1_HUMAN	NEK1	143 kDa	0	0	0	0	0	0	0	0	0	0	0	5	0	0	0	0	0	0	0	0	0	0	0	0	0	0	0	0	0	0	0	0	0	0	0	0	7	8	5	3	0	0	0	0	0	0
Serine/threonine-protein kinase Nek4 OS=Homo sapiens GN=NEK4 PE=1 SV=2	NEK4_HUMAN	NEK4	95 kDa	0	0	0	0	0	0	0	0	2	0	0	0	0	0	0	0	0	0	0	0	0	0	0	0	2	0	0	0	0	0	0	0	0	3	0	0	2	0	0	0	0	0	0	0	0	0
Serine/threonine-protein kinase Nek9 OS=Homo sapiens GN=NEK9 PE=1 SV=2	NEK9_HUMAN	NEK9	107 kDa	0	0	6	0	0	0	0	0	0	4	8	4	0	0	0	0	0	3	0	0	0	0	7	3	0	5	0	0	0	5	0	0	4	8	2	0	6	4	0	5	0	2	8	0	0	0
Nuclear export mediator factor NEMF OS=Homo sapiens GN=NEMF PE=1 SV=4	NEMF_HUMAN	NEMF	123 kDa	0	0	0	0	0	0	0	0	0	0	0	0	0	0	0	0	0	0	0	0	0	0	0	0	0	0	0	0	0	0	0	0	0	0	0	0	0	0	0	0	0	0	0	0	0	0
Neogenin OS=Homo sapiens GN=NEO1 PE=1 SV=2	NEO1_HUMAN	NEO1	160 kDa	0	0	0	0	0	0	0	0	0	0	0	0	0	0	0	0	0	0	0	0	0	0	0	0	0	0	0	0	0	0	0	0	0	0	0	0	2	0	0	0	0	0	0	0	0	0
Neuroepithelial cell-transforming gene 1 protein OS=Homo sapiens GN=NET1 PE=1 SV=1	ARHG8_HUMAN	NET1	68 kDa	0	0	0	0	0	0	0	0	0	0	0	0	0	0	0	0	0	0	0	0	0	0	0	0	0	0	0	0	0	0	0	0	0	0	0	0	0	0	0	0	0	0	0	0	0	0
Neuralized-like protein 4 OS=Homo sapiens GN=NEURL4 PE=1 SV=2	NEUL4_HUMAN	NEURL4	167 kDa	0	0	0	0	0	0	0	0	0	0	0	0	0	0	0	0	0	0	0	0	0	0	0	0	0	0	0	0	0	0	0	0	0	0	0	0	0	0	0	0	0	0	0	0	0	0
Neurofibromin OS=Homo sapiens GN=NF1 PE=1 SV=2	NF1_HUMAN	NF1	319 kDa	0	0	0	0	0	0	0	0	0	0	0	2	0	0	0	0	0	8	0	0	18	0	0	0	0	0	0	0	0	0	0	0	0	0	0	0	0	0	0	4	0	2	0	0	0	0
Merlin OS=Homo sapiens GN=NF2 PE=1 SV=1	MERL_HUMAN	NF2	70 kDa	0	0	0	0	0	0	0	0	0	0	0	0	0	0	0	0	0	0	0	0	0	0	0	0	0	0	0	0	0	0	0	0	0	0	0	0	0	0	0	0	0	0	0	0	0	0
Nuclear factor related to kappa-B-binding protein OS=Homo sapiens GN=NFRKB PE=1 SV=2	NFRKB_HUMAN	NFRKB	139 kDa	0	0	0	0	0	0	0	0	0	0	0	0	0	0	0	0	0	0	0	0	0	0	0	0	0	0	0	0	0	0	0	0	0	2	0	0	0	0	0	0	0	0	0	0	0	0
NF-X1-type zinc finger protein NFXL1 OS=Homo sapiens GN=NFXL1 PE=1 SV=2	NFXL1_HUMAN	NFXL1	101 kDa	0	0	0	0	0	2	0	0	0	0	0	4	0	0	0	0	0	0	2	4	0	0	0	0	0	0	0	0	0	0	0	0	0	7	0	2	4	0	0	6	0	0	4	0	0	0
Neugrin OS=Homo sapiens GN=NGRN PE=1 SV=2	NGRN_HUMAN	NGRN	32 kDa	0	0	0	0	0	0	0	0	0	0	0	0	0	0	0	0	0	0	0	0	0	0	0	0	0	0	0	0	0	0	0	0	0	0	0	0	0	0	0	0	0	0	0	0	0	0
NHL repeat-containing protein 2 OS=Homo sapiens GN=NHLRC2 PE=1 SV=1	NHLC2_HUMAN	NHLRC2	79 kDa	0	0	0	0	0	0	0	0	0	0	0	0	0	0	0	0	0	0	0	0	0	0	0	0	0	0	0	0	0	0	0	0	0	0	0	0	0	0	0	0	0	0	0	0	0	0
NHS-like protein 1 OS=Homo sapiens GN=NHSL1 PE=1 SV=2	NHSL1_HUMAN	NHSL1	171 kDa	0	0	0	0	0	0	0	0	0	0	0	0	0	0	0	0	0	0	0	0	0	0	0	0	0	0	0	0	0	0	0	0	0	0	0	0	0	0	2	0	0	0	0	0	0	0
NHS-like protein 2 OS=Homo sapiens GN=NHSL2 PE=1 SV=1	NHSL2_HUMAN	NHSL2	76 kDa	0	0	0	0	0	0	0	0	0	0	0	0	0	0	0	0	0	0	0	0	0	0	0	0	0	0	0	0	0	0	0	0	0	0	0	0	0	0	0	0	0	0	0	0	0	0
MKI67 FHA domain-interacting nucleolar phosphoprotein OS=Homo sapiens GN=NIFK PE=1 SV=1	MK67I_HUMAN	NIFK	34 kDa	0	0	0	0	0	0	0	0	0	0	0	0	0	0	0	0	3	0	0	2	0	0	0	0	0	0	0	0	0	0	0	0	0	0	0	0	0	0	0	0	0	0	0	0	0	0
Ninein OS=Homo sapiens GN=NIN PE=1 SV=4	NIN_HUMAN	NIN	243 kDa	0	0	0	0	0	0	0	0	0	0	0	0	0	0	0	0	0	0	0	0	0	0	0	0	0	0	0	0	0	0	0	0	0	0	0	0	0	0	0	0	0	0	0	0	0	0
NIPA-like protein 3 OS=Homo sapiens GN=NIPAL3 PE=1 SV=1	NPAL3_HUMAN	NIPAL3	45 kDa	0	0	0	0	0	0	0	0	0	0	0	0	0	0	0	0	0	0	0	0	0	0	0	0	0	0	0	0	0	0	0	0	0	0	0	0	0	0	0	0	0	0	2	0	0	0
Nipped-B-like protein OS=Homo sapiens GN=NIPBL PE=1 SV=2	NIPBL_HUMAN	NIPBL	316 kDa	0	0	0	0	0	0	0	0	0	0	0	0	0	0	0	0	0	0	0	0	0	0	0	0	0	0	0	0	0	0	0	0	0	0	0	0	0	0	0	0	0	0	0	0	0	0
Nischarin OS=Homo sapiens GN=NISCH PE=1 SV=3	NISCH_HUMAN	NISCH	167 kDa	0	0	0	0	0	4	0	2	5	5	0	2	0	0	0	0	0	11	0	0	0	5	4	8	2	4	2	4	2	7	0	0	6	0	0	0	11	21	24	12	0	4	6	2	4	0
NF-kappa-B-activating protein OS=Homo sapiens GN=NKAP PE=1 SV=1	NKAP_HUMAN	NKAP	47 kDa	0	0	0	0	2	2	0	4	0	2	0	4	0	2	0	0	2	0	0	5	0	0	0	0	0	0	0	2	0	2	0	0	0	0	0	10	0	0	3	0	0	0	0	0	0	0
Uncharacterized protein C11orf57 OS=Homo sapiens GN=C11orf57 PE=1 SV=2	CK057_HUMAN	NKAPD1	34 kDa	0	0	0	0	3	0	0	0	0	3	0	0	0	2	0	0	3	0	0	0	0	0	0	0	0	0	0	0	0	0	0	0	2	0	0	4	0	0	2	0	0	0	0	0	0	0
NKAP-like protein OS=Homo sapiens GN=NKAPL PE=2 SV=3	NKAPL_HUMAN	NKAPL	46 kDa	0	0	0	0	0	0	0	0	0	0	0	0	0	0	0	0	0	0	0	0	0	0	0	0	0	0	0	0	0	0	0	0	0	0	0	0	0	0	0	0	0	0	0	0	0	0
NK-tumor recognition protein OS=Homo sapiens GN=NKTR PE=1 SV=2	NKTR_HUMAN	NKTR	166 kDa	0	0	0	0	0	0	0	0	0	0	2	8	0	0	0	0	0	0	0	0	0	0	0	0	0	0	0	0	0	0	0	0	0	0	0	5	0	0	0	0	0	0	0	0	0	0
NACHT, LRR and PYD domains-containing protein 13 OS=Homo sapiens GN=NLRP13 PE=2 SV=2	NAL13_HUMAN	NLRP13	119 kDa	0	0	0	0	0	0	0	0	0	0	0	0	0	0	0	0	0	0	0	0	0	0	0	0	0	0	0	0	0	0	2	0	0	0	0	0	0	0	0	0	0	0	0	0	0	0
NACHT, LRR and PYD domains-containing protein 6 OS=Homo sapiens GN=NLRP6 PE=1 SV=2	NLRP6_HUMAN	NLRP6	99 kDa	0	0	0	0	0	0	0	0	0	0	0	0	0	0	0	0	0	0	0	0	0	0	0	0	0	0	0	0	0	0	0	0	0	0	0	0	0	0	0	0	0	0	0	0	0	0
Nucleoside diphosphate kinase A OS=Homo sapiens GN=NME1 PE=1 SV=1	NDKA_HUMAN	NME1	17 kDa	0	0	0	0	6	0	0	3	0	8	0	2	0	0	4	0	0	0	0	0	0	0	0	0	0	0	0	0	0	4	0	0	3	3	0	2	6	0	5	3	0	0	2	3	0	0
Nucleoside diphosphate kinase B OS=Homo sapiens GN=NME2 PE=1 SV=1	NDKB_HUMAN	NME2	17 kDa	0	0	0	2	0	0	4	0	4	6	0	0	4	6	0	3	0	2	0	0	0	3	0	0	3	0	0	0	0	0	0	3	0	0	0	0	0	2	0	0	0	2	0	0	2	3
Putative nucleoside diphosphate kinase OS=Homo sapiens GN=NME2P1 PE=5 SV=1	NDK8_HUMAN	NME2P1	16 kDa	0	0	0	0	0	0	0	0	0	0	0	0	0	0	0	0	0	0	0	0	0	0	0	0	0	0	0	0	0	0	0	0	0	0	0	0	0	0	0	0	0	0	0	0	0	0
Nucleoside diphosphate kinase 3 OS=Homo sapiens GN=NME3 PE=1 SV=2	NDK3_HUMAN	NME3	19 kDa	0	0	0	0	0	0	0	0	0	0	0	0	0	0	0	0	0	0	0	0	0	0	0	0	0	0	0	0	0	0	0	0	0	0	0	0	0	0	0	0	0	0	0	0	0	0
NAD(P) transhydrogenase, mitochondrial OS=Homo sapiens GN=NNT PE=1 SV=3	NNTM_HUMAN	NNT	114 kDa	0	0	0	0	0	0	0	0	0	0	0	0	0	0	0	0	0	0	0	0	0	0	0	0	0	0	0	0	0	0	0	0	0	0	5	0	0	0	0	8	12	5	0	0	0	0
RNA-binding protein NOB1 OS=Homo sapiens GN=NOB1 PE=1 SV=1	NOB1_HUMAN	NOB1	47 kDa	0	0	0	0	0	0	2	0	0	0	0	0	0	0	0	0	0	0	0	2	0	0	0	0	0	0	0	0	0	0	0	0	0	0	0	0	0	0	0	0	0	0	0	0	0	0
Nucleolar complex protein 2 homolog OS=Homo sapiens GN=NOC2L PE=1 SV=4	NOC2L_HUMAN	NOC2L	85 kDa	3	0	2	0	0	0	0	0	0	0	0	0	0	0	0	0	2	0	0	2	0	0	0	0	0	0	0	4	8	0	0	3	0	2	0	0	0	0	0	0	0	0	0	0	0	0
Nucleolar complex protein 3 homolog OS=Homo sapiens GN=NOC3L PE=1 SV=1	NOC3L_HUMAN	NOC3L	93 kDa	7	9	14	12	18	19	10	20	15	12	15	21	7	7	13	29	18	23	17	17	10	8	35	20	10	33	26	14	9	19	5	12	16	17	26	34	15	12	29	12	16	11	8	26	6	7
Nucleolar complex protein 4 homolog OS=Homo sapiens GN=NOC4L PE=1 SV=1	NOC4L_HUMAN	NOC4L	58 kDa	0	0	0	0	0	0	0	0	0	0	0	0	0	0	0	0	0	0	0	2	0	0	0	0	0	0	0	0	0	0	0	0	0	0	0	0	0	0	0	0	0	0	0	0	0	0
Nucleolar protein 10 OS=Homo sapiens GN=NOL10 PE=1 SV=1	NOL10_HUMAN	NOL10	80 kDa	0	0	0	0	0	0	0	0	0	0	0	2	0	0	0	0	2	0	0	0	0	0	0	0	0	0	0	0	0	0	0	0	0	0	0	0	0	0	0	0	0	0	0	0	0	0
Nucleolar protein 12 OS=Homo sapiens GN=NOL12 PE=1 SV=1	NOL12_HUMAN	NOL12	25 kDa	0	0	0	0	0	0	0	0	0	0	0	0	0	0	0	0	0	0	0	0	0	0	0	0	0	0	0	0	0	0	0	0	0	0	0	3	0	0	0	0	0	0	0	0	0	0
Nucleolar protein 6 OS=Homo sapiens GN=NOL6 PE=1 SV=2	NOL6_HUMAN	NOL6	128 kDa	0	0	0	0	0	0	0	0	0	0	0	3	0	0	0	0	0	0	0	0	0	0	0	0	0	0	0	0	0	0	0	0	0	0	0	0	0	0	0	0	0	0	0	0	0	0
Nucleolar protein 7 OS=Homo sapiens GN=NOL7 PE=1 SV=2	NOL7_HUMAN	NOL7	29 kDa	0	0	0	0	0	0	0	0	0	0	0	0	0	0	0	0	0	0	0	0	0	0	0	0	0	0	0	0	0	0	0	0	0	0	0	4	0	0	0	0	0	0	0	0	0	0
Polynucleotide 5'-hydroxyl-kinase NOL9 OS=Homo sapiens GN=NOL9 PE=1 SV=1	NOL9_HUMAN	NOL9	79 kDa	0	0	0	0	0	0	0	0	0	0	0	2	0	0	2	0	0	0	0	0	0	0	0	0	0	2	0	0	0	0	0	0	0	0	0	2	0	0	0	0	0	0	0	0	0	0
Nucleolar MIF4G domain-containing protein 1 OS=Homo sapiens GN=NOM1 PE=1 SV=1	NOM1_HUMAN	NOM1	96 kDa	4	0	35	20	5	8	20	7	7	16	20	20	6	10	13	16	10	30	20	8	22	9	28	17	12	32	15	18	7	20	13	7	24	11	26	17	25	6	19	15	0	14	16	8	8	2
Non-POU domain-containing octamer-binding protein OS=Homo sapiens GN=NONO PE=1 SV=4	NONO_HUMAN	NONO	54 kDa	3	0	2	0	0	0	0	0	0	0	0	0	0	0	0	0	0	2	0	0	0	0	0	0	0	0	0	4	0	6	3	2	4	4	0	0	4	0	0	4	0	0	0	0	0	0
Nucleolar protein 16 OS=Homo sapiens GN=NOP16 PE=1 SV=2	NOP16_HUMAN	NOP16	21 kDa	4	2	2	0	2	0	0	0	0	2	0	3	0	0	0	0	3	0	0	2	0	0	0	0	0	0	0	2	5	0	2	2	3	0	0	4	3	2	0	0	0	2	2	0	0	0
Glioma tumor suppressor candidate region gene 2 protein OS=Homo sapiens GN=GLTSCR2 PE=1 SV=2	GSCR2_HUMAN	NOP53	54 kDa	4	0	0	0	0	0	0	0	0	0	0	0	0	0	0	0	0	0	0	0	0	0	0	0	0	0	0	0	0	0	0	0	0	0	0	0	0	0	0	0	0	0	0	0	0	0
Nucleolar protein 56 OS=Homo sapiens GN=NOP56 PE=1 SV=4	NOP56_HUMAN	NOP56	66 kDa	6	4	15	4	9	0	0	10	0	0	16	16	0	3	9	4	3	12	0	2	0	4	3	0	2	5	0	7	5	13	3	4	12	10	9	14	19	13	19	10	5	6	8	0	2	0
Nucleolar protein 58 OS=Homo sapiens GN=NOP58 PE=1 SV=1	NOP58_HUMAN	NOP58	60 kDa	10	3	14	24	0	4	19	5	8	0	4	21	0	0	0	8	9	13	8	10	9	3	3	0	5	4	0	8	2	17	6	4	17	12	4	7	14	11	9	9	0	8	7	0	6	0
Nucleolar protein 9 OS=Homo sapiens GN=NOP9 PE=1 SV=1	NOP9_HUMAN	NOP9	69 kDa	0	0	4	0	0	0	0	0	0	0	0	0	0	0	0	0	0	0	0	2	0	0	0	0	0	0	0	0	0	4	0	2	3	2	0	0	2	0	2	2	0	0	0	0	0	0
Neurogenic locus notch homolog protein 1 OS=Homo sapiens GN=NOTCH1 PE=1 SV=4	NOTC1_HUMAN	NOTCH1	272 kDa	0	0	0	0	0	0	0	0	0	0	0	0	0	0	0	0	0	0	0	0	0	0	0	0	0	0	0	0	0	0	0	0	0	0	0	0	0	0	0	0	0	0	0	0	0	0
Neurogenic locus notch homolog protein 2 OS=Homo sapiens GN=NOTCH2 PE=1 SV=3	NOTC2_HUMAN	NOTCH2	265 kDa	0	0	0	0	0	2	0	0	0	0	0	0	0	0	0	4	0	5	0	0	0	6	3	10	8	3	7	2	0	5	2	0	5	0	0	0	12	2	3	0	0	0	2	0	2	3
Neurogenic locus notch homolog protein 4 OS=Homo sapiens GN=NOTCH4 PE=1 SV=2	NOTC4_HUMAN	NOTCH4	210 kDa	0	0	0	0	0	0	0	0	0	0	0	0	0	0	0	0	0	0	0	0	0	0	0	0	0	0	0	0	0	0	0	0	0	0	0	0	0	0	0	2	0	0	4	0	0	0
Protein NPAT OS=Homo sapiens GN=NPAT PE=1 SV=3	NPAT_HUMAN	NPAT	154 kDa	0	0	0	0	0	0	0	0	0	0	0	2	0	0	0	0	0	0	0	0	0	0	0	0	0	0	0	0	0	3	0	0	3	2	0	0	0	0	0	0	0	0	0	0	0	0
Puromycin-sensitive aminopeptidase OS=Homo sapiens GN=NPEPPS PE=1 SV=2	PSA_HUMAN	NPEPPS	103 kDa	0	0	0	0	0	0	0	0	0	0	0	0	0	0	0	0	0	0	0	0	0	0	0	0	0	0	0	0	0	0	0	0	0	0	0	0	0	0	0	2	0	0	0	0	0	0
Nephrocystin-3 OS=Homo sapiens GN=NPHP3 PE=1 SV=1	NPHP3_HUMAN	NPHP3	151 kDa	0	0	0	0	0	0	0	0	0	0	0	0	0	0	0	0	0	0	0	0	0	0	0	0	0	0	0	0	0	0	0	0	0	0	0	0	0	0	0	0	0	0	0	0	0	0
Nephrocystin-4 OS=Homo sapiens GN=NPHP4 PE=1 SV=2	NPHP4_HUMAN	NPHP4	158 kDa	0	0	0	0	0	0	0	0	0	0	0	2	0	0	0	0	0	0	0	0	0	0	0	0	0	0	0	0	0	0	0	0	0	0	0	0	0	0	0	2	0	0	0	0	0	0
Nuclear protein localization protein 4 homolog OS=Homo sapiens GN=NPLOC4 PE=1 SV=3	NPL4_HUMAN	NPLOC4	68 kDa	2	2	0	0	0	0	0	0	0	0	0	4	0	0	2	0	0	9	0	0	0	0	0	0	0	0	0	6	4	8	3	2	5	8	3	0	3	0	0	5	6	0	3	0	0	2
Nucleophosmin OS=Homo sapiens GN=NPM1 PE=1 SV=2	NPM_HUMAN	NPM1	33 kDa	0	3	3	0	0	0	0	6	0	0	0	0	6	0	0	0	0	0	0	0	0	0	0	0	2	0	0	0	0	3	0	2	5	0	0	0	2	6	3	5	4	0	0	0	3	0
COUP transcription factor 1 OS=Homo sapiens GN=NR2F1 PE=1 SV=1	COT1_HUMAN	NR2F1	46 kDa	0	0	0	0	0	0	0	0	0	0	0	0	0	0	0	0	0	0	0	0	0	0	0	0	0	0	0	0	0	0	0	0	0	0	0	0	0	0	4	0	0	0	0	0	0	0
COUP transcription factor 2 OS=Homo sapiens GN=NR2F2 PE=1 SV=1	COT2_HUMAN	NR2F2	46 kDa	0	0	0	0	0	0	0	0	0	0	0	0	0	0	0	0	0	0	0	0	0	0	0	0	0	0	0	0	0	0	0	0	0	0	0	0	0	0	0	0	0	0	0	0	0	0
GTPase NRas OS=Homo sapiens GN=NRAS PE=1 SV=1	RASN_HUMAN	NRAS	21 kDa	0	0	0	0	0	0	0	0	0	0	0	0	0	0	0	0	0	0	0	0	0	0	3	3	0	0	25	0	0	0	0	0	0	0	0	0	0	0	0	0	0	0	0	0	0	0
Nuclear receptor-binding factor 2 OS=Homo sapiens GN=NRBF2 PE=1 SV=1	NRBF2_HUMAN	NRBF2	32 kDa	0	0	0	0	0	0	0	0	0	0	0	0	8	10	8	0	0	0	0	0	0	0	0	0	0	0	0	0	0	0	3	0	4	0	0	0	0	0	0	0	0	0	0	0	2	0
Protein NRDE2 homolog OS=Homo sapiens GN=NRDE2 PE=1 SV=3	NRDE2_HUMAN	NRDE2	133 kDa	0	5	6	5	0	0	2	0	0	0	0	5	0	0	0	7	9	4	7	10	3	2	3	0	0	2	0	10	5	5	0	2	4	2	2	3	3	0	0	2	0	2	3	0	0	0
Pro-neuregulin-1, membrane-bound isoform OS=Homo sapiens GN=NRG1 PE=1 SV=3	NRG1_HUMAN	NRG1	70 kDa	0	0	0	0	0	0	0	0	0	0	0	0	0	0	0	0	2	0	0	0	0	0	0	0	0	0	0	0	0	0	0	0	0	0	0	0	0	0	0	0	0	0	0	0	0	0
Neurexin-1 OS=Homo sapiens GN=NRXN1 PE=2 SV=1	NRX1A_HUMAN	NRXN1	162 kDa	0	0	0	0	0	0	0	0	0	0	0	0	0	0	0	0	0	0	0	0	0	0	0	0	0	0	0	0	0	0	0	0	0	0	0	0	0	0	0	0	0	0	0	0	0	0
Ribosome biogenesis protein NSA2 homolog OS=Homo sapiens GN=NSA2 PE=1 SV=1	NSA2_HUMAN	NSA2	30 kDa	0	0	0	0	4	0	0	4	0	0	0	0	0	0	0	0	0	0	0	0	0	0	0	0	0	0	0	0	0	0	0	0	2	0	2	5	0	0	0	0	0	0	0	0	0	0
Sterol-4-alpha-carboxylate 3-dehydrogenase, decarboxylating OS=Homo sapiens GN=NSDHL PE=1 SV=2	NSDHL_HUMAN	NSDHL	42 kDa	10	11	13	0	2	0	0	0	0	0	0	0	2	2	0	0	0	2	0	0	0	0	0	0	3	0	0	5	3	4	2	3	3	0	0	0	5	5	4	0	0	0	0	0	4	0
NSFL1 cofactor p47 OS=Homo sapiens GN=NSFL1C PE=1 SV=2	NSF1C_HUMAN	NSFL1C	41 kDa	2	0	0	0	0	0	0	0	0	0	0	2	0	2	0	0	0	0	0	0	0	0	0	0	0	0	0	8	0	0	8	2	3	0	0	0	2	0	0	0	0	0	0	0	0	0
tRNA (cytosine(34)-C(5))-methyltransferase OS=Homo sapiens GN=NSUN2 PE=1 SV=2	NSUN2_HUMAN	NSUN2	86 kDa	0	0	0	0	0	0	0	0	0	0	0	0	0	0	0	0	0	0	0	0	0	0	0	0	0	0	0	0	0	0	0	0	0	2	0	2	0	0	0	0	0	0	2	0	0	0
Cytosolic 5'-nucleotidase 3A OS=Homo sapiens GN=NT5C3A PE=1 SV=3	5NT3A_HUMAN	NT5C3A	38 kDa	0	0	0	0	0	0	0	2	0	0	0	0	0	0	0	0	0	0	0	0	0	0	0	0	0	0	0	0	0	0	0	0	0	0	0	0	0	0	0	0	0	0	0	0	0	0
5'-nucleotidase domain-containing protein 2 OS=Homo sapiens GN=NT5DC2 PE=1 SV=1	NT5D2_HUMAN	NT5DC2	61 kDa	0	0	0	0	0	0	0	0	0	0	0	0	0	0	0	0	0	0	0	0	0	0	0	0	0	0	0	0	0	0	0	0	0	0	2	0	0	0	0	0	0	0	0	0	0	0
Cancer-related nucleoside-triphosphatase OS=Homo sapiens GN=NTPCR PE=1 SV=1	NTPCR_HUMAN	NTPCR	21 kDa	0	0	0	0	0	0	0	0	0	0	0	0	0	0	0	0	0	0	0	0	0	0	3	0	3	0	0	2	2	5	0	2	5	0	0	3	3	2	3	0	0	0	0	0	0	0
NUAK family SNF1-like kinase 1 OS=Homo sapiens GN=NUAK1 PE=1 SV=1	NUAK1_HUMAN	NUAK1	74 kDa	0	0	0	0	0	0	0	0	0	0	0	0	0	0	0	0	0	0	0	0	0	0	0	0	0	0	0	0	0	0	0	0	0	0	0	0	0	0	0	0	0	0	0	0	0	0
Nuclear ubiquitous casein and cyclin-dependent kinase substrate 1 OS=Homo sapiens GN=NUCKS1 PE=1 SV=1	NUCKS_HUMAN	NUCKS1	27 kDa	0	2	0	0	0	0	0	0	0	0	0	0	0	0	0	0	0	0	0	0	0	0	0	0	0	0	0	0	0	0	0	0	0	0	0	0	0	0	0	0	0	0	0	0	0	0
Nuclear migration protein nudC OS=Homo sapiens GN=NUDC PE=1 SV=1	NUDC_HUMAN	NUDC	38 kDa	11	7	10	12	14	7	8	10	7	6	0	7	13	8	8	5	4	15	2	5	9	22	14	23	15	9	13	26	8	25	15	10	16	5	4	5	10	12	11	21	26	22	11	13	18	10
NudC domain-containing protein 3 OS=Homo sapiens GN=NUDCD3 PE=1 SV=3	NUDC3_HUMAN	NUDCD3	41 kDa	0	0	0	0	0	0	0	0	0	0	0	0	0	0	0	0	0	0	0	0	0	3	0	0	0	0	0	6	0	2	0	0	0	0	0	0	0	0	0	0	0	0	0	0	0	0
ADP-sugar pyrophosphatase OS=Homo sapiens GN=NUDT5 PE=1 SV=1	NUDT5_HUMAN	NUDT5	24 kDa	0	0	0	0	0	0	0	2	0	0	0	0	0	0	0	0	0	0	0	0	0	0	0	0	2	0	0	0	0	0	3	0	0	0	0	0	0	0	0	0	0	0	0	0	3	0
Nuclear fragile X mental retardation-interacting protein 1 OS=Homo sapiens GN=NUFIP1 PE=1 SV=2	NUFP1_HUMAN	NUFIP1	56 kDa	0	0	0	0	0	0	0	0	0	0	0	2	0	0	0	0	0	0	0	0	0	0	0	0	0	0	0	0	0	0	0	0	0	0	0	0	0	0	0	0	0	0	0	0	0	0
Nuclear fragile X mental retardation-interacting protein 2 OS=Homo sapiens GN=NUFIP2 PE=1 SV=1	NUFP2_HUMAN	NUFIP2	76 kDa	0	0	0	0	0	0	0	0	0	0	0	0	0	0	0	0	0	0	0	0	0	0	0	0	0	0	0	0	0	0	0	0	0	0	0	0	0	0	0	2	0	0	0	0	0	0
Nuclear mitotic apparatus protein 1 OS=Homo sapiens GN=NUMA1 PE=1 SV=2	NUMA1_HUMAN	NUMA1	238 kDa	17	2	13	3	0	2	0	0	3	0	0	12	0	0	0	0	3	38	0	2	27	6	5	12	7	11	13	5	8	14	4	16	25	16	13	6	15	24	13	16	4	3	18	26	11	0
Protein numb homolog OS=Homo sapiens GN=NUMB PE=1 SV=2	NUMB_HUMAN	NUMB	71 kDa	6	3	9	7	2	13	7	4	7	0	2	7	2	2	7	10	9	13	6	2	5	3	0	0	0	7	0	9	3	7	4	4	12	7	0	7	16	14	6	3	0	0	5	0	0	6
Numb-like protein OS=Homo sapiens GN=NUMBL PE=1 SV=1	NUMBL_HUMAN	NUMBL	65 kDa	0	0	0	0	0	0	0	0	0	0	0	0	0	0	0	0	0	0	0	0	0	0	0	0	0	0	0	0	0	0	0	0	0	3	0	0	6	0	0	0	0	0	0	0	0	0
Nuclear pore complex protein Nup107 OS=Homo sapiens GN=NUP107 PE=1 SV=1	NU107_HUMAN	NUP107	106 kDa	0	0	0	0	0	0	0	0	0	0	0	0	0	0	0	0	0	0	0	0	0	0	0	0	0	0	0	0	0	0	7	13	11	0	0	0	0	0	0	0	0	0	0	2	2	0
Nuclear pore complex protein Nup133 OS=Homo sapiens GN=NUP133 PE=1 SV=2	NU133_HUMAN	NUP133	129 kDa	0	0	0	0	0	0	0	0	0	0	0	0	0	0	0	0	0	0	0	0	0	0	0	0	0	0	0	0	0	0	0	12	11	0	0	0	0	0	0	0	0	0	2	5	0	0
Nuclear pore complex protein Nup153 OS=Homo sapiens GN=NUP153 PE=1 SV=2	NU153_HUMAN	NUP153	154 kDa	3	0	22	0	0	17	0	0	3	6	0	8	0	0	3	0	0	21	0	0	7	10	4	2	6	11	10	0	0	11	0	2	13	9	0	0	24	25	11	8	0	5	14	0	8	0
Nuclear pore complex protein Nup155 OS=Homo sapiens GN=NUP155 PE=1 SV=1	NU155_HUMAN	NUP155	155 kDa	0	0	26	0	0	14	4	0	6	3	5	8	0	2	8	2	0	18	0	0	10	6	9	12	10	12	19	0	0	12	0	2	9	10	6	0	21	8	6	9	4	4	16	10	5	2
Nucleoporin NUP188 homolog OS=Homo sapiens GN=NUP188 PE=1 SV=1	NU188_HUMAN	NUP188	196 kDa	0	0	0	0	0	0	0	0	0	0	0	0	0	0	0	0	0	0	0	0	0	0	0	0	0	0	0	0	0	0	0	0	0	0	0	0	0	0	0	0	0	0	0	0	0	0
Nuclear pore complex protein Nup214 OS=Homo sapiens GN=NUP214 PE=1 SV=2	NU214_HUMAN	NUP214	214 kDa	0	0	0	0	0	0	0	0	0	0	2	6	0	0	0	0	0	9	0	0	0	0	0	0	0	0	0	0	0	5	0	0	2	2	2	0	3	0	0	8	4	7	2	0	6	3
Nuclear pore complex protein Nup88 OS=Homo sapiens GN=NUP88 PE=1 SV=2	NUP88_HUMAN	NUP88	84 kDa	0	0	0	0	0	0	0	0	0	0	0	0	0	0	0	0	0	0	0	0	0	0	0	0	0	0	0	0	0	0	0	0	2	0	0	0	0	0	0	0	0	0	0	0	0	0
Nuclear pore complex protein Nup93 OS=Homo sapiens GN=NUP93 PE=1 SV=2	NUP93_HUMAN	NUP93	93 kDa	0	0	0	0	0	0	0	0	0	0	0	0	0	0	0	2	0	0	0	0	0	0	0	0	0	0	0	0	0	0	0	0	0	0	0	0	0	0	0	0	0	0	0	0	0	0
Nuclear pore complex protein Nup98-Nup96 OS=Homo sapiens GN=NUP98 PE=1 SV=4	NUP98_HUMAN	NUP98	198 kDa	0	0	0	0	0	0	0	0	0	0	0	0	0	0	0	0	0	0	0	0	0	0	0	0	0	0	0	0	2	0	0	0	0	0	0	2	0	0	0	0	0	0	0	0	0	0
NXPE family member 4 OS=Homo sapiens GN=NXPE4 PE=2 SV=1	NXPE4_HUMAN	NXPE4	62 kDa	0	0	0	0	0	0	0	0	0	0	0	0	0	0	0	0	0	0	0	0	0	0	0	0	0	0	0	0	0	0	0	0	0	0	0	0	0	0	0	0	0	0	0	0	0	0
Ornithine aminotransferase, mitochondrial OS=Homo sapiens GN=OAT PE=1 SV=1	OAT_HUMAN	OAT	49 kDa	0	2	0	0	0	0	0	0	0	0	0	0	0	0	0	0	0	0	0	0	0	0	0	0	0	0	0	0	0	0	0	0	0	0	0	0	3	0	3	0	0	0	0	0	0	0
Obscurin-like protein 1 OS=Homo sapiens GN=OBSL1 PE=1 SV=4	OBSL1_HUMAN	OBSL1	207 kDa	0	0	0	0	0	0	0	0	0	0	0	0	0	0	0	0	0	0	0	0	0	0	0	0	0	0	0	0	0	0	0	0	2	0	0	0	0	0	0	0	0	0	0	0	0	0
OCIA domain-containing protein 1 OS=Homo sapiens GN=OCIAD1 PE=1 SV=1	OCAD1_HUMAN	OCIAD1	28 kDa	5	3	7	34	6	17	23	7	17	12	0	10	21	17	9	12	12	9	14	9	7	12	16	8	14	7	6	17	6	10	14	10	10	0	8	4	7	8	4	7	8	16	6	11	20	16
Occludin OS=Homo sapiens GN=OCLN PE=1 SV=1	OCLN_HUMAN	OCLN	59 kDa	0	0	0	0	0	0	0	0	0	0	0	0	0	0	0	0	0	0	0	0	0	0	0	0	0	0	0	0	0	0	0	0	0	0	0	0	5	0	0	0	0	0	0	0	0	0
Inositol polyphosphate 5-phosphatase OCRL-1 OS=Homo sapiens GN=OCRL PE=1 SV=3	OCRL_HUMAN	OCRL	104 kDa	0	0	0	0	0	9	9	6	23	7	14	6	42	37	58	0	2	6	32	21	36	3	2	9	10	3	6	2	0	5	31	30	29	2	0	0	9	3	0	0	0	2	35	40	32	6
Oral-facial-digital syndrome 1 protein OS=Homo sapiens GN=OFD1 PE=1 SV=1	OFD1_HUMAN	OFD1	117 kDa	0	0	0	0	0	0	0	0	6	0	0	0	0	0	0	0	0	0	0	0	0	0	0	0	0	0	0	0	0	0	0	0	0	0	0	0	0	0	0	0	0	0	0	0	0	0
Protein O-GlcNAcase OS=Homo sapiens GN=MGEA5 PE=1 SV=2	OGA_HUMAN	OGA	103 kDa	0	0	0	0	0	0	0	0	0	2	0	2	0	0	0	0	0	0	0	0	0	0	0	0	0	0	0	0	2	4	0	0	2	4	0	0	0	0	0	3	3	0	0	0	0	0
UDP-N-acetylglucosamine--peptide N-acetylglucosaminyltransferase 110 kDa subunit OS=Homo sapiens GN=OGT PE=1 SV=3	OGT1_HUMAN	OGT	117 kDa	0	0	4	3	2	0	0	0	2	4	10	0	0	0	0	0	0	4	0	0	0	0	0	0	0	0	0	0	0	2	0	0	0	7	3	0	2	0	0	0	0	2	0	0	0	0
Oncoprotein-induced transcript 3 protein OS=Homo sapiens GN=OIT3 PE=1 SV=2	OIT3_HUMAN	OIT3	60 kDa	0	0	0	0	0	0	0	0	0	0	0	0	0	0	0	0	0	0	0	0	0	0	0	0	0	0	0	0	0	0	0	0	0	0	0	0	0	0	0	0	0	0	0	0	0	0
Obg-like ATPase 1 OS=Homo sapiens GN=OLA1 PE=1 SV=2	OLA1_HUMAN	OLA1	45 kDa	0	0	0	0	0	0	0	2	0	0	0	0	2	0	0	0	0	0	0	0	0	0	0	0	0	0	0	0	0	0	0	0	0	0	0	0	0	0	0	0	0	0	0	0	0	0
Dynamin-like 120 kDa protein, mitochondrial OS=Homo sapiens GN=OPA1 PE=1 SV=3	OPA1_HUMAN	OPA1	112 kDa	2	0	0	0	0	0	0	0	0	0	0	0	0	0	0	0	0	0	0	0	0	0	0	0	0	0	0	0	0	0	0	0	0	0	0	0	0	0	0	0	0	0	0	0	0	0
Optic atrophy 3 protein OS=Homo sapiens GN=OPA3 PE=1 SV=1	OPA3_HUMAN	OPA3	20 kDa	2	0	0	0	0	0	0	0	0	0	0	0	0	0	0	0	0	0	0	0	0	0	0	0	0	0	0	0	0	0	0	0	0	0	0	0	0	0	0	0	0	0	0	0	0	0
Oligophrenin-1 OS=Homo sapiens GN=OPHN1 PE=1 SV=1	OPHN1_HUMAN	OPHN1	92 kDa	0	0	0	0	0	0	0	0	0	0	0	0	0	0	0	0	0	0	0	0	0	0	0	0	0	0	0	0	0	0	0	0	0	0	0	0	0	0	0	0	0	0	4	17	0	0
Optineurin OS=Homo sapiens GN=OPTN PE=1 SV=2	OPTN_HUMAN	OPTN	66 kDa	0	0	0	0	0	0	3	6	6	0	0	0	0	0	0	0	0	0	0	0	0	0	0	0	0	0	0	0	0	0	0	0	3	0	0	0	0	0	0	0	0	0	2	4	3	0
Olfactory receptor 13F1 OS=Homo sapiens GN=OR13F1 PE=3 SV=1	O13F1_HUMAN	OR13F1	36 kDa	0	0	0	0	0	0	0	0	0	0	0	0	0	0	0	0	0	0	0	0	0	0	0	0	0	0	0	0	0	0	0	0	0	0	0	0	0	0	0	0	0	0	2	0	0	0
Olfactory receptor 1E3 OS=Homo sapiens GN=OR1E3 PE=3 SV=2	OR1E3_HUMAN	OR1E3	39 kDa	0	0	0	0	0	0	0	0	0	0	0	0	0	0	0	0	0	0	0	0	0	0	0	0	0	0	0	0	0	0	0	0	0	0	0	0	0	0	0	0	0	0	2	0	0	0
Olfactory receptor 1N1 OS=Homo sapiens GN=OR1N1 PE=3 SV=1	OR1N1_HUMAN	OR1N1	35 kDa	0	0	0	0	0	0	0	0	0	0	0	0	0	0	0	0	0	0	0	0	0	0	0	0	0	0	0	0	0	0	0	0	0	0	0	0	0	0	0	0	0	0	2	0	0	0
Olfactory receptor 2V2 OS=Homo sapiens GN=OR2V2 PE=3 SV=3	OR2V2_HUMAN	OR2V2	35 kDa	0	0	0	0	0	0	0	0	0	0	0	0	0	0	0	0	0	0	0	0	0	0	0	0	0	0	0	0	0	0	0	0	0	0	0	0	0	0	0	0	0	0	2	0	0	0
Olfactory receptor 5AN1 OS=Homo sapiens GN=OR5AN1 PE=2 SV=1	O5AN1_HUMAN	OR5AN1	35 kDa	0	0	0	0	0	0	0	0	0	0	0	0	0	0	0	0	0	0	0	0	0	0	0	0	0	0	0	0	0	0	0	0	0	0	0	0	0	0	0	0	0	0	2	0	0	0
Putative olfactory receptor 8G3 pseudogene OS=Homo sapiens GN=OR8G3P PE=5 SV=1	OR83P_HUMAN	OR8G3P	35 kDa	0	0	0	0	0	0	0	0	0	0	0	0	0	0	0	0	0	0	0	0	0	0	0	0	0	0	0	0	0	0	0	0	0	0	0	0	0	0	0	0	0	0	2	0	0	0
Origin recognition complex subunit 5 OS=Homo sapiens GN=ORC5 PE=1 SV=1	ORC5_HUMAN	ORC5	50 kDa	0	0	0	0	0	0	0	0	0	0	0	0	0	0	0	0	0	0	0	0	0	0	0	0	0	0	0	0	0	0	0	0	0	0	0	0	0	0	0	0	0	0	0	0	0	0
Oxysterol-binding protein-related protein 10 OS=Homo sapiens GN=OSBPL10 PE=1 SV=2	OSB10_HUMAN	OSBPL10	84 kDa	0	0	0	0	0	0	0	0	0	0	0	0	0	5	6	0	0	0	0	0	0	0	0	0	0	0	0	0	0	0	0	0	0	0	0	0	0	0	0	0	0	0	0	0	0	0
Oxysterol-binding protein-related protein 11 OS=Homo sapiens GN=OSBPL11 PE=1 SV=2	OSB11_HUMAN	OSBPL11	84 kDa	0	0	2	0	0	0	0	0	0	2	4	0	57	35	46	0	0	3	0	0	7	0	2	0	0	4	4	0	0	2	0	0	3	0	0	0	10	9	6	2	0	0	0	3	0	19
Oxysterol-binding protein-related protein 1 OS=Homo sapiens GN=OSBPL1A PE=1 SV=2	OSBL1_HUMAN	OSBPL1A	108 kDa	0	0	0	0	0	0	0	0	0	0	0	0	0	0	0	0	0	0	0	0	0	5	8	14	5	0	0	0	0	0	0	0	0	0	0	0	0	0	0	0	0	0	0	0	0	0
Oxysterol-binding protein-related protein 3 OS=Homo sapiens GN=OSBPL3 PE=1 SV=1	OSBL3_HUMAN	OSBPL3	101 kDa	0	0	7	11	0	3	5	0	4	3	4	3	0	0	0	20	5	5	17	5	0	3	7	5	3	4	0	0	0	8	0	0	9	8	8	12	14	2	18	9	0	4	8	0	0	0
Oxysterol-binding protein-related protein 5 OS=Homo sapiens GN=OSBPL5 PE=1 SV=1	OSBL5_HUMAN	OSBPL5	99 kDa	0	0	0	0	0	0	0	0	0	0	0	0	0	0	0	3	0	0	0	0	0	0	0	0	0	0	0	0	0	0	0	0	0	0	0	0	0	0	0	0	0	0	0	0	0	0
Oxysterol-binding protein-related protein 6 OS=Homo sapiens GN=OSBPL6 PE=1 SV=1	OSBL6_HUMAN	OSBPL6	106 kDa	0	0	12	16	0	6	14	3	11	5	17	19	2	0	13	21	8	15	18	8	8	8	13	7	5	9	5	0	4	12	0	3	7	4	15	13	20	8	11	9	2	0	14	2	5	0
Oxysterol-binding protein-related protein 8 OS=Homo sapiens GN=OSBPL8 PE=1 SV=3	OSBL8_HUMAN	OSBPL8	101 kDa	0	0	0	0	0	0	2	0	0	0	2	0	0	0	0	4	0	5	3	0	4	0	0	5	0	2	0	0	0	0	0	0	0	3	0	0	4	0	0	4	0	0	4	0	0	0
Oxysterol-binding protein-related protein 9 OS=Homo sapiens GN=OSBPL9 PE=1 SV=2	OSBL9_HUMAN	OSBPL9	83 kDa	0	0	0	0	0	0	0	0	0	0	0	0	29	23	22	0	0	0	0	0	4	0	0	0	0	0	0	0	0	0	0	0	0	0	0	0	0	0	3	0	0	0	0	0	0	2
Otogelin-like protein OS=Homo sapiens GN=OTOGL PE=2 SV=5	OTOGL_HUMAN	OTOGL	262 kDa	0	0	0	0	0	0	0	0	0	0	0	0	0	0	0	0	0	0	0	0	0	0	0	0	0	0	0	0	0	0	0	0	0	0	0	0	0	0	0	0	0	0	2	0	0	0
Mitochondrial inner membrane protein OXA1L OS=Homo sapiens GN=OXA1L PE=1 SV=3	OXA1L_HUMAN	OXA1L	49 kDa	0	0	0	0	0	0	0	0	0	0	0	0	0	0	0	0	0	0	0	0	0	0	0	0	0	0	0	0	0	0	0	0	0	0	0	2	0	0	0	2	2	4	0	0	0	0
Oxidation resistance protein 1 OS=Homo sapiens GN=OXR1 PE=1 SV=2	OXR1_HUMAN	OXR1	98 kDa	0	0	0	0	0	0	0	0	0	0	0	0	0	0	0	0	0	0	0	0	8	0	0	0	0	0	0	0	0	0	2	5	8	0	0	0	0	0	0	0	0	0	27	31	16	0
Proliferation-associated protein 2G4 OS=Homo sapiens GN=PA2G4 PE=1 SV=3	PA2G4_HUMAN	PA2G4	44 kDa	0	0	0	0	4	0	0	4	0	0	0	0	7	2	0	0	0	0	0	0	0	0	0	0	0	0	0	0	0	0	0	0	0	0	0	5	2	0	3	0	0	0	0	0	0	0
Polyadenylate-binding protein 1 OS=Homo sapiens GN=PABPC1 PE=1 SV=2	PABP1_HUMAN	PABPC1	71 kDa	0	7	0	0	0	2	5	0	0	0	0	4	5	4	0	0	6	0	0	0	0	0	0	0	0	0	0	5	0	3	0	0	0	3	0	3	0	0	0	2	0	0	0	0	0	2
Polyadenylate-binding protein 3 OS=Homo sapiens GN=PABPC3 PE=1 SV=2	PABP3_HUMAN	PABPC3	70 kDa	0	0	0	0	0	0	0	0	0	0	0	0	0	0	0	0	0	0	0	0	0	0	0	0	0	0	0	0	0	0	0	0	0	0	0	0	0	0	0	0	0	0	0	0	0	0
Polyadenylate-binding protein 4 OS=Homo sapiens GN=PABPC4 PE=1 SV=1	PABP4_HUMAN	PABPC4	71 kDa	0	0	0	0	0	0	10	0	0	0	0	0	0	0	0	0	5	0	0	0	0	0	0	0	0	0	0	0	0	0	0	0	0	0	0	0	0	0	0	0	0	0	0	0	0	0
Protein kinase C and casein kinase substrate in neurons protein 2 OS=Homo sapiens GN=PACSIN2 PE=1 SV=2	PACN2_HUMAN	PACSIN2	56 kDa	0	0	0	0	0	0	0	0	0	0	0	0	0	0	0	0	0	0	0	0	0	0	0	0	0	0	0	0	0	0	0	2	0	0	0	0	0	0	0	0	0	0	0	0	0	0
Multifunctional protein ADE2 OS=Homo sapiens GN=PAICS PE=1 SV=3	PUR6_HUMAN	PAICS	47 kDa	2	2	7	0	0	0	0	2	0	0	0	0	5	0	0	0	0	0	0	0	0	0	0	0	0	0	0	0	0	0	0	0	0	0	0	0	4	0	2	0	0	0	0	0	0	0
Serine/threonine-protein kinase PAK 2 OS=Homo sapiens GN=PAK2 PE=1 SV=3	PAK2_HUMAN	PAK2	58 kDa	0	0	0	0	0	0	0	0	0	0	0	0	0	0	0	0	0	0	0	0	0	0	0	0	0	0	0	0	0	0	0	0	0	0	0	0	0	0	0	0	0	0	0	0	0	0
Serine/threonine-protein kinase PAK 4 OS=Homo sapiens GN=PAK4 PE=1 SV=1	PAK4_HUMAN	PAK4	64 kDa	0	0	0	0	0	0	0	0	0	0	0	0	0	0	0	0	0	0	0	0	0	0	0	0	0	0	0	0	0	0	0	0	0	0	0	0	0	0	0	0	0	0	0	0	0	0
Paladin OS=Homo sapiens GN=PALD1 PE=1 SV=3	PALD_HUMAN	PALD1	97 kDa	0	0	9	19	13	31	6	6	17	14	28	8	11	10	17	8	3	11	0	0	5	3	0	0	13	0	0	2	0	11	0	4	10	10	13	2	19	21	7	7	4	4	12	18	8	23
Mitochondrial import inner membrane translocase subunit TIM16 OS=Homo sapiens GN=PAM16 PE=1 SV=2	TIM16_HUMAN	PAM16	14 kDa	0	0	0	0	0	0	0	0	0	0	0	0	0	0	0	0	0	0	0	0	0	0	0	0	0	0	0	0	0	0	0	0	0	0	0	0	0	0	0	0	3	0	0	0	0	0
PAB-dependent poly(A)-specific ribonuclease subunit PAN3 OS=Homo sapiens GN=PAN3 PE=1 SV=3	PAN3_HUMAN	PAN3	96 kDa	0	0	0	0	0	0	0	0	0	0	0	0	0	0	0	0	0	0	0	0	0	0	0	0	0	0	0	0	0	0	0	0	0	0	0	0	0	0	0	0	0	0	0	0	0	0
Poly(A) polymerase alpha OS=Homo sapiens GN=PAPOLA PE=1 SV=4	PAPOA_HUMAN	PAPOLA	83 kDa	0	0	2	0	0	2	0	0	2	0	2	0	0	0	0	0	0	0	0	0	0	0	0	3	3	0	0	0	0	2	0	0	3	0	0	0	2	0	0	0	0	0	3	0	2	0
Partitioning defective 3 homolog OS=Homo sapiens GN=PARD3 PE=1 SV=2	PARD3_HUMAN	PARD3	151 kDa	0	0	0	0	0	0	0	0	0	0	0	3	0	0	0	0	0	0	0	0	0	0	0	0	0	0	0	0	0	0	0	0	0	2	0	0	0	0	0	0	0	0	0	0	0	0
Partitioning defective 6 homolog gamma OS=Homo sapiens GN=PARD6G PE=1 SV=1	PAR6G_HUMAN	PARD6G	41 kDa	0	0	0	0	0	0	0	0	0	0	0	0	0	0	0	0	0	0	0	0	0	0	0	0	0	0	0	0	0	0	0	0	0	0	0	0	0	0	0	0	0	0	0	0	0	0
Poly(ADP-ribose) glycohydrolase OS=Homo sapiens GN=PARG PE=1 SV=1	PARG_HUMAN	PARG	111 kDa	0	0	0	0	0	0	0	0	0	0	0	0	0	0	0	0	0	0	0	0	0	0	0	0	0	0	0	0	0	0	0	0	0	0	0	0	0	0	0	0	0	0	0	0	0	0
Poly [ADP-ribose] polymerase 1 OS=Homo sapiens GN=PARP1 PE=1 SV=4	PARP1_HUMAN	PARP1	113 kDa	11	15	20	10	25	21	6	23	14	17	13	14	12	17	16	11	11	12	17	15	14	11	15	7	14	14	9	17	21	16	7	17	16	11	25	27	16	8	15	12	17	14	12	17	9	9
PAS domain-containing serine/threonine-protein kinase OS=Homo sapiens GN=PASK PE=1 SV=3	PASK_HUMAN	PASK	143 kDa	0	0	0	0	0	0	0	0	0	3	0	2	0	0	0	0	0	0	0	0	0	0	0	0	0	0	0	0	0	0	0	0	0	0	0	0	0	2	0	5	12	0	0	0	0	0
Pre-B-cell leukemia transcription factor-interacting protein 1 OS=Homo sapiens GN=PBXIP1 PE=1 SV=1	PBIP1_HUMAN	PBXIP1	81 kDa	0	0	0	5	0	0	0	0	0	0	0	0	0	0	0	0	0	0	0	0	0	0	0	0	0	0	0	0	0	0	0	0	0	0	0	0	2	0	0	0	0	0	0	0	0	0
Pyruvate carboxylase, mitochondrial OS=Homo sapiens GN=PC PE=1 SV=2	PYC_HUMAN	PC	130 kDa	31	120	215	285	655	288	361	632	204	266	539	268	289	229	326	503	277	248	382	215	135	184	293	351	126	261	268	132	170	340	98	100	239	363	554	497	186	354	369	256	478	157	206	378	105	326
Poly(rC)-binding protein 1 OS=Homo sapiens GN=PCBP1 PE=1 SV=2	PCBP1_HUMAN	PCBP1	37 kDa	4	6	6	9	7	5	3	8	6	5	0	7	8	10	6	4	3	6	3	5	4	5	2	0	6	0	0	12	3	4	11	6	7	5	3	6	9	9	5	6	3	5	5	4	8	5
Poly(rC)-binding protein 2 OS=Homo sapiens GN=PCBP2 PE=1 SV=1	PCBP2_HUMAN	PCBP2	39 kDa	4	4	5	6	7	4	4	8	5	5	0	5	6	10	5	5	4	5	5	3	6	5	2	2	6	4	5	14	4	5	10	5	6	3	5	4	7	8	5	6	5	9	0	5	6	3
Propionyl-CoA carboxylase alpha chain, mitochondrial OS=Homo sapiens GN=PCCA PE=1 SV=4	PCCA_HUMAN	PCCA	80 kDa	37	89	64	30	506	14	30	364	14	121	145	139	41	38	30	98	137	26	47	65	3	28	73	17	0	29	0	17	121	107	3	17	44	221	253	310	32	48	251	152	245	77	17	26	7	27
Propionyl-CoA carboxylase beta chain, mitochondrial OS=Homo sapiens GN=PCCB PE=1 SV=3	PCCB_HUMAN	PCCB	58 kDa	0	0	0	0	8	0	0	9	0	0	0	0	0	0	0	0	0	0	0	2	0	0	0	0	0	0	0	0	0	0	0	0	0	5	2	18	0	0	0	0	0	0	0	0	0	0
Protocadherin-7 OS=Homo sapiens GN=PCDH7 PE=1 SV=2	PCDH7_HUMAN	PCDH7	116 kDa	0	0	0	0	0	0	0	0	0	0	0	0	0	0	0	0	0	0	0	0	0	0	0	0	0	0	0	0	0	0	0	0	0	0	0	0	2	0	0	0	0	0	0	0	0	0
Phosphoenolpyruvate carboxykinase [GTP], mitochondrial OS=Homo sapiens GN=PCK2 PE=1 SV=3	PCKGM_HUMAN	PCK2	71 kDa	0	0	0	0	0	0	0	0	0	0	0	0	0	0	0	0	0	0	0	0	0	0	0	0	0	0	0	0	0	0	0	0	0	0	0	3	0	0	0	0	0	0	0	0	0	0
Protein piccolo OS=Homo sapiens GN=PCLO PE=1 SV=4	PCLO_HUMAN	PCLO	553 kDa	0	0	0	0	0	0	0	0	0	0	0	0	0	0	0	0	0	0	0	0	0	0	0	0	0	0	0	0	0	0	0	0	0	0	0	0	0	0	0	2	0	0	0	0	0	0
Pericentriolar material 1 protein OS=Homo sapiens GN=PCM1 PE=1 SV=4	PCM1_HUMAN	PCM1	229 kDa	0	0	0	0	0	0	0	2	0	0	0	0	0	0	0	0	0	0	0	0	0	0	0	0	0	0	0	0	0	0	0	0	0	0	0	0	0	0	0	0	0	0	0	0	2	0
Protein-L-isoaspartate(D-aspartate) O-methyltransferase OS=Homo sapiens GN=PCMT1 PE=1 SV=4	PIMT_HUMAN	PCMT1	25 kDa	0	0	0	0	0	0	0	0	0	0	0	0	0	0	0	0	0	0	0	0	0	0	0	0	0	0	0	0	0	0	0	0	0	0	0	0	3	0	0	0	0	0	4	2	0	0
Proliferating cell nuclear antigen OS=Homo sapiens GN=PCNA PE=1 SV=1	PCNA_HUMAN	PCNA	29 kDa	0	0	0	0	0	0	0	4	0	0	0	2	0	0	0	0	2	0	0	2	0	0	0	0	0	0	0	3	0	2	0	0	0	0	0	6	5	0	8	2	0	0	0	0	2	0
PEST proteolytic signal-containing nuclear protein OS=Homo sapiens GN=PCNP PE=1 SV=2	PCNP_HUMAN	PCNP	19 kDa	3	3	0	0	0	0	0	0	0	0	0	0	0	0	0	0	0	0	0	0	0	2	0	0	0	0	0	0	0	0	4	2	0	0	0	0	6	3	0	2	0	0	0	0	0	0
Pericentrin OS=Homo sapiens GN=PCNT PE=1 SV=4	PCNT_HUMAN	PCNT	378 kDa	0	0	0	0	0	11	0	0	21	2	11	7	0	0	41	0	0	18	0	0	13	7	0	7	5	0	0	0	0	19	0	0	40	5	13	20	0	0	25	22	35	9	25	34	22	0
Pecanex-like protein 1 OS=Homo sapiens GN=PCNX1 PE=1 SV=2	PCX1_HUMAN	PCNX1	259 kDa	0	0	0	0	0	0	0	0	0	0	0	0	0	0	0	0	0	0	0	0	0	0	0	0	0	0	0	0	0	0	2	0	0	0	0	0	0	0	0	0	0	0	0	0	0	0
28 kDa heat- and acid-stable phosphoprotein OS=Homo sapiens GN=PDAP1 PE=1 SV=1	HAP28_HUMAN	PDAP1	21 kDa	0	0	0	0	2	0	0	0	0	0	0	0	0	0	0	0	0	0	0	0	0	0	0	0	0	0	0	0	0	0	0	0	0	0	0	0	0	0	0	0	0	0	0	0	0	0
Programmed cell death protein 5 OS=Homo sapiens GN=PDCD5 PE=1 SV=3	PDCD5_HUMAN	PDCD5	14 kDa	3	0	0	0	0	0	0	0	0	3	0	0	3	4	0	0	0	0	0	0	0	0	0	0	2	0	0	2	0	3	3	3	2	0	0	0	0	0	0	0	0	0	0	0	2	0
Programmed cell death 6-interacting protein OS=Homo sapiens GN=PDCD6IP PE=1 SV=1	PDC6I_HUMAN	PDCD6IP	96 kDa	0	0	0	0	0	0	0	0	0	0	0	0	0	0	0	0	0	0	0	0	0	0	0	0	0	0	0	0	0	0	0	0	0	2	0	0	0	0	0	0	0	0	0	0	0	0
Phosducin-like protein OS=Homo sapiens GN=PDCL PE=1 SV=3	PHLP_HUMAN	PDCL	34 kDa	3	2	4	0	9	2	3	5	5	9	0	2	8	6	8	0	4	0	0	3	0	5	0	0	4	0	0	0	0	7	2	2	8	0	3	4	7	8	5	3	0	0	3	2	6	6
2',5'-phosphodiesterase 12 OS=Homo sapiens GN=PDE12 PE=1 SV=2	PDE12_HUMAN	PDE12	67 kDa	0	0	0	0	0	0	0	0	0	0	0	0	0	0	0	0	0	0	0	0	0	0	0	0	0	0	0	0	0	0	0	0	0	0	0	0	0	0	0	0	5	0	0	0	0	0
Myomegalin OS=Homo sapiens GN=PDE4DIP PE=1 SV=1	MYOME_HUMAN	PDE4DIP	265 kDa	0	0	0	0	0	0	0	0	0	0	0	0	2	4	15	0	0	0	3	4	9	0	0	0	0	0	0	0	0	0	0	0	16	0	0	0	0	0	0	0	0	0	5	0	0	0
Pyruvate dehydrogenase E1 component subunit alpha, somatic form, mitochondrial OS=Homo sapiens GN=PDHA1 PE=1 SV=3	ODPA_HUMAN	PDHA1	43 kDa	0	0	0	0	0	0	0	0	0	0	0	0	2	0	0	0	0	0	0	0	0	0	0	0	0	0	0	0	0	0	0	0	0	0	0	0	0	0	0	0	0	0	0	0	0	0
Pyruvate dehydrogenase E1 component subunit beta, mitochondrial OS=Homo sapiens GN=PDHB PE=1 SV=3	ODPB_HUMAN	PDHB	39 kDa	0	0	0	0	0	0	0	0	0	0	0	0	0	0	0	0	0	0	0	0	0	0	0	0	0	0	0	0	0	2	0	0	2	0	0	2	0	0	5	0	0	0	0	0	0	0
Protein disulfide-isomerase A3 OS=Homo sapiens GN=PDIA3 PE=1 SV=4	PDIA3_HUMAN	PDIA3	57 kDa	0	0	2	0	0	0	0	5	0	0	0	0	4	0	0	0	0	0	0	0	0	0	0	0	0	0	0	0	0	2	0	0	0	0	0	0	0	0	0	2	4	2	0	0	0	0
Protein disulfide-isomerase A4 OS=Homo sapiens GN=PDIA4 PE=1 SV=2	PDIA4_HUMAN	PDIA4	73 kDa	0	8	0	0	0	0	0	0	0	0	0	0	3	0	0	0	0	0	0	0	0	0	0	0	0	0	0	0	0	0	0	0	0	0	0	0	0	0	0	5	8	0	3	0	0	0
Protein disulfide-isomerase A6 OS=Homo sapiens GN=PDIA6 PE=1 SV=1	PDIA6_HUMAN	PDIA6	48 kDa	0	2	0	0	0	0	0	0	0	0	0	0	6	0	0	0	0	0	0	0	0	0	0	0	0	0	0	0	0	0	0	0	0	0	0	0	0	0	0	4	0	0	0	0	0	0
PDZ and LIM domain protein 1 OS=Homo sapiens GN=PDLIM1 PE=1 SV=4	PDLI1_HUMAN	PDLIM1	36 kDa	0	2	3	0	5	7	0	5	7	2	0	3	5	3	4	0	2	2	0	2	2	0	0	0	3	0	0	0	2	5	6	2	6	0	0	0	6	6	4	2	2	0	4	0	7	3
PDZ and LIM domain protein 3 OS=Homo sapiens GN=PDLIM3 PE=1 SV=1	PDLI3_HUMAN	PDLIM3	39 kDa	0	0	0	0	0	0	0	0	0	0	0	0	0	0	0	0	0	0	0	0	0	0	0	0	0	0	0	0	0	0	0	0	0	0	0	0	0	0	0	0	0	0	0	0	0	0
PDZ and LIM domain protein 4 OS=Homo sapiens GN=PDLIM4 PE=1 SV=2	PDLI4_HUMAN	PDLIM4	35 kDa	0	0	0	0	0	0	0	2	0	0	0	3	0	0	0	0	0	0	0	0	0	0	0	0	0	0	0	0	0	0	0	0	0	0	0	0	0	2	2	0	0	0	0	0	0	0
PDZ and LIM domain protein 5 OS=Homo sapiens GN=PDLIM5 PE=1 SV=5	PDLI5_HUMAN	PDLIM5	64 kDa	4	0	3	2	3	5	2	0	12	0	2	7	5	5	3	2	0	6	0	0	4	8	0	2	3	0	0	2	0	5	3	3	5	7	0	0	10	4	2	0	0	0	5	0	3	7
PDZ and LIM domain protein 7 OS=Homo sapiens GN=PDLIM7 PE=1 SV=1	PDLI7_HUMAN	PDLIM7	50 kDa	0	0	0	0	0	0	0	4	0	0	0	0	2	3	0	0	0	0	0	0	0	0	0	0	0	0	0	2	0	0	0	0	0	0	0	0	2	0	0	0	0	0	0	0	0	0
Sister chromatid cohesion protein PDS5 homolog B OS=Homo sapiens GN=PDS5B PE=1 SV=1	PDS5B_HUMAN	PDS5B	165 kDa	6	0	0	0	0	0	0	0	0	0	0	0	0	0	0	0	0	0	0	0	0	0	0	0	0	0	0	0	0	0	0	0	0	0	0	0	0	0	0	0	0	0	0	0	0	0
Pyridoxal-dependent decarboxylase domain-containing protein 1 OS=Homo sapiens GN=PDXDC1 PE=1 SV=2	PDXD1_HUMAN	PDXDC1	87 kDa	0	0	0	2	0	10	0	0	2	7	8	2	0	0	2	0	0	10	0	0	0	0	3	8	7	6	14	4	0	5	0	2	3	3	0	0	6	7	0	0	0	0	0	2	0	2
PDZ domain-containing protein 8 OS=Homo sapiens GN=PDZD8 PE=1 SV=1	PDZD8_HUMAN	PDZD8	129 kDa	3	0	14	0	0	3	0	0	3	3	9	2	2	0	6	0	0	12	0	0	5	9	10	17	41	62	82	0	2	18	0	3	12	26	16	0	35	37	5	7	0	3	14	3	2	3
Pseudopodium-enriched atypical kinase 1 OS=Homo sapiens GN=PEAK1 PE=1 SV=4	PEAK1_HUMAN	PEAK1	193 kDa	0	0	0	0	0	0	0	0	0	0	0	0	0	0	0	0	0	0	0	0	0	0	0	0	0	0	0	0	0	0	0	0	0	2	0	0	3	0	0	0	0	0	2	0	0	0
Protein pelota homolog OS=Homo sapiens GN=PELO PE=1 SV=2	PELO_HUMAN	PELO	43 kDa	0	0	0	2	0	0	0	2	0	0	0	0	0	0	0	0	0	0	0	0	0	0	0	0	0	0	0	0	0	0	0	0	0	0	0	0	2	0	0	0	0	0	0	0	0	0
Period circadian protein homolog 3 OS=Homo sapiens GN=PER3 PE=1 SV=4	PER3_HUMAN	PER3	132 kDa	0	0	0	0	0	0	0	0	0	0	0	0	0	0	0	0	0	0	0	0	0	0	0	0	0	0	0	0	0	0	0	0	0	0	0	0	0	0	0	2	0	0	0	0	0	0
Pescadillo homolog OS=Homo sapiens GN=PES1 PE=1 SV=1	PESC_HUMAN	PES1	68 kDa	13	5	6	5	4	0	7	5	0	0	0	6	0	3	2	8	9	4	4	7	3	0	0	0	0	0	0	8	5	3	4	8	3	3	0	2	5	2	0	0	2	0	0	0	0	2
Peroxisome biogenesis factor 1 OS=Homo sapiens GN=PEX1 PE=1 SV=1	PEX1_HUMAN	PEX1	143 kDa	0	0	6	9	10	16	9	17	15	14	21	14	11	12	28	3	6	11	3	6	4	10	11	18	11	12	12	0	0	6	0	0	4	10	3	2	10	5	10	6	5	5	11	11	0	14
Peroxisomal membrane protein 11B OS=Homo sapiens GN=PEX11B PE=1 SV=1	PX11B_HUMAN	PEX11B	28 kDa	0	6	10	6	8	3	3	2	5	12	0	4	8	6	7	4	2	4	4	4	0	6	6	3	2	2	0	3	5	9	3	6	9	0	5	3	6	12	10	6	6	5	5	6	8	8
Peroxisomal membrane protein PEX13 OS=Homo sapiens GN=PEX13 PE=1 SV=2	PEX13_HUMAN	PEX13	44 kDa	0	2	0	2	3	0	2	0	2	0	0	0	2	3	2	0	2	0	0	2	0	2	0	0	0	2	0	6	0	0	4	2	0	0	0	0	3	2	2	0	0	0	0	0	3	3
Peroxisomal membrane protein PEX14 OS=Homo sapiens GN=PEX14 PE=1 SV=1	PEX14_HUMAN	PEX14	41 kDa	10	15	9	13	8	0	8	5	2	8	11	7	11	13	5	5	6	3	0	13	0	6	3	2	0	0	0	3	5	11	0	3	9	4	3	0	6	9	9	9	7	7	2	2	0	6
Peroxisomal membrane protein PEX16 OS=Homo sapiens GN=PEX16 PE=1 SV=2	PEX16_HUMAN	PEX16	39 kDa	0	0	0	0	0	0	0	0	0	0	0	0	0	0	0	0	0	0	0	0	0	0	0	0	0	0	0	0	0	0	0	0	0	0	0	0	2	0	0	0	0	0	0	0	0	0
Peroxisomal biogenesis factor 19 OS=Homo sapiens GN=PEX19 PE=1 SV=1	PEX19_HUMAN	PEX19	33 kDa	0	0	0	2	4	0	2	4	0	2	0	0	0	0	0	0	0	0	0	0	0	3	0	0	0	0	0	3	0	8	0	2	8	0	0	0	6	6	4	2	0	0	3	4	2	7
Peroxisomal biogenesis factor 3 OS=Homo sapiens GN=PEX3 PE=1 SV=1	PEX3_HUMAN	PEX3	42 kDa	0	0	0	0	4	0	0	0	0	2	0	0	5	5	5	0	0	0	7	10	2	0	0	0	0	0	0	0	0	2	0	6	3	0	0	0	4	5	4	2	0	0	3	2	3	2
Peroxisomal targeting signal 1 receptor OS=Homo sapiens GN=PEX5 PE=1 SV=3	PEX5_HUMAN	PEX5	71 kDa	3	0	0	0	0	0	0	0	0	2	0	0	0	0	0	0	0	0	0	0	0	0	0	0	0	0	0	0	0	0	0	0	0	0	0	0	0	0	0	0	0	0	0	0	0	0
Peroxisome assembly factor 2 OS=Homo sapiens GN=PEX6 PE=1 SV=2	PEX6_HUMAN	PEX6	104 kDa	0	0	0	0	0	0	0	0	0	0	0	0	0	0	0	0	0	0	2	0	0	0	0	0	0	0	0	0	0	0	0	0	0	0	0	0	0	0	0	0	0	0	0	0	0	0
Phosphoribosylformylglycinamidine synthase OS=Homo sapiens GN=PFAS PE=1 SV=4	PUR4_HUMAN	PFAS	145 kDa	0	0	0	0	0	0	0	0	0	0	3	4	0	0	2	0	0	2	0	0	0	0	0	0	0	0	0	0	0	0	0	0	0	2	0	0	2	0	0	0	0	4	0	0	0	0
ATP-dependent 6-phosphofructokinase, platelet type OS=Homo sapiens GN=PFKP PE=1 SV=2	PFKAP_HUMAN	PFKP	86 kDa	0	0	0	0	0	0	0	0	0	0	0	0	0	0	0	0	0	0	0	2	0	0	0	0	0	0	0	0	0	0	0	0	0	0	0	0	0	0	0	0	0	0	0	0	0	0
Profilin-1 OS=Homo sapiens GN=PFN1 PE=1 SV=2	PROF1_HUMAN	PFN1	15 kDa	2	4	0	0	0	0	0	0	0	5	0	0	4	0	0	0	0	2	0	0	0	0	0	0	4	0	0	2	0	5	3	2	3	0	3	2	4	3	3	4	2	7	0	3	5	0
Phosphoglycerate mutase 1 OS=Homo sapiens GN=PGAM1 PE=1 SV=2	PGAM1_HUMAN	PGAM1	29 kDa	0	0	0	0	0	0	0	0	0	0	0	0	0	0	0	0	0	0	0	0	0	0	0	0	0	0	0	0	0	0	0	0	0	0	0	0	0	0	0	0	0	0	0	0	0	0
Serine/threonine-protein phosphatase PGAM5, mitochondrial OS=Homo sapiens GN=PGAM5 PE=1 SV=2	PGAM5_HUMAN	PGAM5	32 kDa	4	0	0	0	0	0	0	0	0	0	0	3	0	0	0	0	0	0	0	0	0	0	0	0	0	0	0	0	0	0	0	0	3	0	0	3	4	0	0	0	0	0	0	0	0	0
Phosphoglycerate kinase 1 OS=Homo sapiens GN=PGK1 PE=1 SV=3	PGK1_HUMAN	PGK1	45 kDa	0	2	0	0	3	0	0	4	0	0	0	0	7	3	0	0	0	0	0	0	0	0	0	0	0	0	0	0	0	0	0	0	0	0	0	0	0	0	4	0	0	0	0	0	0	0
Membrane-associated progesterone receptor component 1 OS=Homo sapiens GN=PGRMC1 PE=1 SV=3	PGRC1_HUMAN	PGRMC1	22 kDa	12	11	7	0	0	0	0	0	0	0	0	0	3	0	0	0	0	0	0	0	0	0	0	0	3	0	0	4	4	5	4	5	3	0	0	0	8	0	0	3	0	0	0	0	3	0
Membrane-associated progesterone receptor component 2 OS=Homo sapiens GN=PGRMC2 PE=1 SV=1	PGRC2_HUMAN	PGRMC2	24 kDa	14	34	25	4	18	5	3	8	7	15	0	10	9	6	7	8	7	10	6	8	4	10	18	7	12	10	6	15	10	15	12	9	12	11	6	8	23	18	18	16	15	14	10	9	10	8
CDP-diacylglycerol--glycerol-3-phosphate 3-phosphatidyltransferase, mitochondrial OS=Homo sapiens GN=PGS1 PE=2 SV=1	PGPS1_HUMAN	PGS1	63 kDa	0	0	2	0	0	0	0	0	0	0	0	0	0	0	0	0	0	0	0	0	0	0	0	0	0	0	0	0	0	0	0	0	0	0	0	0	0	0	0	0	0	0	0	0	0	0
Phosphatase and actin regulator 4 OS=Homo sapiens GN=PHACTR4 PE=1 SV=1	PHAR4_HUMAN	PHACTR4	78 kDa	0	0	0	2	0	3	0	0	0	0	2	0	0	0	0	0	0	2	0	0	0	0	3	7	2	5	6	2	0	0	0	0	0	0	0	0	7	6	3	0	0	0	0	2	0	5
Prohibitin OS=Homo sapiens GN=PHB PE=1 SV=1	PHB_HUMAN	PHB	30 kDa	2	0	0	0	0	0	0	0	0	0	0	0	3	0	0	0	0	0	0	0	0	0	0	0	0	0	0	0	0	0	0	0	0	0	0	3	0	0	0	0	0	0	0	0	0	0
Prohibitin-2 OS=Homo sapiens GN=PHB2 PE=1 SV=2	PHB2_HUMAN	PHB2	33 kDa	0	3	0	0	0	0	0	3	0	0	0	2	6	0	0	0	0	0	0	0	0	0	0	0	0	0	0	0	3	0	0	0	0	2	7	9	0	0	5	8	13	25	0	0	3	0
PHD finger protein 6 OS=Homo sapiens GN=PHF6 PE=1 SV=1	PHF6_HUMAN	PHF6	41 kDa	0	0	2	3	11	2	0	8	2	6	0	2	2	5	0	0	7	0	0	5	0	2	0	0	0	0	0	0	0	3	0	0	5	2	2	12	11	2	9	3	2	0	0	0	0	0
Histone lysine demethylase PHF8 OS=Homo sapiens GN=PHF8 PE=1 SV=3	PHF8_HUMAN	PHF8	118 kDa	0	0	4	2	0	0	0	0	0	0	0	6	0	0	0	0	5	3	5	9	6	0	0	0	4	0	0	0	0	0	0	0	3	3	0	4	7	0	2	0	0	2	0	0	0	0
D-3-phosphoglycerate dehydrogenase OS=Homo sapiens GN=PHGDH PE=1 SV=4	SERA_HUMAN	PHGDH	57 kDa	7	11	3	5	0	0	0	8	0	0	0	4	8	3	0	2	7	0	0	4	0	0	0	0	0	0	0	6	5	6	0	2	4	2	2	7	7	3	7	5	0	0	2	0	0	0
Phosphorylase b kinase regulatory subunit alpha, skeletal muscle isoform OS=Homo sapiens GN=PHKA1 PE=1 SV=2	KPB1_HUMAN	PHKA1	137 kDa	0	0	0	0	0	0	0	0	0	0	0	2	0	0	0	0	0	0	0	0	0	0	0	0	0	0	0	0	0	0	0	0	0	0	0	0	0	0	0	0	0	0	0	0	0	0
Pleckstrin homology-like domain family B member 1 OS=Homo sapiens GN=PHLDB1 PE=1 SV=1	PHLB1_HUMAN	PHLDB1	151 kDa	0	0	0	0	0	0	0	0	0	0	0	0	0	0	0	0	0	0	0	0	0	0	0	0	0	0	0	0	0	0	0	0	0	0	0	0	2	3	0	0	0	0	0	0	0	0
Pleckstrin homology-like domain family B member 2 OS=Homo sapiens GN=PHLDB2 PE=1 SV=2	PHLB2_HUMAN	PHLDB2	142 kDa	0	0	8	2	0	0	2	0	11	0	6	12	0	0	11	0	0	6	4	6	3	2	6	0	6	0	0	0	0	6	0	3	7	4	0	3	11	10	3	7	0	3	16	6	8	0
Pleckstrin homology-like domain family B member 3 OS=Homo sapiens GN=PHLDB3 PE=2 SV=3	PHLB3_HUMAN	PHLDB3	72 kDa	0	0	0	0	0	0	0	0	0	3	0	3	0	0	0	0	0	0	0	0	0	0	0	0	0	0	0	0	0	0	0	0	0	2	0	4	2	0	7	0	0	0	0	0	0	0
Phosphatidylinositol 4-kinase alpha OS=Homo sapiens GN=PI4KA PE=1 SV=4	PI4KA_HUMAN	PI4KA	237 kDa	0	0	0	2	0	3	0	0	2	0	0	2	0	0	0	0	0	3	0	0	5	0	0	0	3	0	0	0	0	0	0	0	0	0	0	0	0	2	4	6	0	0	5	0	0	0
Phosphatidylinositol 4-kinase beta OS=Homo sapiens GN=PI4KB PE=1 SV=1	PI4KB_HUMAN	PI4KB	91 kDa	0	0	0	0	0	0	4	2	15	0	0	0	0	0	0	0	0	0	0	0	0	0	0	0	0	0	0	0	0	0	0	0	0	3	0	0	18	19	7	0	0	0	4	9	4	9
Progesterone-induced-blocking factor 1 OS=Homo sapiens GN=PIBF1 PE=1 SV=2	PIBF1_HUMAN	PIBF1	90 kDa	0	0	0	0	0	0	23	0	20	0	0	0	0	0	0	0	0	0	0	0	7	0	0	0	0	0	0	0	0	0	0	0	0	0	0	0	0	0	0	0	0	0	0	0	0	0
Phosphatidylinositol-binding clathrin assembly protein OS=Homo sapiens GN=PICALM PE=1 SV=2	PICAL_HUMAN	PICALM	71 kDa	0	0	0	0	0	3	0	0	3	2	2	0	2	5	0	0	0	4	0	0	0	0	0	0	0	0	0	0	0	2	0	2	0	3	0	0	4	2	0	0	0	0	0	0	0	5
PRKCA-binding protein OS=Homo sapiens GN=PICK1 PE=1 SV=2	PICK1_HUMAN	PICK1	47 kDa	0	0	0	0	0	0	3	5	4	0	0	0	0	0	0	0	0	0	0	0	0	0	0	0	0	0	0	0	0	0	0	0	0	0	0	0	0	0	0	0	0	0	0	0	0	0
Polymeric immunoglobulin receptor OS=Homo sapiens GN=PIGR PE=1 SV=4	PIGR_HUMAN	PIGR	83 kDa	0	0	0	0	0	0	0	0	0	0	6	0	0	0	0	0	0	0	0	0	0	0	0	0	0	0	0	0	0	0	0	0	0	0	0	0	0	0	0	0	0	0	0	0	0	0
Phosphatidylinositol glycan anchor biosynthesis class U protein OS=Homo sapiens GN=PIGU PE=1 SV=3	PIGU_HUMAN	PIGU	50 kDa	0	0	0	0	0	0	0	0	0	0	0	0	0	0	0	0	0	0	0	0	0	0	0	0	0	0	0	0	0	0	0	0	0	0	0	0	2	0	0	0	0	0	0	0	0	0
PIH1 domain-containing protein 1 OS=Homo sapiens GN=PIH1D1 PE=1 SV=1	PIHD1_HUMAN	PIH1D1	32 kDa	0	0	0	0	0	0	0	0	0	0	0	0	0	0	0	0	0	0	0	0	0	0	0	0	0	0	0	2	0	2	2	3	2	0	0	0	2	0	0	4	4	0	2	0	2	0
Phosphatidylinositol 4-phosphate 3-kinase C2 domain-containing subunit alpha OS=Homo sapiens GN=PIK3C2A PE=1 SV=2	P3C2A_HUMAN	PIK3C2A	191 kDa	0	0	2	0	0	34	0	0	11	13	4	9	0	2	16	0	0	11	0	0	5	14	0	0	5	0	0	0	0	2	0	0	3	3	3	0	2	12	0	11	5	0	12	5	4	6
Phosphatidylinositol 4-phosphate 3-kinase C2 domain-containing subunit beta OS=Homo sapiens GN=PIK3C2B PE=1 SV=2	P3C2B_HUMAN	PIK3C2B	185 kDa	0	0	0	0	0	8	0	0	5	4	2	3	0	0	10	0	0	3	0	0	0	4	0	0	2	0	0	0	0	0	0	0	0	0	0	0	3	9	0	0	0	0	4	0	0	0
Phosphatidylinositol 3-kinase catalytic subunit type 3 OS=Homo sapiens GN=PIK3C3 PE=1 SV=1	PK3C3_HUMAN	PIK3C3	102 kDa	0	0	0	0	0	0	0	0	0	0	0	0	17	23	23	0	0	0	0	0	0	0	0	0	0	0	0	0	0	0	0	0	0	0	0	0	0	0	0	0	0	0	0	0	0	0
Phosphatidylinositol 4,5-bisphosphate 3-kinase catalytic subunit alpha isoform OS=Homo sapiens GN=PIK3CA PE=1 SV=2	PK3CA_HUMAN	PIK3CA	124 kDa	0	0	0	0	0	0	0	0	0	0	0	0	0	0	0	0	0	0	0	0	0	0	0	0	0	0	0	0	0	0	0	0	0	0	0	0	0	0	0	0	0	0	0	0	0	0
Phosphatidylinositol 3-kinase regulatory subunit beta OS=Homo sapiens GN=PIK3R2 PE=1 SV=2	P85B_HUMAN	PIK3R2	82 kDa	0	0	0	0	0	0	0	0	0	0	0	0	0	0	0	0	0	0	0	0	0	0	0	0	0	0	0	0	0	0	0	0	0	0	0	0	0	0	0	0	0	0	0	0	0	0
Phosphoinositide 3-kinase regulatory subunit 4 OS=Homo sapiens GN=PIK3R4 PE=1 SV=3	PI3R4_HUMAN	PIK3R4	153 kDa	0	0	0	0	0	0	0	0	4	0	0	2	19	27	52	0	0	2	0	0	0	0	0	0	0	0	0	0	0	3	0	0	3	2	0	0	0	0	0	0	0	2	0	0	0	0
1-phosphatidylinositol 3-phosphate 5-kinase OS=Homo sapiens GN=PIKFYVE PE=1 SV=3	FYV1_HUMAN	PIKFYVE	237 kDa	0	0	0	0	0	0	0	0	3	0	2	4	0	0	2	0	0	0	0	0	0	0	0	0	11	0	0	0	0	0	0	0	0	0	0	0	0	0	0	0	0	0	0	0	0	0
Prolactin-inducible protein OS=Homo sapiens GN=PIP PE=1 SV=1	PIP_HUMAN	PIP	17 kDa	0	0	0	0	0	3	0	0	0	0	3	0	0	0	0	0	17	0	0	9	0	0	0	0	0	0	0	0	0	0	0	0	0	0	0	2	0	0	0	0	0	2	0	0	0	0
Phosphatidylinositol 5-phosphate 4-kinase type-2 beta OS=Homo sapiens GN=PIP4K2B PE=1 SV=1	PI42B_HUMAN	PIP4K2B	47 kDa	3	0	0	0	0	0	0	0	0	0	0	0	0	0	0	0	2	0	0	2	0	0	0	0	0	0	0	0	0	0	0	0	0	0	0	0	0	0	0	0	0	0	0	0	0	0
Phosphatidylinositol 5-phosphate 4-kinase type-2 gamma OS=Homo sapiens GN=PIP4K2C PE=1 SV=3	PI42C_HUMAN	PIP4K2C	47 kDa	2	0	0	0	0	0	0	0	0	0	0	0	0	0	0	0	0	0	0	0	0	0	0	0	0	0	0	0	0	0	0	0	0	0	0	0	2	0	0	0	0	0	0	0	0	0
Phosphatidylinositol 4-phosphate 5-kinase type-1 alpha OS=Homo sapiens GN=PIP5K1A PE=1 SV=1	PI51A_HUMAN	PIP5K1A	63 kDa	0	0	6	4	0	0	3	0	0	0	2	10	0	0	0	4	7	0	3	5	0	0	0	0	0	0	0	5	3	7	0	2	10	4	0	5	2	0	5	2	0	0	2	0	0	0
Putative PIP5K1A and PSMD4-like protein OS=Homo sapiens GN=PIPSL PE=5 SV=1	PIPSL_HUMAN	PIPSL	95 kDa	6	0	0	0	0	0	0	0	0	0	0	0	0	0	0	0	0	0	0	0	0	0	0	0	0	0	0	0	0	7	0	0	0	0	0	0	0	0	0	5	0	2	4	0	0	0
Pyruvate kinase PKM OS=Homo sapiens GN=PKM PE=1 SV=4	KPYM_HUMAN	PKM	58 kDa	6	5	2	2	0	0	0	3	0	0	0	0	16	4	0	0	0	0	0	0	0	0	0	0	0	0	0	4	2	7	0	0	3	8	0	6	3	3	0	6	0	0	0	0	0	0
Serine/threonine-protein kinase N1 OS=Homo sapiens GN=PKN1 PE=1 SV=2	PKN1_HUMAN	PKN1	104 kDa	0	0	0	0	0	0	0	0	0	0	0	0	0	0	0	0	0	0	0	0	0	0	0	0	0	0	0	0	0	0	0	0	0	0	0	0	0	0	0	0	0	0	0	0	0	0
Serine/threonine-protein kinase N2 OS=Homo sapiens GN=PKN2 PE=1 SV=1	PKN2_HUMAN	PKN2	112 kDa	0	0	0	0	0	3	2	0	22	0	2	6	0	0	7	0	0	15	0	0	6	2	0	5	0	0	12	0	0	0	0	0	0	0	0	0	7	0	0	0	0	0	6	2	0	0
Serine/threonine-protein kinase N3 OS=Homo sapiens GN=PKN3 PE=1 SV=1	PKN3_HUMAN	PKN3	99 kDa	0	0	0	0	0	0	0	0	0	0	0	0	0	0	0	0	0	0	0	0	0	0	0	0	0	0	0	0	0	0	0	0	0	0	0	0	0	0	0	0	0	0	0	0	0	0
Plakophilin-1 OS=Homo sapiens GN=PKP1 PE=1 SV=2	PKP1_HUMAN	PKP1	83 kDa	0	0	0	0	0	0	0	0	0	11	0	0	0	0	0	0	0	0	0	0	0	0	0	0	0	0	0	0	0	0	0	0	0	3	0	0	0	0	0	0	0	0	0	0	0	0
Cytosolic phospholipase A2 OS=Homo sapiens GN=PLA2G4A PE=1 SV=2	PA24A_HUMAN	PLA2G4A	85 kDa	0	0	17	0	0	7	0	0	8	6	5	0	0	0	0	0	0	4	0	0	6	4	0	0	12	0	0	0	0	2	0	0	2	2	0	0	8	6	0	0	0	0	3	5	4	0
1-phosphatidylinositol 4,5-bisphosphate phosphodiesterase beta-1 OS=Homo sapiens GN=PLCB1 PE=1 SV=1	PLCB1_HUMAN	PLCB1	139 kDa	0	0	0	0	0	0	0	0	0	0	0	0	0	0	0	0	0	0	0	0	0	0	0	0	0	0	0	0	0	0	0	0	0	0	0	0	0	0	0	0	0	0	0	0	0	0
1-phosphatidylinositol 4,5-bisphosphate phosphodiesterase beta-4 OS=Homo sapiens GN=PLCB4 PE=1 SV=3	PLCB4_HUMAN	PLCB4	134 kDa	0	0	0	0	0	0	0	0	0	0	0	0	0	0	0	0	0	0	0	0	0	0	0	0	0	0	0	0	0	0	0	0	0	0	0	0	0	2	0	0	0	0	0	0	0	0
1-phosphatidylinositol 4,5-bisphosphate phosphodiesterase eta-1 OS=Homo sapiens GN=PLCH1 PE=1 SV=1	PLCH1_HUMAN	PLCH1	189 kDa	0	0	0	0	0	0	0	0	0	0	2	4	0	0	0	0	0	2	0	0	0	3	0	4	2	0	0	0	0	0	0	0	0	0	0	0	0	0	5	4	0	0	0	0	0	0
Phospholipase D3 OS=Homo sapiens GN=PLD3 PE=1 SV=1	PLD3_HUMAN	PLD3	55 kDa	0	0	0	0	0	0	0	0	0	0	0	0	0	0	0	0	0	0	0	0	0	0	0	0	0	0	0	0	0	0	0	0	0	0	0	0	0	0	0	0	0	0	0	0	0	0
Mitochondrial cardiolipin hydrolase OS=Homo sapiens GN=PLD6 PE=1 SV=1	PLD6_HUMAN	PLD6	28 kDa	0	0	0	2	0	0	4	0	4	0	0	0	4	2	0	0	2	0	0	4	0	2	0	0	0	0	0	2	0	2	0	2	0	0	0	0	2	0	0	0	0	0	0	0	3	2
Plectin OS=Homo sapiens GN=PLEC PE=1 SV=3	PLEC_HUMAN	PLEC	532 kDa	0	0	0	0	0	0	0	0	0	0	0	0	0	0	0	0	0	2	0	0	0	2	0	0	0	0	0	0	0	2	2	0	0	0	0	0	0	0	0	2	2	0	0	0	0	0
Pleckstrin homology domain-containing family A member 1 OS=Homo sapiens GN=PLEKHA1 PE=1 SV=2	PKHA1_HUMAN	PLEKHA1	46 kDa	0	0	0	0	3	0	0	0	0	0	0	2	0	0	0	0	0	0	0	0	0	0	0	0	0	0	0	0	0	0	3	0	0	0	0	0	6	0	7	0	0	0	0	0	2	0
Pleckstrin homology domain-containing family A member 5 OS=Homo sapiens GN=PLEKHA5 PE=1 SV=1	PKHA5_HUMAN	PLEKHA5	127 kDa	0	0	2	0	0	0	0	0	0	0	0	0	0	0	0	0	0	5	0	0	2	0	0	0	2	0	0	0	0	3	0	0	0	3	0	0	13	6	6	2	0	0	6	0	0	0
Pleckstrin homology domain-containing family F member 1 OS=Homo sapiens GN=PLEKHF1 PE=1 SV=3	PKHF1_HUMAN	PLEKHF1	31 kDa	0	0	0	0	0	0	0	0	0	0	0	0	0	0	0	0	0	0	0	0	0	0	0	0	0	0	0	0	0	0	0	0	0	0	0	2	0	0	3	0	0	0	0	0	0	0
Pleckstrin homology domain-containing family F member 2 OS=Homo sapiens GN=PLEKHF2 PE=1 SV=1	PKHF2_HUMAN	PLEKHF2	28 kDa	0	0	0	0	2	0	0	0	0	0	0	0	0	0	0	0	0	0	0	0	0	0	0	0	0	0	0	0	0	0	0	0	0	0	0	0	0	0	0	0	0	0	0	0	0	0
Pleckstrin homology domain-containing family G member 1 OS=Homo sapiens GN=PLEKHG1 PE=1 SV=2	PKHG1_HUMAN	PLEKHG1	155 kDa	0	0	0	0	0	0	0	0	0	0	0	0	0	0	0	0	0	0	0	0	0	0	0	0	0	0	0	0	0	0	0	0	0	0	0	0	0	0	0	0	0	0	0	0	0	0
Puratrophin-1 OS=Homo sapiens GN=PLEKHG4 PE=1 SV=1	PKHG4_HUMAN	PLEKHG4	131 kDa	0	0	0	0	0	0	0	0	0	2	3	4	0	0	0	0	0	0	0	0	0	3	0	0	0	0	0	0	0	0	0	0	0	2	0	0	0	0	0	0	0	0	0	0	0	0
Pleckstrin homology domain-containing family M member 1 OS=Homo sapiens GN=PLEKHM1 PE=1 SV=3	PKHM1_HUMAN	PLEKHM1	117 kDa	0	0	0	0	0	0	0	0	0	0	0	0	0	0	0	0	0	0	0	0	0	0	0	0	0	2	4	0	0	0	0	0	0	0	0	0	0	0	0	0	0	0	0	0	0	0
Perilipin-3 OS=Homo sapiens GN=PLIN3 PE=1 SV=3	PLIN3_HUMAN	PLIN3	47 kDa	0	0	0	0	3	0	0	2	0	0	0	0	0	2	0	0	0	0	0	0	0	0	0	0	0	0	0	0	0	0	0	0	0	0	0	0	3	0	0	0	0	0	0	0	0	0
Serine/threonine-protein kinase PLK1 OS=Homo sapiens GN=PLK1 PE=1 SV=1	PLK1_HUMAN	PLK1	68 kDa	0	0	0	0	0	0	0	0	0	0	0	0	0	0	0	0	0	0	0	0	0	0	0	0	0	0	0	0	0	0	0	0	0	0	0	0	0	0	0	0	0	0	0	0	0	0
Phospholipid phosphatase-related protein type 3 OS=Homo sapiens GN=PLPPR3 PE=2 SV=1	PLPR3_HUMAN	PLPPR3	76 kDa	0	0	0	0	0	0	0	0	0	0	0	0	0	0	0	0	0	0	0	0	0	0	0	0	0	0	0	0	0	0	0	0	0	0	0	0	0	0	0	0	0	0	0	0	0	0
Plastin-1 OS=Homo sapiens GN=PLS1 PE=1 SV=2	PLSI_HUMAN	PLS1	70 kDa	0	0	0	0	0	0	0	0	0	0	0	0	0	0	0	0	0	0	0	0	0	0	0	0	0	0	0	0	0	0	0	0	0	0	0	0	4	0	0	0	0	0	0	0	0	0
Plastin-3 OS=Homo sapiens GN=PLS3 PE=1 SV=4	PLST_HUMAN	PLS3	71 kDa	3	9	4	0	3	0	0	5	3	0	2	4	6	4	2	0	0	0	0	0	0	3	0	0	0	0	0	3	0	0	2	2	2	3	0	0	5	9	0	2	2	0	3	3	0	2
Plexin-A1 OS=Homo sapiens GN=PLXNA1 PE=1 SV=3	PLXA1_HUMAN	PLXNA1	211 kDa	0	0	0	0	0	0	0	0	0	0	0	0	0	0	0	0	0	0	0	0	0	0	0	0	0	0	0	0	0	0	0	0	0	0	0	0	2	0	0	0	0	0	0	0	0	0
Arginine/serine-rich protein PNISR OS=Homo sapiens GN=PNISR PE=1 SV=2	PNISR_HUMAN	PNISR	93 kDa	0	0	0	0	0	0	0	0	0	0	0	0	0	0	0	0	0	0	0	0	0	0	0	0	0	0	0	0	0	0	0	0	0	0	0	2	0	0	0	0	0	0	0	0	0	0
Pinin OS=Homo sapiens GN=PNN PE=1 SV=4	PININ_HUMAN	PNN	82 kDa	0	0	0	0	0	0	0	0	0	0	0	0	0	0	0	0	0	0	0	0	0	0	0	0	0	0	0	0	0	0	0	0	0	0	0	0	0	0	0	0	0	0	0	0	0	0
Neuropathy target esterase OS=Homo sapiens GN=PNPLA6 PE=1 SV=2	PLPL6_HUMAN	PNPLA6	150 kDa	2	0	18	4	0	5	6	8	4	12	24	44	2	0	19	4	2	16	3	0	14	15	22	13	13	26	13	0	0	13	0	0	13	15	33	14	10	19	14	23	4	10	25	10	7	0
Calcium-independent phospholipase A2-gamma OS=Homo sapiens GN=PNPLA8 PE=1 SV=1	PLPL8_HUMAN	PNPLA8	88 kDa	0	0	0	0	0	0	0	0	0	0	0	0	0	0	0	0	0	0	0	0	0	0	0	0	0	0	0	0	0	0	0	0	0	0	0	0	0	0	0	2	0	0	0	0	0	0
Centrosomal protein POC5 OS=Homo sapiens GN=POC5 PE=1 SV=2	POC5_HUMAN	POC5	63 kDa	0	0	0	0	0	0	0	0	0	0	0	0	0	0	0	0	0	0	0	0	0	0	0	0	0	0	0	0	0	0	0	0	0	0	0	0	0	0	0	0	0	0	0	0	0	0
Podocalyxin OS=Homo sapiens GN=PODXL PE=1 SV=2	PODXL_HUMAN	PODXL	59 kDa	0	0	0	0	0	0	0	0	0	0	0	0	0	0	0	0	0	0	0	0	0	0	0	0	0	0	0	0	0	0	0	0	0	0	0	0	0	0	3	0	0	0	0	0	0	0
DNA polymerase alpha catalytic subunit OS=Homo sapiens GN=POLA1 PE=1 SV=2	DPOLA_HUMAN	POLA1	166 kDa	0	0	0	0	0	0	0	0	0	0	0	0	0	0	0	0	0	0	0	0	0	0	0	0	0	0	0	0	0	0	0	0	0	0	0	0	0	0	0	2	0	0	0	0	0	0
DNA polymerase delta catalytic subunit OS=Homo sapiens GN=POLD1 PE=1 SV=2	DPOD1_HUMAN	POLD1	124 kDa	0	0	0	0	0	0	0	0	0	0	0	5	0	0	0	0	0	2	0	0	0	0	0	0	0	0	0	0	2	4	0	0	3	3	2	0	0	0	2	2	0	0	2	0	0	0
DNA polymerase delta subunit 3 OS=Homo sapiens GN=POLD3 PE=1 SV=2	DPOD3_HUMAN	POLD3	51 kDa	0	2	0	0	0	0	0	0	0	0	0	0	0	0	0	4	2	0	3	3	0	0	0	0	0	0	0	0	0	0	0	0	0	3	0	0	3	0	0	0	0	0	0	0	0	0
DNA polymerase epsilon catalytic subunit A OS=Homo sapiens GN=POLE PE=1 SV=5	DPOE1_HUMAN	POLE	262 kDa	0	0	0	0	0	0	0	0	0	0	0	0	0	0	0	0	0	0	0	0	4	0	0	0	0	0	0	0	0	0	0	0	0	0	0	0	0	0	0	2	0	0	0	0	0	0
DNA-directed RNA polymerase I subunit RPA1 OS=Homo sapiens GN=POLR1A PE=1 SV=2	RPA1_HUMAN	POLR1A	195 kDa	0	0	0	0	0	0	0	0	0	0	0	4	0	0	0	0	0	0	0	0	0	0	0	0	0	0	0	0	0	0	0	0	0	4	0	0	0	0	0	4	4	0	0	0	0	0
DNA-directed RNA polymerase I subunit RPA49 OS=Homo sapiens GN=POLR1E PE=1 SV=2	RPA49_HUMAN	POLR1E	54 kDa	5	0	0	0	0	0	0	0	0	0	0	0	0	0	0	0	0	0	0	2	0	0	0	0	0	0	0	0	0	0	0	0	0	0	0	0	0	0	0	0	0	0	0	0	0	0
DNA-directed RNA polymerase II subunit RPB1 OS=Homo sapiens GN=POLR2A PE=1 SV=2	RPB1_HUMAN	POLR2A	217 kDa	0	0	2	4	6	0	7	10	0	0	10	34	0	0	0	3	10	17	6	7	14	5	19	3	4	5	0	0	7	21	0	0	22	28	36	23	12	2	21	20	10	13	13	2	0	0
DNA-directed RNA polymerase II subunit RPB2 OS=Homo sapiens GN=POLR2B PE=1 SV=1	RPB2_HUMAN	POLR2B	134 kDa	0	0	0	2	0	0	0	0	0	5	4	10	0	0	0	2	8	6	0	2	2	0	5	0	0	3	0	0	8	12	0	0	8	11	16	7	2	0	3	6	13	5	5	0	0	0
DNA-directed RNA polymerase III subunit RPC1 OS=Homo sapiens GN=POLR3A PE=1 SV=2	RPC1_HUMAN	POLR3A	156 kDa	0	0	0	0	0	0	0	0	0	0	0	0	0	0	0	0	0	0	0	0	0	0	0	0	0	0	0	0	0	4	0	0	0	10	4	0	0	0	0	3	2	0	0	0	0	0
DNA-directed RNA polymerase III subunit RPC2 OS=Homo sapiens GN=POLR3B PE=1 SV=2	RPC2_HUMAN	POLR3B	128 kDa	0	0	0	0	0	0	0	0	0	0	0	0	0	0	0	0	0	0	0	0	0	0	0	0	0	0	0	0	0	0	0	0	0	0	0	0	0	0	0	0	0	0	0	0	0	0
Nuclear envelope pore membrane protein POM 121C OS=Homo sapiens GN=POM121C PE=1 SV=2	P121C_HUMAN	POM121C	125 kDa	0	0	0	0	0	0	0	0	0	0	0	0	0	0	0	0	0	0	0	0	0	0	0	0	0	0	0	0	0	0	0	0	0	0	0	0	2	0	0	0	0	0	0	0	0	0
Ribonucleases P/MRP protein subunit POP1 OS=Homo sapiens GN=POP1 PE=1 SV=2	POP1_HUMAN	POP1	115 kDa	0	0	0	0	0	0	0	0	0	0	0	0	0	0	0	0	0	0	0	0	0	0	0	0	0	0	0	0	0	0	0	0	0	0	0	0	0	0	0	0	0	0	0	0	0	0
NADPH--cytochrome P450 reductase OS=Homo sapiens GN=POR PE=1 SV=2	NCPR_HUMAN	POR	77 kDa	8	6	8	0	0	0	0	0	0	0	0	0	0	0	0	0	0	3	0	0	0	0	0	0	0	0	0	0	0	5	0	0	0	3	0	0	7	5	0	3	0	0	2	0	0	0
Inorganic pyrophosphatase 2, mitochondrial OS=Homo sapiens GN=PPA2 PE=1 SV=2	IPYR2_HUMAN	PPA2	38 kDa	0	0	0	0	0	0	0	0	0	0	0	0	0	0	0	0	0	0	0	0	0	0	0	0	0	0	0	0	0	0	0	0	0	0	0	2	0	0	0	0	0	0	0	0	0	0
Liprin-alpha-1 OS=Homo sapiens GN=PPFIA1 PE=1 SV=1	LIPA1_HUMAN	PPFIA1	136 kDa	4	0	5	0	0	0	2	0	2	0	0	0	0	0	3	0	0	7	0	0	5	0	2	0	5	0	0	0	0	6	0	2	14	3	0	0	11	3	0	3	0	3	11	0	3	0
Liprin-beta-1 OS=Homo sapiens GN=PPFIBP1 PE=1 SV=2	LIPB1_HUMAN	PPFIBP1	114 kDa	0	0	4	0	0	2	0	0	0	0	0	0	0	0	5	0	0	7	0	0	0	2	0	0	3	0	4	0	0	4	0	0	7	0	0	0	8	3	7	0	0	0	4	0	0	0
Peptidyl-prolyl cis-trans isomerase A OS=Homo sapiens GN=PPIA PE=1 SV=2	PPIA_HUMAN	PPIA	18 kDa	0	3	0	0	2	0	0	5	0	0	0	0	9	2	0	0	0	2	0	0	0	0	0	0	0	0	0	3	0	3	5	3	5	0	0	2	4	2	2	3	2	0	0	3	4	0
Peptidyl-prolyl cis-trans isomerase B OS=Homo sapiens GN=PPIB PE=1 SV=2	PPIB_HUMAN	PPIB	24 kDa	0	0	0	0	0	0	0	0	0	0	0	0	4	0	0	0	0	0	0	0	0	0	0	0	4	0	0	0	0	5	0	0	2	0	0	2	0	0	0	2	2	3	0	0	4	0
Peptidyl-prolyl cis-trans isomerase D OS=Homo sapiens GN=PPID PE=1 SV=3	PPID_HUMAN	PPID	41 kDa	0	0	0	0	0	0	0	0	0	0	0	0	0	0	0	0	0	0	0	0	0	0	0	0	0	0	0	0	0	0	0	0	0	0	0	0	0	0	2	0	0	0	0	0	0	0
Peptidyl-prolyl cis-trans isomerase F, mitochondrial OS=Homo sapiens GN=PPIF PE=1 SV=1	PPIF_HUMAN	PPIF	22 kDa	0	0	0	0	0	0	0	0	0	0	0	0	0	0	0	0	0	0	0	0	0	0	0	0	0	0	0	0	0	0	0	0	0	0	2	0	0	0	0	0	4	3	0	0	0	0
Peptidyl-prolyl cis-trans isomerase G OS=Homo sapiens GN=PPIG PE=1 SV=2	PPIG_HUMAN	PPIG	89 kDa	0	0	0	0	0	6	0	0	0	11	3	4	3	0	0	0	0	3	0	2	0	0	6	0	0	5	0	0	0	2	0	0	3	4	5	21	0	0	4	0	0	3	0	0	0	2
Inositol hexakisphosphate and diphosphoinositol-pentakisphosphate kinase 2 OS=Homo sapiens GN=PPIP5K2 PE=1 SV=3	VIP2_HUMAN	PPIP5K2	140 kDa	0	0	0	0	0	0	0	0	0	0	0	2	0	0	5	0	0	0	0	0	0	0	0	0	0	0	0	0	0	0	0	0	0	0	0	0	2	0	0	0	0	0	0	0	0	0
Periplakin OS=Homo sapiens GN=PPL PE=1 SV=4	PEPL_HUMAN	PPL	205 kDa	0	0	0	0	0	0	0	0	0	0	0	0	0	0	0	0	0	0	0	0	0	0	0	0	0	0	0	0	0	0	0	0	0	0	0	0	0	0	0	0	0	0	0	0	0	0
Protein phosphatase 1D OS=Homo sapiens GN=PPM1D PE=1 SV=1	PPM1D_HUMAN	PPM1D	67 kDa	0	0	0	0	0	0	0	0	0	0	0	0	0	0	0	0	0	0	0	0	0	0	0	0	0	0	0	2	0	0	0	0	0	0	0	0	0	0	0	0	0	0	0	0	0	0
Protein phosphatase 1G OS=Homo sapiens GN=PPM1G PE=1 SV=1	PPM1G_HUMAN	PPM1G	59 kDa	4	0	0	0	0	0	0	0	0	0	0	0	0	0	0	0	0	0	0	0	0	0	0	0	0	0	0	0	0	0	0	0	0	0	0	0	0	0	0	0	0	0	0	0	0	0
Protein phosphatase methylesterase 1 OS=Homo sapiens GN=PPME1 PE=1 SV=3	PPME1_HUMAN	PPME1	42 kDa	0	0	0	0	0	0	0	0	0	0	0	0	0	0	0	0	0	0	0	0	0	0	0	0	0	0	0	0	0	0	0	0	0	0	0	0	2	0	0	0	0	0	0	0	0	0
Serine/threonine-protein phosphatase PP1-alpha catalytic subunit OS=Homo sapiens GN=PPP1CA PE=1 SV=1	PP1A_HUMAN	PPP1CA	38 kDa	0	0	2	0	0	0	0	0	0	0	0	0	0	0	0	0	0	0	0	0	0	0	0	0	0	0	0	0	0	0	0	0	0	0	0	0	0	0	0	0	0	0	0	0	0	0
Serine/threonine-protein phosphatase PP1-beta catalytic subunit OS=Homo sapiens GN=PPP1CB PE=1 SV=3	PP1B_HUMAN	PPP1CB	37 kDa	0	0	0	0	0	0	0	0	0	0	0	0	0	0	0	0	0	0	0	0	0	0	0	0	0	0	0	0	0	0	0	0	0	0	0	0	6	0	0	0	0	0	0	0	0	0
Serine/threonine-protein phosphatase PP1-gamma catalytic subunit OS=Homo sapiens GN=PPP1CC PE=1 SV=1	PP1G_HUMAN	PPP1CC	37 kDa	0	0	0	0	0	0	0	0	0	0	0	0	0	0	0	0	0	0	0	0	0	0	0	0	0	0	0	0	0	0	0	0	0	0	0	0	0	2	0	0	0	0	0	0	0	0
Protein phosphatase 1 regulatory subunit 12A OS=Homo sapiens GN=PPP1R12A PE=1 SV=1	MYPT1_HUMAN	PPP1R12A	115 kDa	0	0	0	0	0	0	0	0	0	0	0	0	0	0	0	0	0	0	0	0	0	0	0	0	0	0	0	0	0	0	0	0	0	0	0	0	0	0	0	0	0	0	0	2	2	0
Apoptosis-stimulating of p53 protein 1 OS=Homo sapiens GN=PPP1R13B PE=1 SV=3	ASPP1_HUMAN	PPP1R13B	120 kDa	0	0	0	0	0	0	0	0	0	0	0	0	0	0	0	0	0	0	0	0	0	0	0	0	0	0	0	0	0	0	0	0	0	0	0	0	5	0	0	0	0	0	0	0	0	0
Protein phosphatase 1 regulatory subunit 21 OS=Homo sapiens GN=PPP1R21 PE=1 SV=1	PPR21_HUMAN	PPP1R21	88 kDa	0	0	0	0	0	0	0	0	0	0	0	0	6	8	18	0	0	0	0	0	0	0	0	0	0	0	0	0	0	0	0	0	0	0	0	0	0	0	0	0	0	0	0	0	0	0
Protein phosphatase 1 regulatory subunit 37 OS=Homo sapiens GN=PPP1R37 PE=1 SV=4	PPR37_HUMAN	PPP1R37	75 kDa	0	0	0	0	0	0	0	0	8	0	0	0	0	0	0	0	0	0	0	0	0	0	0	0	0	0	0	0	0	0	0	0	0	0	0	0	0	0	0	0	0	0	3	4	0	0
Protein phosphatase 1 regulatory subunit 3A OS=Homo sapiens GN=PPP1R3A PE=1 SV=3	PPR3A_HUMAN	PPP1R3A	126 kDa	0	0	0	0	0	0	0	0	0	0	0	0	0	0	0	0	0	0	0	0	0	0	2	0	0	0	0	0	0	0	0	0	0	0	0	0	0	0	0	0	0	0	0	0	0	0
Serine/threonine-protein phosphatase 2A 65 kDa regulatory subunit A alpha isoform OS=Homo sapiens GN=PPP2R1A PE=1 SV=4	2AAA_HUMAN	PPP2R1A	65 kDa	2	0	0	0	0	0	0	0	0	0	0	0	0	0	0	0	0	0	0	0	0	0	0	0	0	0	0	0	0	0	0	0	0	0	0	0	0	0	0	0	0	0	0	0	0	0
Serine/threonine-protein phosphatase 2A regulatory subunit B'' subunit alpha OS=Homo sapiens GN=PPP2R3A PE=1 SV=1	P2R3A_HUMAN	PPP2R3A	130 kDa	0	0	0	0	0	0	0	0	0	0	0	0	0	0	0	0	0	0	0	0	0	0	0	0	0	0	0	0	0	2	0	0	0	2	0	0	0	0	0	0	0	0	0	0	0	0
Serine/threonine-protein phosphatase 2A 56 kDa regulatory subunit delta isoform OS=Homo sapiens GN=PPP2R5D PE=1 SV=1	2A5D_HUMAN	PPP2R5D	70 kDa	0	0	0	0	0	0	0	0	0	0	0	0	0	0	0	0	0	0	0	0	0	0	0	0	0	0	0	0	0	0	0	0	0	2	0	0	0	0	0	0	0	0	0	0	0	0
Serine/threonine-protein phosphatase 4 regulatory subunit 3A OS=Homo sapiens GN=PPP4R3A PE=1 SV=1	P4R3A_HUMAN	PPP4R3A	95 kDa	0	0	0	0	0	0	0	0	0	0	0	0	0	0	0	0	0	0	0	0	0	0	0	0	0	0	0	0	0	0	0	0	0	0	0	0	0	0	0	0	0	0	0	0	0	0
Serine/threonine-protein phosphatase 4 regulatory subunit 4 OS=Homo sapiens GN=PPP4R4 PE=1 SV=1	PP4R4_HUMAN	PPP4R4	99 kDa	0	0	0	0	0	0	0	0	0	0	0	0	0	0	0	0	0	0	3	0	0	0	0	0	0	0	0	0	0	0	0	0	0	0	0	0	0	0	0	0	0	0	0	0	0	0
Serine/threonine-protein phosphatase 6 regulatory subunit 3 OS=Homo sapiens GN=PPP6R3 PE=1 SV=2	PP6R3_HUMAN	PPP6R3	98 kDa	0	0	2	0	0	0	0	0	0	0	0	5	0	0	0	0	0	2	0	0	0	0	0	2	0	0	0	0	0	2	0	0	0	2	0	0	2	0	0	0	3	0	3	8	0	0
Protein regulator of cytokinesis 1 OS=Homo sapiens GN=PRC1 PE=1 SV=2	PRC1_HUMAN	PRC1	72 kDa	2	3	2	0	0	0	0	0	0	0	0	0	0	0	0	2	0	0	0	0	0	0	0	0	0	0	0	0	0	0	0	0	0	0	0	0	6	0	0	0	0	0	0	0	0	0
PR domain zinc finger protein 10 OS=Homo sapiens GN=PRDM10 PE=1 SV=3	PRD10_HUMAN	PRDM10	130 kDa	0	0	0	0	0	0	0	2	0	0	0	0	0	0	0	0	0	0	0	0	0	0	0	0	0	0	0	0	0	0	0	0	0	0	2	0	0	0	0	0	0	0	0	0	0	0
Peroxiredoxin-1 OS=Homo sapiens GN=PRDX1 PE=1 SV=1	PRDX1_HUMAN	PRDX1	22 kDa	12	24	6	7	4	5	7	7	6	7	0	3	9	3	5	5	6	5	5	8	7	6	5	3	6	0	0	7	2	8	8	7	9	7	4	2	11	8	4	5	2	6	4	4	6	2
Peroxiredoxin-2 OS=Homo sapiens GN=PRDX2 PE=1 SV=5	PRDX2_HUMAN	PRDX2	22 kDa	0	3	3	0	0	0	0	0	0	0	0	0	6	0	0	0	0	0	0	0	0	0	0	0	0	0	0	0	0	2	0	0	0	0	0	0	4	0	0	4	0	0	0	0	0	0
Thioredoxin-dependent peroxide reductase, mitochondrial OS=Homo sapiens GN=PRDX3 PE=1 SV=3	PRDX3_HUMAN	PRDX3	28 kDa	2	2	0	0	0	3	0	0	5	3	0	2	3	3	0	0	0	0	0	0	0	0	0	0	2	0	0	3	0	2	3	3	4	0	0	0	2	0	2	0	3	3	0	0	3	0
Peroxiredoxin-4 OS=Homo sapiens GN=PRDX4 PE=1 SV=1	PRDX4_HUMAN	PRDX4	31 kDa	0	0	5	0	0	0	0	0	0	0	0	0	0	0	0	0	0	0	0	0	0	0	0	0	0	0	0	0	0	0	0	0	0	0	0	5	0	2	0	6	4	0	0	0	0	0
Peroxiredoxin-6 OS=Homo sapiens GN=PRDX6 PE=1 SV=3	PRDX6_HUMAN	PRDX6	25 kDa	0	0	0	0	0	0	0	0	0	0	0	0	2	0	0	0	0	0	0	0	0	0	0	0	0	0	0	0	0	0	2	0	0	0	0	3	2	0	0	2	0	0	0	0	0	0
Prolactin regulatory element-binding protein OS=Homo sapiens GN=PREB PE=1 SV=2	PREB_HUMAN	PREB	45 kDa	2	3	9	2	8	6	0	2	6	3	0	0	3	5	4	2	0	7	2	0	8	12	4	8	6	8	5	5	0	9	2	7	5	0	3	0	18	18	5	3	8	6	5	3	4	4
5'-AMP-activated protein kinase catalytic subunit alpha-2 OS=Homo sapiens GN=PRKAA2 PE=1 SV=2	AAPK2_HUMAN	PRKAA2	62 kDa	0	0	0	0	0	0	0	0	0	0	0	0	0	0	0	0	0	0	0	0	0	0	0	0	0	0	0	0	0	0	0	0	0	0	0	0	3	0	0	0	0	0	0	0	0	0
cAMP-dependent protein kinase type II-alpha regulatory subunit OS=Homo sapiens GN=PRKAR2A PE=1 SV=2	KAP2_HUMAN	PRKAR2A	46 kDa	7	6	16	9	11	16	13	10	21	15	16	17	18	22	18	4	5	10	0	4	4	12	4	5	12	2	3	5	3	11	6	5	6	8	5	5	13	10	5	5	4	3	7	9	9	15
Protein kinase C delta type OS=Homo sapiens GN=PRKCD PE=1 SV=2	KPCD_HUMAN	PRKCD	78 kDa	0	0	0	2	0	9	4	0	5	0	0	3	0	3	4	0	0	0	0	0	2	0	0	0	0	0	0	0	0	0	0	0	0	3	0	0	2	2	0	0	0	0	0	0	0	6
Protein kinase C eta type OS=Homo sapiens GN=PRKCH PE=1 SV=4	KPCL_HUMAN	PRKCH	78 kDa	0	0	0	0	0	3	0	0	0	0	0	0	0	0	0	0	0	0	0	0	0	0	0	0	0	0	0	0	0	0	0	0	0	0	0	0	0	0	0	0	0	0	0	0	0	0
Protein kinase C iota type OS=Homo sapiens GN=PRKCI PE=1 SV=2	KPCI_HUMAN	PRKCI	68 kDa	0	0	0	0	0	0	0	0	0	0	0	0	0	0	0	0	0	0	0	0	0	0	0	0	0	0	0	0	0	0	0	0	0	0	0	0	0	0	0	0	0	0	0	0	0	0
Serine/threonine-protein kinase D3 OS=Homo sapiens GN=PRKD3 PE=1 SV=1	KPCD3_HUMAN	PRKD3	100 kDa	0	0	0	0	0	0	0	0	0	0	4	0	0	0	2	0	0	0	0	0	0	0	0	3	2	0	2	0	0	0	0	0	0	0	0	0	0	2	2	0	0	0	2	0	0	0
DNA-dependent protein kinase catalytic subunit OS=Homo sapiens GN=PRKDC PE=1 SV=3	PRKDC_HUMAN	PRKDC	469 kDa	78	0	2	55	38	205	37	37	140	22	90	144	33	34	42	37	70	111	63	98	125	73	124	74	67	100	51	37	50	80	29	26	42	53	162	49	65	51	127	102	96	49	73	50	30	35
Protein arginine N-methyltransferase 7 OS=Homo sapiens GN=PRMT7 PE=1 SV=1	ANM7_HUMAN	PRMT7	78 kDa	0	0	0	0	0	3	0	0	0	0	0	0	0	0	0	0	0	2	0	0	0	0	0	0	0	0	0	0	0	0	0	0	0	0	0	0	2	0	0	0	0	0	0	0	0	0
Pre-mRNA-processing factor 19 OS=Homo sapiens GN=PRPF19 PE=1 SV=1	PRP19_HUMAN	PRPF19	55 kDa	0	0	0	0	0	0	0	0	0	0	0	0	2	0	0	0	0	0	0	0	0	0	0	0	0	0	0	0	0	0	0	0	0	0	0	0	0	0	0	0	0	0	0	0	0	0
U4/U6 small nuclear ribonucleoprotein Prp3 OS=Homo sapiens GN=PRPF3 PE=1 SV=2	PRPF3_HUMAN	PRPF3	78 kDa	10	0	0	0	0	0	0	0	0	0	0	0	0	0	0	0	0	0	0	0	0	0	0	0	0	0	0	0	0	0	0	0	0	2	0	0	0	0	0	0	0	0	0	0	0	0
Pre-mRNA-splicing factor 38B OS=Homo sapiens GN=PRPF38B PE=1 SV=1	PR38B_HUMAN	PRPF38B	64 kDa	0	3	0	0	0	0	0	0	0	0	0	0	0	0	0	0	0	0	0	0	0	0	0	0	0	0	0	0	0	0	0	0	0	0	0	0	0	0	0	0	0	0	0	0	0	0
Pre-mRNA-processing factor 40 homolog A OS=Homo sapiens GN=PRPF40A PE=1 SV=2	PR40A_HUMAN	PRPF40A	109 kDa	0	14	14	5	9	6	5	18	3	12	4	13	0	3	0	24	22	10	24	20	6	2	11	2	5	5	2	5	6	10	3	5	13	22	9	24	13	0	10	4	0	13	7	0	3	0
Serine/threonine-protein kinase PRP4 homolog OS=Homo sapiens GN=PRPF4B PE=1 SV=3	PRP4B_HUMAN	PRPF4B	117 kDa	0	0	0	0	0	0	0	0	2	9	0	13	0	0	0	0	0	7	0	3	4	0	3	0	0	4	0	2	0	0	0	0	0	6	0	8	2	0	0	0	0	4	0	0	0	0
Pre-mRNA-processing factor 6 OS=Homo sapiens GN=PRPF6 PE=1 SV=1	PRP6_HUMAN	PRPF6	107 kDa	0	4	3	0	0	7	0	0	6	16	0	3	0	2	0	20	21	9	28	25	3	3	14	0	9	3	0	5	7	4	2	9	6	4	4	8	6	0	11	2	0	2	0	0	0	0
Pre-mRNA-processing-splicing factor 8 OS=Homo sapiens GN=PRPF8 PE=1 SV=2	PRP8_HUMAN	PRPF8	274 kDa	3	0	0	0	0	0	0	0	0	0	0	10	2	0	2	0	0	8	0	2	4	3	0	0	8	0	4	0	5	18	0	0	15	9	20	3	0	2	0	16	5	7	6	2	2	0
Peripherin OS=Homo sapiens GN=PRPH PE=1 SV=2	PERI_HUMAN	PRPH	54 kDa	0	0	0	0	0	0	0	0	0	0	0	0	0	0	0	0	0	0	0	0	0	0	0	0	0	0	0	0	0	0	0	0	0	0	0	0	0	0	0	0	0	12	0	0	22	0
Ribose-phosphate pyrophosphokinase 1 OS=Homo sapiens GN=PRPS1 PE=1 SV=2	PRPS1_HUMAN	PRPS1	35 kDa	2	0	0	0	0	0	0	2	0	0	0	0	2	0	0	0	0	0	0	0	0	0	0	0	0	0	0	0	0	0	0	0	2	0	0	3	0	0	2	0	0	0	0	0	0	0
Proline-rich protein 11 OS=Homo sapiens GN=PRR11 PE=1 SV=1	PRR11_HUMAN	PRR11	40 kDa	0	0	0	0	2	0	2	0	0	0	0	0	0	0	0	0	3	0	0	4	0	0	0	0	0	0	0	0	0	0	0	0	2	0	0	0	4	0	0	0	0	0	0	0	0	0
Protein PRR14L OS=Homo sapiens GN=PRR14L PE=1 SV=1	PR14L_HUMAN	PRR14L	237 kDa	0	0	0	0	0	0	0	0	0	0	0	2	0	0	0	0	0	0	0	0	0	0	0	0	0	0	0	0	0	0	0	0	0	0	0	0	0	0	0	0	0	0	0	0	0	0
Protein PRRC2A OS=Homo sapiens GN=PRRC2A PE=1 SV=3	PRC2A_HUMAN	PRRC2A	229 kDa	0	0	0	0	0	0	0	0	0	0	0	0	0	0	0	0	0	0	0	0	0	0	0	0	3	0	0	0	0	0	0	0	0	0	0	0	4	0	2	0	0	0	3	0	0	0
Protein PRRC2C OS=Homo sapiens GN=PRRC2C PE=1 SV=4	PRC2C_HUMAN	PRRC2C	317 kDa	0	0	2	0	0	31	0	0	15	2	4	8	0	0	2	0	0	24	0	0	9	19	0	0	13	12	7	0	0	6	0	0	2	9	0	0	14	2	3	13	0	4	17	0	12	10
Trypsin-1 OS=Homo sapiens GN=PRSS1 PE=1 SV=1	TRY1_HUMAN	PRSS1	27 kDa	0	0	0	0	0	0	0	0	0	0	0	0	0	0	0	0	0	0	0	0	0	0	0	0	0	0	0	0	0	0	0	0	0	0	0	0	0	0	0	0	0	0	0	0	0	0
Trypsin-3 OS=Homo sapiens GN=PRSS3 PE=1 SV=2	TRY3_HUMAN	PRSS3	33 kDa	0	0	0	0	0	0	0	0	0	0	0	0	0	0	0	0	0	0	0	0	0	0	0	0	0	0	0	0	0	0	0	0	0	0	0	0	0	0	0	0	0	0	0	2	0	0
Protein prune homolog OS=Homo sapiens GN=PRUNE PE=1 SV=2	PRUNE_HUMAN	PRUNE1	50 kDa	2	0	3	2	0	0	0	0	0	0	2	0	0	0	0	0	0	0	0	2	2	0	0	0	0	0	0	0	0	0	0	0	0	0	0	0	4	0	0	0	0	0	0	0	0	0
Phosphoserine aminotransferase OS=Homo sapiens GN=PSAT1 PE=1 SV=2	SERC_HUMAN	PSAT1	40 kDa	0	0	0	0	0	0	0	0	0	0	0	0	0	0	0	0	0	0	0	0	0	0	0	0	0	0	0	0	0	0	0	0	0	0	0	0	0	0	2	0	0	0	0	0	0	0
Presenilin-1 OS=Homo sapiens GN=PSEN1 PE=1 SV=1	PSN1_HUMAN	PSEN1	53 kDa	0	0	0	0	0	0	0	0	0	0	0	0	0	0	0	0	0	0	0	0	0	0	0	0	0	0	0	0	0	0	0	0	0	0	0	0	3	0	0	0	0	0	0	0	0	0
Proteasome subunit alpha type-4 OS=Homo sapiens GN=PSMA4 PE=1 SV=1	PSA4_HUMAN	PSMA4	29 kDa	0	0	0	0	0	0	0	0	0	0	0	0	0	0	0	0	0	0	0	0	0	0	0	0	0	0	0	0	0	0	2	0	0	0	0	0	0	0	0	0	0	0	0	0	2	0
26S protease regulatory subunit 7 OS=Homo sapiens GN=PSMC2 PE=1 SV=3	PRS7_HUMAN	PSMC2	49 kDa	0	0	0	2	3	0	0	0	0	0	0	0	2	0	0	0	0	0	0	0	0	0	0	0	0	0	0	0	0	0	0	0	0	0	0	0	0	0	3	0	0	0	0	0	0	0
26S protease regulatory subunit 6A OS=Homo sapiens GN=PSMC3 PE=1 SV=3	PRS6A_HUMAN	PSMC3	49 kDa	0	0	0	0	0	0	0	0	0	0	0	0	0	0	0	0	0	0	0	0	0	0	0	0	0	0	0	0	0	2	0	0	0	0	0	0	0	0	0	2	0	0	0	0	0	0
26S protease regulatory subunit 8 OS=Homo sapiens GN=PSMC5 PE=1 SV=1	PRS8_HUMAN	PSMC5	46 kDa	0	0	0	0	0	0	0	0	0	0	0	0	3	0	0	0	0	0	0	0	0	0	0	0	0	0	0	0	0	0	0	0	0	0	0	0	0	0	0	0	0	0	0	0	0	0
26S protease regulatory subunit 10B OS=Homo sapiens GN=PSMC6 PE=1 SV=1	PRS10_HUMAN	PSMC6	44 kDa	0	0	0	0	0	0	0	0	0	0	0	0	0	0	0	0	0	0	0	0	0	0	0	0	0	0	0	0	0	0	0	0	0	0	0	0	0	0	0	0	0	0	0	0	0	0
26S proteasome non-ATPase regulatory subunit 1 OS=Homo sapiens GN=PSMD1 PE=1 SV=2	PSMD1_HUMAN	PSMD1	106 kDa	0	0	2	0	0	0	0	0	0	0	0	0	0	0	0	0	0	0	0	0	0	0	0	3	0	0	0	0	0	10	0	0	3	14	31	5	0	0	0	18	22	4	0	0	0	0
26S proteasome non-ATPase regulatory subunit 3 OS=Homo sapiens GN=PSMD3 PE=1 SV=2	PSMD3_HUMAN	PSMD3	61 kDa	0	0	0	0	0	0	0	0	0	0	0	0	0	0	0	0	0	0	0	0	0	0	0	0	0	0	0	0	0	0	0	0	0	0	0	0	0	0	0	0	0	0	0	0	0	0
26S proteasome non-ATPase regulatory subunit 4 OS=Homo sapiens GN=PSMD4 PE=1 SV=1	PSMD4_HUMAN	PSMD4	41 kDa	7	0	0	0	0	0	0	0	0	0	0	0	2	0	0	0	3	0	0	0	0	0	0	0	0	0	0	9	5	10	7	6	7	9	9	5	0	0	0	5	9	7	0	0	0	0
26S proteasome non-ATPase regulatory subunit 8 OS=Homo sapiens GN=PSMD8 PE=1 SV=2	PSMD8_HUMAN	PSMD8	40 kDa	0	0	0	0	0	0	0	0	0	0	0	0	0	0	0	0	0	0	0	0	0	0	0	0	0	0	0	0	0	0	0	0	0	2	0	0	0	0	0	0	0	0	0	0	0	0
Proteasome activator complex subunit 2 OS=Homo sapiens GN=PSME2 PE=1 SV=4	PSME2_HUMAN	PSME2	27 kDa	0	0	0	0	0	0	0	0	0	0	0	0	0	0	0	0	0	0	0	0	0	0	0	0	0	0	0	0	0	0	0	0	0	0	0	0	0	0	0	0	0	0	0	0	0	0
Proteasome activator complex subunit 3 OS=Homo sapiens GN=PSME3 PE=1 SV=1	PSME3_HUMAN	PSME3	30 kDa	2	0	0	0	0	0	0	0	0	0	0	0	0	0	0	0	0	0	0	0	0	0	0	0	0	0	0	0	0	2	2	2	0	0	0	0	0	0	0	0	0	0	0	0	0	0
Polypyrimidine tract-binding protein 1 OS=Homo sapiens GN=PTBP1 PE=1 SV=1	PTBP1_HUMAN	PTBP1	57 kDa	3	0	0	0	0	0	0	0	0	0	0	0	0	0	0	0	0	0	0	0	0	0	0	0	0	0	0	0	0	0	0	0	0	0	0	0	0	0	0	0	0	0	0	0	0	0
Polypyrimidine tract-binding protein 3 OS=Homo sapiens GN=PTBP3 PE=1 SV=2	PTBP3_HUMAN	PTBP3	60 kDa	0	0	0	0	0	0	0	2	0	0	0	0	0	0	0	0	0	0	0	0	0	0	0	0	0	0	0	0	0	0	0	0	0	0	0	0	0	0	0	0	0	0	0	0	0	0
Phosphatidylserine synthase 1 OS=Homo sapiens GN=PTDSS1 PE=1 SV=1	PTSS1_HUMAN	PTDSS1	56 kDa	0	0	2	0	0	0	0	0	0	0	0	16	0	0	0	0	0	2	0	0	2	0	2	0	0	2	0	0	0	0	0	0	0	2	0	0	8	2	0	5	0	0	10	0	0	0
Focal adhesion kinase 1 OS=Homo sapiens GN=PTK2 PE=1 SV=2	FAK1_HUMAN	PTK2	119 kDa	0	0	0	0	0	0	0	0	2	0	0	0	0	0	3	0	0	0	0	0	0	0	0	0	0	0	0	0	0	0	0	0	0	0	0	0	0	0	0	0	0	0	2	0	2	0
Prothymosin alpha OS=Homo sapiens GN=PTMA PE=1 SV=2	PTMA_HUMAN	PTMA	12 kDa	0	0	0	0	0	0	0	0	0	2	0	0	0	0	0	0	0	0	0	0	0	0	0	0	0	0	0	0	0	0	0	0	0	0	0	0	0	0	0	0	0	0	0	0	0	0
Phosphatidylglycerophosphatase and protein-tyrosine phosphatase 1 OS=Homo sapiens GN=PTPMT1 PE=1 SV=1	PTPM1_HUMAN	PTPMT1	23 kDa	0	0	0	0	0	0	0	0	0	0	0	0	0	0	0	0	0	0	0	0	0	0	0	0	0	0	0	0	0	0	0	0	0	0	0	0	0	0	0	0	3	5	0	0	0	0
Tyrosine-protein phosphatase non-receptor type 1 OS=Homo sapiens GN=PTPN1 PE=1 SV=1	PTN1_HUMAN	PTPN1	50 kDa	14	13	16	18	24	22	19	19	31	19	0	19	18	20	14	4	8	10	5	14	14	16	8	12	16	8	9	23	4	12	11	9	16	3	7	7	22	20	25	9	10	9	13	14	23	25
Tyrosine-protein phosphatase non-receptor type 11 OS=Homo sapiens GN=PTPN11 PE=1 SV=2	PTN11_HUMAN	PTPN11	68 kDa	0	0	0	0	0	0	0	0	0	0	0	0	0	0	0	0	0	0	0	0	0	0	0	0	0	0	0	0	0	0	0	0	0	2	0	0	3	2	0	0	0	0	0	0	0	2
Tyrosine-protein phosphatase non-receptor type 13 OS=Homo sapiens GN=PTPN13 PE=1 SV=2	PTN13_HUMAN	PTPN13	277 kDa	3	0	14	39	11	94	51	23	58	3	63	129	0	0	55	103	73	103	102	64	108	29	53	11	51	37	13	16	12	67	14	3	48	68	80	67	69	43	85	89	12	48	74	7	32	4
Tyrosine-protein phosphatase non-receptor type 14 OS=Homo sapiens GN=PTPN14 PE=1 SV=2	PTN14_HUMAN	PTPN14	135 kDa	0	0	0	0	0	0	0	0	0	0	0	0	0	0	0	0	0	0	0	0	0	0	2	0	0	0	0	0	0	0	0	0	0	0	0	0	0	0	0	0	0	0	0	0	0	0
Tyrosine-protein phosphatase non-receptor type 2 OS=Homo sapiens GN=PTPN2 PE=1 SV=2	PTN2_HUMAN	PTPN2	48 kDa	0	0	0	0	0	0	0	0	0	0	0	0	0	0	0	0	0	0	0	0	0	0	0	0	0	0	0	0	0	0	0	0	0	0	0	0	3	0	0	0	0	0	0	0	0	0
Tyrosine-protein phosphatase non-receptor type 23 OS=Homo sapiens GN=PTPN23 PE=1 SV=1	PTN23_HUMAN	PTPN23	179 kDa	0	0	2	0	0	13	0	0	3	7	2	7	4	0	14	0	0	4	0	0	0	4	0	12	0	0	2	0	0	0	0	0	3	0	0	0	6	0	0	4	3	0	9	7	0	4
Receptor-type tyrosine-protein phosphatase mu OS=Homo sapiens GN=PTPRM PE=1 SV=2	PTPRM_HUMAN	PTPRM	164 kDa	0	0	0	0	0	0	0	0	0	0	0	0	0	0	0	0	0	0	0	0	0	0	0	0	0	0	0	0	0	0	0	0	0	0	0	0	0	0	0	0	0	0	0	0	0	0
Peptidyl-tRNA hydrolase 2, mitochondrial OS=Homo sapiens GN=PTRH2 PE=1 SV=1	PTH2_HUMAN	PTRH2	19 kDa	2	0	0	0	0	0	0	0	2	0	0	0	0	0	0	0	0	0	0	0	0	0	0	0	0	0	0	0	0	0	0	2	0	0	0	0	0	0	0	0	0	0	0	0	0	0
Paxillin OS=Homo sapiens GN=PXN PE=1 SV=3	PAXI_HUMAN	PXN	65 kDa	0	0	0	0	0	0	0	0	0	0	0	3	0	0	0	0	0	0	0	0	0	0	0	0	0	0	0	0	0	0	0	0	0	0	0	0	3	0	0	0	0	0	0	0	0	0
Pyrroline-5-carboxylate reductase 1, mitochondrial OS=Homo sapiens GN=PYCR1 PE=1 SV=2	P5CR1_HUMAN	PYCR1	33 kDa	0	0	0	0	0	0	0	0	0	0	0	0	0	0	0	0	0	0	0	0	0	0	0	0	0	0	0	0	0	0	0	0	0	0	0	4	0	0	0	2	3	0	0	0	0	0
Pyrroline-5-carboxylate reductase 2 OS=Homo sapiens GN=PYCR2 PE=1 SV=1	P5CR2_HUMAN	PYCR2	34 kDa	0	0	0	0	0	0	0	0	0	0	0	0	0	0	0	0	0	0	0	0	0	0	0	0	0	0	0	0	0	0	0	0	0	0	0	0	0	0	0	0	2	0	0	0	0	0
Glycogen phosphorylase, liver form OS=Homo sapiens GN=PYGL PE=1 SV=4	PYGL_HUMAN	PYGL	97 kDa	0	0	0	0	0	0	0	0	0	0	2	0	0	0	0	0	0	0	0	0	0	0	0	0	0	0	0	0	0	0	0	0	0	0	0	0	5	0	0	3	0	0	0	0	0	0
Glycogen phosphorylase, muscle form OS=Homo sapiens GN=PYGM PE=1 SV=6	PYGM_HUMAN	PYGM	97 kDa	2	0	0	0	0	0	0	0	0	0	0	0	0	0	0	0	0	0	0	0	0	0	0	0	0	0	0	0	0	0	0	0	0	0	0	0	0	0	0	0	0	0	0	0	0	0
Glutamine-rich protein 1 OS=Homo sapiens GN=QRICH1 PE=1 SV=1	QRIC1_HUMAN	QRICH1	86 kDa	0	0	0	0	0	0	0	0	0	0	0	0	0	0	0	0	0	2	0	0	0	0	0	0	0	0	0	0	0	0	0	0	0	0	0	0	0	0	0	0	0	0	0	0	0	0
Glutamine and serine-rich protein 1 OS=Homo sapiens GN=QSER1 PE=1 SV=3	QSER1_HUMAN	QSER1	190 kDa	0	0	0	0	0	0	0	0	0	0	0	0	0	0	0	0	0	0	0	0	0	0	0	0	0	0	0	0	0	0	0	0	0	0	0	0	0	0	0	2	0	0	0	0	0	0
Coiled-coil domain-containing protein R3HCC1L OS=Homo sapiens GN=R3HCC1L PE=1 SV=2	R3HCL_HUMAN	R3HCC1L	88 kDa	0	0	0	0	0	0	0	0	0	0	0	0	0	0	0	0	0	0	0	0	0	0	0	0	0	0	0	0	0	0	0	0	0	0	0	0	0	0	0	0	0	0	0	0	0	0
R3H domain-containing protein 1 OS=Homo sapiens GN=R3HDM1 PE=1 SV=3	R3HD1_HUMAN	R3HDM1	121 kDa	0	0	0	0	0	0	0	0	0	0	0	0	0	0	0	0	0	0	0	0	0	0	0	0	0	0	0	0	0	0	0	0	0	0	0	0	0	0	0	0	0	0	0	0	0	0
Ras-related protein Rab-10 OS=Homo sapiens GN=RAB10 PE=1 SV=1	RAB10_HUMAN	RAB10	23 kDa	0	0	4	0	0	0	0	0	5	4	0	5	0	0	0	0	0	3	0	0	2	3	0	0	5	0	0	0	0	0	0	5	0	4	0	0	0	0	0	125	197	137	217	355	206	0
Ras-related protein Rab-11A OS=Homo sapiens GN=RAB11A PE=1 SV=3	RB11A_HUMAN	RAB11A	24 kDa	0	0	0	4	0	3	3	0	3	4	7	0	4	4	5	0	2	2	2	3	2	0	0	0	0	0	0	0	0	0	0	0	0	0	8	0	6	12	2	0	0	0	0	0	0	210
Ras-related protein Rab-11B OS=Homo sapiens GN=RAB11B PE=1 SV=4	RB11B_HUMAN	RAB11B	24 kDa	0	0	0	0	0	0	0	0	0	0	0	2	0	0	0	0	0	0	0	0	0	2	0	0	4	0	0	3	0	3	5	2	2	0	0	0	0	0	0	2	0	0	0	0	3	0
Rab11 family-interacting protein 1 OS=Homo sapiens GN=RAB11FIP1 PE=1 SV=3	RFIP1_HUMAN	RAB11FIP1	137 kDa	28	21	30	21	0	20	18	0	6	14	4	22	0	3	5	49	34	29	51	30	30	17	19	3	7	35	14	21	13	34	9	16	57	14	4	8	28	19	17	12	0	11	18	0	6	14
Rab11 family-interacting protein 2 OS=Homo sapiens GN=RAB11FIP2 PE=1 SV=1	RFIP2_HUMAN	RAB11FIP2	58 kDa	0	0	3	18	0	0	9	5	0	0	2	8	0	0	0	9	12	0	8	9	0	0	0	0	0	0	0	2	0	5	4	3	4	6	0	3	11	5	6	3	0	3	0	0	2	0
Rab11 family-interacting protein 5 OS=Homo sapiens GN=RAB11FIP5 PE=1 SV=1	RFIP5_HUMAN	RAB11FIP5	70 kDa	0	0	7	3	0	10	0	2	0	6	0	4	0	0	2	11	11	7	15	7	13	6	7	0	4	8	2	0	0	6	0	0	10	6	0	0	9	2	7	7	0	3	7	0	2	9
Ras-related protein Rab-13 OS=Homo sapiens GN=RAB13 PE=1 SV=1	RAB13_HUMAN	RAB13	23 kDa	0	0	0	0	0	0	0	0	0	0	0	0	0	0	0	0	0	0	0	0	0	0	0	0	5	0	0	0	0	0	0	0	0	0	0	0	0	0	0	0	0	0	0	0	0	0
Ras-related protein Rab-14 OS=Homo sapiens GN=RAB14 PE=1 SV=4	RAB14_HUMAN	RAB14	24 kDa	2	0	0	0	4	0	0	0	0	0	0	0	0	0	0	0	0	0	0	0	0	0	0	0	0	0	0	0	0	0	0	0	0	0	0	0	0	0	0	0	0	0	0	0	0	0
Ras-related protein Rab-18 OS=Homo sapiens GN=RAB18 PE=1 SV=1	RAB18_HUMAN	RAB18	23 kDa	0	0	0	0	0	0	0	0	0	0	0	0	0	0	0	0	0	0	0	0	0	0	0	0	0	0	0	0	0	0	0	0	0	0	0	0	0	0	0	0	0	0	0	0	0	0
Ras-related protein Rab-19 OS=Homo sapiens GN=RAB19 PE=2 SV=2	RAB19_HUMAN	RAB19	24 kDa	0	0	0	0	0	0	0	0	0	0	0	0	0	0	0	0	0	0	0	0	0	0	0	0	0	0	0	0	0	0	0	0	0	0	0	0	0	0	0	0	0	0	0	0	0	0
Ras-related protein Rab-1A OS=Homo sapiens GN=RAB1A PE=1 SV=3	RAB1A_HUMAN	RAB1A	23 kDa	2	3	6	2	6	10	3	4	23	9	0	0	7	3	4	0	4	3	0	3	4	5	0	0	7	0	0	7	5	9	6	8	7	0	3	2	0	5	0	0	0	0	0	0	8	5
Ras-related protein Rab-1B OS=Homo sapiens GN=RAB1B PE=1 SV=1	RAB1B_HUMAN	RAB1B	22 kDa	0	0	0	0	0	0	0	0	0	0	0	22	0	0	0	0	0	0	0	0	0	0	4	3	0	0	0	0	0	8	0	0	0	38	0	0	36	0	0	33	0	0	19	0	0	0
Putative Ras-related protein Rab-1C OS=Homo sapiens GN=RAB1C PE=5 SV=2	RAB1C_HUMAN	RAB1C	22 kDa	0	0	0	0	0	0	0	0	0	0	0	0	0	0	0	0	0	0	0	0	0	0	0	0	0	0	0	0	0	0	0	0	0	0	0	0	0	0	0	0	0	0	0	0	0	0
Ras-related protein Rab-21 OS=Homo sapiens GN=RAB21 PE=1 SV=3	RAB21_HUMAN	RAB21	24 kDa	0	0	0	0	2	0	0	0	2	0	0	0	2	0	0	0	0	0	0	0	0	0	0	0	2	0	0	0	0	0	0	0	0	0	0	0	2	0	0	0	0	0	0	0	2	0
Ras-related protein Rab-23 OS=Homo sapiens GN=RAB23 PE=1 SV=1	RAB23_HUMAN	RAB23	27 kDa	0	0	0	0	0	0	0	0	0	2	0	0	0	0	0	0	0	0	0	0	0	0	0	0	0	0	0	0	0	0	0	0	0	0	0	0	0	0	0	0	0	0	0	0	0	0
Ras-related protein Rab-24 OS=Homo sapiens GN=RAB24 PE=1 SV=1	RAB24_HUMAN	RAB24	23 kDa	0	0	0	0	0	0	0	0	0	3	0	0	0	0	0	0	0	0	0	0	0	0	0	0	0	0	0	0	0	0	0	0	0	0	0	0	0	0	0	0	0	0	0	0	0	0
Ras-related protein Rab-27A OS=Homo sapiens GN=RAB27A PE=1 SV=3	RB27A_HUMAN	RAB27A	25 kDa	0	0	0	0	0	0	0	0	0	0	0	0	0	0	0	0	0	0	0	0	0	0	0	0	0	0	0	0	0	0	0	0	0	0	0	0	0	0	0	0	0	0	0	0	0	0
Ras-related protein Rab-7L1 OS=Homo sapiens GN=RAB29 PE=1 SV=1	RAB7L_HUMAN	RAB29	23 kDa	0	0	4	3	4	3	2	4	5	16	0	12	7	4	9	4	2	4	4	2	0	10	9	7	27	3	0	6	4	8	6	5	6	2	3	0	9	9	3	4	7	5	3	5	5	10
Ras-related protein Rab-2A OS=Homo sapiens GN=RAB2A PE=1 SV=1	RAB2A_HUMAN	RAB2A	24 kDa	0	0	0	576	599	251	480	255	258	0	0	0	0	0	0	0	0	0	0	0	2	0	0	0	0	0	0	0	0	0	0	0	0	0	0	0	0	0	0	0	0	0	0	0	0	0
Ras-related protein Rab-30 OS=Homo sapiens GN=RAB30 PE=1 SV=2	RAB30_HUMAN	RAB30	23 kDa	0	0	0	0	0	0	0	0	0	0	0	0	0	0	0	0	0	0	0	0	3	0	0	0	0	0	0	0	0	0	0	0	0	0	0	0	0	0	0	0	0	0	0	0	0	0
Ras-related protein Rab-33B OS=Homo sapiens GN=RAB33B PE=1 SV=1	RB33B_HUMAN	RAB33B	26 kDa	0	0	0	0	0	0	0	0	4	0	0	0	0	0	3	0	0	0	0	0	0	0	0	0	0	0	0	3	0	0	0	0	0	0	0	0	0	0	0	0	0	0	0	0	0	0
Ras-related protein Rab-39B OS=Homo sapiens GN=RAB39B PE=1 SV=1	RB39B_HUMAN	RAB39B	25 kDa	0	0	0	0	0	0	0	0	0	0	0	0	0	0	0	0	0	0	0	0	0	0	0	0	4	0	0	0	0	0	0	0	0	0	0	0	0	0	0	0	0	36	0	0	39	0
Ras-related protein Rab-3A OS=Homo sapiens GN=RAB3A PE=1 SV=1	RAB3A_HUMAN	RAB3A	25 kDa	0	0	3	0	0	0	0	0	0	3	0	0	0	0	0	0	0	0	0	0	0	0	0	0	0	0	0	4	0	0	3	4	4	0	0	0	0	0	0	0	0	0	0	0	0	3
Ras-related protein Rab-3B OS=Homo sapiens GN=RAB3B PE=1 SV=2	RAB3B_HUMAN	RAB3B	25 kDa	0	0	0	0	0	0	0	0	0	0	0	0	0	0	0	0	0	0	0	0	0	0	0	0	0	0	0	0	0	0	0	0	0	0	0	0	0	0	0	0	0	0	0	0	0	0
Ras-related protein Rab-3C OS=Homo sapiens GN=RAB3C PE=2 SV=1	RAB3C_HUMAN	RAB3C	26 kDa	0	0	0	0	0	0	0	0	0	0	0	0	0	0	0	0	0	0	0	0	0	0	0	0	0	0	0	0	0	0	0	0	0	0	0	0	3	0	0	0	0	0	0	0	0	0
Ras-related protein Rab-3D OS=Homo sapiens GN=RAB3D PE=1 SV=1	RAB3D_HUMAN	RAB3D	24 kDa	0	0	0	0	0	0	0	0	0	0	0	0	0	0	0	0	0	0	0	0	0	0	0	0	4	0	0	0	0	0	0	0	0	0	0	0	0	0	0	0	0	0	0	0	4	0
Rab3 GTPase-activating protein catalytic subunit OS=Homo sapiens GN=RAB3GAP1 PE=1 SV=3	RB3GP_HUMAN	RAB3GAP1	111 kDa	0	0	2	0	0	12	43	21	33	6	19	11	99	65	99	0	0	7	0	0	5	3	0	7	6	7	13	0	0	0	2	7	9	18	8	0	38	41	16	0	2	0	26	35	19	4
Rab3 GTPase-activating protein non-catalytic subunit OS=Homo sapiens GN=RAB3GAP2 PE=1 SV=1	RBGPR_HUMAN	RAB3GAP2	156 kDa	2	0	14	0	5	20	25	21	30	12	28	23	97	75	158	0	0	14	0	0	10	10	8	20	13	12	28	0	0	9	0	9	22	15	8	2	40	77	28	5	2	4	37	44	18	9
Guanine nucleotide exchange factor for Rab-3A OS=Homo sapiens GN=RAB3IL1 PE=1 SV=1	R3GEF_HUMAN	RAB3IL1	43 kDa	0	0	0	0	0	0	0	0	0	0	0	0	0	0	0	0	0	0	0	0	0	0	0	0	0	0	0	0	0	0	0	0	0	0	0	0	0	0	0	0	0	0	0	0	0	0
Rab-3A-interacting protein OS=Homo sapiens GN=RAB3IP PE=1 SV=1	RAB3I_HUMAN	RAB3IP	53 kDa	0	0	0	0	0	0	0	0	0	0	0	0	0	0	0	0	0	0	0	0	0	0	0	0	0	0	0	0	0	3	0	0	0	0	0	0	0	0	0	0	0	0	0	0	0	0
Ras-related protein Rab-43 OS=Homo sapiens GN=RAB43 PE=1 SV=1	RAB43_HUMAN	RAB43	23 kDa	0	0	0	0	0	0	0	0	0	2	0	0	0	0	0	0	0	0	0	0	0	0	0	0	0	0	0	0	0	0	0	0	0	0	0	0	0	0	0	0	0	0	0	0	0	4
Ras-related protein Rab-5A OS=Homo sapiens GN=RAB5A PE=1 SV=2	RAB5A_HUMAN	RAB5A	24 kDa	0	0	0	0	0	0	0	0	0	207	291	110	149	193	240	0	0	0	0	0	0	0	0	0	0	0	0	0	0	0	0	0	0	0	0	0	0	0	0	10	0	0	10	0	0	0
Ras-related protein Rab-5C OS=Homo sapiens GN=RAB5C PE=1 SV=2	RAB5C_HUMAN	RAB5C	23 kDa	2	0	0	0	0	0	0	0	0	8	0	0	0	0	0	0	0	0	0	2	0	0	0	0	0	0	0	0	0	0	0	0	0	0	0	0	0	0	0	0	0	0	0	0	0	0
Ras-related protein Rab-6A OS=Homo sapiens GN=RAB6A PE=1 SV=3	RAB6A_HUMAN	RAB6A	24 kDa	0	0	3	2	6	0	5	7	6	5	0	0	5	3	2	307	174	310	409	286	402	4	6	0	5	0	0	6	3	6	7	5	3	0	9	3	7	5	4	0	5	4	0	4	7	4
Ras-related protein Rab-6B OS=Homo sapiens GN=RAB6B PE=1 SV=1	RAB6B_HUMAN	RAB6B	23 kDa	0	0	0	0	0	0	0	0	0	0	0	3	0	0	0	0	0	0	0	0	0	0	0	0	0	0	0	0	0	0	0	0	0	0	0	0	9	0	0	0	0	0	3	0	0	0
Ras-related protein Rab-7a OS=Homo sapiens GN=RAB7A PE=1 SV=1	RAB7A_HUMAN	RAB7A	23 kDa	5	0	8	5	9	8	5	5	10	11	0	7	12	9	11	5	6	7	6	5	7	310	276	288	254	349	360	7	4	10	8	6	9	2	5	2	7	10	5	5	7	6	6	8	11	9
Ras-related protein Rab-8A OS=Homo sapiens GN=RAB8A PE=1 SV=1	RAB8A_HUMAN	RAB8A	24 kDa	0	0	3	0	0	0	0	0	5	0	0	0	0	0	3	0	0	0	0	0	0	0	0	0	0	0	0	144	92	163	169	184	220	0	0	0	0	0	0	0	0	0	0	0	0	0
Ras-related protein Rab-8B OS=Homo sapiens GN=RAB8B PE=1 SV=2	RAB8B_HUMAN	RAB8B	24 kDa	0	0	0	0	0	0	0	0	0	0	0	0	0	0	0	0	0	0	0	0	0	0	0	0	0	0	0	0	0	0	0	0	0	0	0	0	0	0	0	0	0	0	0	0	0	0
Ras-related protein Rab-9A OS=Homo sapiens GN=RAB9A PE=1 SV=1	RAB9A_HUMAN	RAB9A	23 kDa	0	0	0	0	0	0	0	0	0	0	0	13	0	0	0	0	0	0	0	0	0	0	0	0	0	0	0	0	0	0	0	0	0	117	114	88	546	357	261	8	0	0	6	0	0	0
Prenylated Rab acceptor protein 1 OS=Homo sapiens GN=RABAC1 PE=1 SV=1	PRAF1_HUMAN	RABAC1	21 kDa	0	0	2	0	0	0	0	0	0	0	0	0	0	0	0	0	0	0	0	0	0	0	0	0	0	0	0	0	0	0	0	0	0	0	0	0	0	0	0	0	0	0	0	0	0	0
Rab GTPase-binding effector protein 1 OS=Homo sapiens GN=RABEP1 PE=1 SV=2	RABE1_HUMAN	RABEP1	99 kDa	0	0	0	0	0	0	2	0	3	30	42	11	84	97	112	0	0	0	0	0	0	0	0	0	0	0	0	0	0	0	32	38	36	0	0	0	11	12	9	0	0	0	37	78	50	0
Rab GTPase-binding effector protein 2 OS=Homo sapiens GN=RABEP2 PE=1 SV=2	RABE2_HUMAN	RABEP2	64 kDa	0	0	0	0	0	0	0	0	0	0	0	0	3	2	0	0	0	0	0	0	0	0	0	0	0	0	0	0	0	0	0	0	0	0	0	0	0	0	0	0	0	0	0	0	0	0
Rab GTPase-activating protein 1 OS=Homo sapiens GN=RABGAP1 PE=1 SV=3	RBGP1_HUMAN	RABGAP1	122 kDa	0	0	0	0	0	3	0	0	5	0	0	0	0	0	2	0	0	7	11	12	39	0	0	0	0	0	0	0	5	5	35	35	68	4	0	0	8	0	0	6	0	0	36	39	25	0
Rab GTPase-activating protein 1-like OS=Homo sapiens GN=RABGAP1L PE=1 SV=1	RBG1L_HUMAN	RABGAP1L	93 kDa	0	0	0	0	0	0	0	0	5	0	0	0	0	0	0	0	0	0	9	10	17	0	0	0	0	0	0	0	2	0	22	29	34	0	0	0	0	0	0	0	0	0	28	49	19	2
Rab5 GDP/GTP exchange factor OS=Homo sapiens GN=RABGEF1 PE=1 SV=2	RABX5_HUMAN	RABGEF1	79 kDa	0	0	0	0	0	0	0	0	0	4	14	8	12	15	8	0	0	0	0	0	0	0	0	0	0	0	0	0	0	0	5	7	9	0	0	0	0	0	0	0	0	0	9	12	8	0
Rab-like protein 3 OS=Homo sapiens GN=RABL3 PE=1 SV=1	RABL3_HUMAN	RABL3	26 kDa	3	0	4	0	3	2	2	0	3	0	0	2	2	0	2	0	0	3	0	2	0	2	0	2	4	0	2	4	0	5	4	4	2	0	0	0	3	9	0	3	2	0	2	2	3	2
Rab-like protein 6 OS=Homo sapiens GN=RABL6 PE=1 SV=2	RABL6_HUMAN	RABL6	80 kDa	2	11	7	18	7	7	27	7	2	6	8	7	0	0	2	34	21	8	35	18	3	2	14	2	2	10	4	0	4	11	0	0	13	9	11	9	12	0	6	6	2	3	4	3	0	2
Ras-related C3 botulinum toxin substrate 1 OS=Homo sapiens GN=RAC1 PE=1 SV=1	RAC1_HUMAN	RAC1	21 kDa	0	0	0	0	0	0	0	5	0	0	0	0	0	0	0	0	0	0	0	0	0	0	0	0	0	0	0	0	0	0	0	0	0	0	0	0	0	0	0	0	0	0	0	0	0	0
Rac GTPase-activating protein 1 OS=Homo sapiens GN=RACGAP1 PE=1 SV=1	RGAP1_HUMAN	RACGAP1	71 kDa	0	0	0	0	0	0	0	0	0	0	0	0	0	0	0	0	0	0	0	0	0	0	0	0	0	0	0	0	0	0	0	0	0	0	0	0	0	0	0	0	0	0	0	0	0	0
Receptor of activated protein C kinase 1 OS=Homo sapiens GN=RACK1 PE=1 SV=3	RACK1_HUMAN	RACK1	35 kDa	4	2	0	2	3	0	2	3	0	0	0	2	5	0	0	2	5	0	2	4	0	0	0	0	4	0	0	7	2	7	6	5	7	2	0	12	10	5	7	7	0	2	4	0	4	0
UV excision repair protein RAD23 homolog B OS=Homo sapiens GN=RAD23B PE=1 SV=1	RD23B_HUMAN	RAD23B	43 kDa	0	0	0	0	0	0	0	0	0	0	0	0	0	0	0	0	0	0	0	0	0	0	0	0	0	0	0	0	0	0	2	0	0	0	0	0	0	0	0	0	0	0	0	0	0	0
DNA repair protein RAD50 OS=Homo sapiens GN=RAD50 PE=1 SV=1	RAD50_HUMAN	RAD50	154 kDa	4	0	16	6	0	2	0	2	2	6	6	10	0	0	3	5	4	16	0	7	3	2	10	3	10	3	2	0	0	16	0	2	15	8	4	3	17	4	0	13	0	7	16	2	3	0
Helicase ARIP4 OS=Homo sapiens GN=RAD54L2 PE=1 SV=4	ARIP4_HUMAN	RAD54L2	163 kDa	0	0	0	0	0	0	0	0	0	0	0	0	0	0	0	0	0	0	0	0	0	0	0	0	0	0	0	0	0	0	0	0	0	0	0	0	0	0	0	0	0	0	0	0	0	0
Uncharacterized protein CXorf57 OS=Homo sapiens GN=CXorf57 PE=1 SV=2	CX057_HUMAN	RADX	98 kDa	0	0	0	0	0	0	0	0	0	0	0	0	0	0	0	0	0	0	0	0	0	0	0	0	0	0	0	0	0	0	0	0	0	0	2	0	0	0	0	0	0	0	0	0	0	0
RAF proto-oncogene serine/threonine-protein kinase OS=Homo sapiens GN=RAF1 PE=1 SV=1	RAF1_HUMAN	RAF1	73 kDa	0	0	0	0	0	0	0	0	0	0	0	0	0	0	0	0	0	0	0	0	0	0	0	0	0	0	0	0	0	0	0	0	0	0	0	0	0	0	0	0	0	0	0	0	0	0
Ankycorbin OS=Homo sapiens GN=RAI14 PE=1 SV=2	RAI14_HUMAN	RAI14	110 kDa	0	2	19	12	6	17	10	2	18	5	7	3	6	2	26	6	3	28	0	0	12	19	15	37	16	8	28	4	6	10	5	13	18	11	8	0	14	21	22	6	0	3	19	21	19	19
Ras-related protein Ral-B OS=Homo sapiens GN=RALB PE=1 SV=1	RALB_HUMAN	RALB	23 kDa	0	0	0	0	0	0	0	0	0	0	0	0	0	0	0	0	0	0	0	0	0	0	0	0	0	0	0	0	0	0	0	0	0	0	0	0	0	0	0	0	0	0	0	0	0	0
RalA-binding protein 1 OS=Homo sapiens GN=RALBP1 PE=1 SV=3	RBP1_HUMAN	RALBP1	76 kDa	0	0	0	5	0	0	0	2	0	5	3	2	0	0	0	12	9	0	12	12	0	0	0	0	0	0	0	0	0	4	0	0	0	0	5	4	0	0	5	2	0	0	0	0	0	0
Ral GTPase-activating protein subunit alpha-1 OS=Homo sapiens GN=RALGAPA1 PE=1 SV=1	RGPA1_HUMAN	RALGAPA1	230 kDa	0	0	0	0	0	0	0	0	0	0	0	5	0	0	0	0	0	3	0	0	11	0	3	0	0	2	0	0	0	3	0	0	0	0	0	0	3	0	4	2	0	0	2	0	6	0
Ral GTPase-activating protein subunit alpha-2 OS=Homo sapiens GN=RALGAPA2 PE=1 SV=2	RGPA2_HUMAN	RALGAPA2	211 kDa	0	0	0	0	0	0	0	0	0	0	0	2	0	0	0	0	0	0	0	0	0	0	0	0	0	0	0	0	0	0	0	0	0	0	0	0	2	0	0	0	0	0	4	2	0	3
Ral GTPase-activating protein subunit beta OS=Homo sapiens GN=RALGAPB PE=1 SV=1	RLGPB_HUMAN	RALGAPB	167 kDa	0	0	0	0	0	0	0	0	0	0	0	0	0	0	0	0	0	0	0	0	0	0	0	0	0	0	0	0	0	0	0	0	0	0	0	0	0	0	0	0	0	0	5	5	0	0
GTP-binding nuclear protein Ran OS=Homo sapiens GN=RAN PE=1 SV=3	RAN_HUMAN	RAN	24 kDa	0	5	0	0	2	0	0	0	0	0	0	0	4	2	0	0	2	0	0	0	0	0	0	0	2	0	0	0	0	2	2	0	2	0	0	5	2	2	0	2	0	0	0	0	2	0
Ran-specific GTPase-activating protein OS=Homo sapiens GN=RANBP1 PE=1 SV=1	RANG_HUMAN	RANBP1	23 kDa	2	0	3	0	0	0	0	0	0	2	0	0	3	2	0	0	0	0	0	0	0	0	0	2	3	0	0	2	0	3	2	3	3	0	0	0	2	3	0	2	3	0	0	2	2	0
E3 SUMO-protein ligase RanBP2 OS=Homo sapiens GN=RANBP2 PE=1 SV=2	RBP2_HUMAN	RANBP2	358 kDa	2	0	0	0	0	37	4	3	57	4	19	25	0	0	20	0	0	52	0	0	8	24	8	29	10	18	28	4	5	45	2	0	31	27	22	0	16	21	2	49	36	19	39	17	32	22
Ran-binding protein 3 OS=Homo sapiens GN=RANBP3 PE=1 SV=1	RANB3_HUMAN	RANBP3	60 kDa	7	9	12	0	0	2	0	0	4	0	3	7	3	5	0	0	0	0	0	0	2	2	0	0	0	0	0	2	0	0	6	2	0	0	0	0	4	6	0	3	0	0	4	0	0	4
Ran-binding protein 6 OS=Homo sapiens GN=RANBP6 PE=1 SV=2	RNBP6_HUMAN	RANBP6	125 kDa	0	0	0	0	0	0	0	0	0	0	0	8	0	0	0	0	0	0	0	0	0	0	0	0	0	0	0	0	0	0	0	0	0	0	0	0	0	0	0	2	0	0	2	0	0	0
Ran GTPase-activating protein 1 OS=Homo sapiens GN=RANGAP1 PE=1 SV=1	RAGP1_HUMAN	RANGAP1	64 kDa	16	9	15	5	0	0	18	0	22	0	2	9	4	3	3	0	0	17	0	0	5	3	0	0	0	0	0	13	3	13	9	8	15	10	0	0	8	6	0	6	7	0	7	2	6	10
Rap1 GTPase-GDP dissociation stimulator 1 OS=Homo sapiens GN=RAP1GDS1 PE=1 SV=3	GDS1_HUMAN	RAP1GDS1	66 kDa	0	0	0	0	0	0	0	0	0	0	0	0	0	0	0	20	19	19	0	0	0	0	0	0	0	0	0	16	5	18	3	4	4	12	0	4	0	0	0	16	23	18	8	0	4	0
Rap guanine nucleotide exchange factor 2 OS=Homo sapiens GN=RAPGEF2 PE=1 SV=1	RPGF2_HUMAN	RAPGEF2	167 kDa	0	0	0	0	0	0	0	0	0	0	0	0	0	0	0	0	0	0	0	0	0	0	0	0	0	0	0	0	0	0	0	0	0	0	0	0	0	0	0	0	0	0	0	0	0	0
Rap guanine nucleotide exchange factor 6 OS=Homo sapiens GN=RAPGEF6 PE=1 SV=2	RPGF6_HUMAN	RAPGEF6	179 kDa	0	0	3	0	0	27	0	0	6	13	9	6	0	0	6	5	0	18	0	0	4	12	3	16	9	9	12	0	0	5	0	0	7	7	0	0	9	3	7	10	14	3	12	9	5	9
Ras-associated and pleckstrin homology domains-containing protein 1 OS=Homo sapiens GN=RAPH1 PE=1 SV=3	RAPH1_HUMAN	RAPH1	135 kDa	0	0	2	0	0	15	0	0	4	5	0	2	0	0	2	2	0	5	0	0	2	7	0	5	0	2	7	0	0	2	0	0	0	0	0	0	9	11	5	4	4	0	2	2	2	0
Arginine--tRNA ligase, cytoplasmic OS=Homo sapiens GN=RARS PE=1 SV=2	SYRC_HUMAN	RARS	75 kDa	6	3	7	0	0	0	0	0	0	0	2	6	0	3	0	0	0	0	0	0	0	0	0	0	0	0	0	2	0	0	3	0	0	4	0	0	2	0	0	0	0	0	0	0	0	0
Ras GTPase-activating protein nGAP OS=Homo sapiens GN=RASAL2 PE=1 SV=2	NGAP_HUMAN	RASAL2	129 kDa	0	0	15	5	0	15	7	5	12	8	7	20	0	0	0	12	17	21	8	13	13	12	18	5	12	12	6	0	2	15	0	2	17	17	10	16	19	8	20	15	0	12	21	0	6	0
Ras-specific guanine nucleotide-releasing factor 2 OS=Homo sapiens GN=RASGRF2 PE=1 SV=2	RGRF2_HUMAN	RASGRF2	141 kDa	0	0	0	0	0	0	0	0	0	0	0	0	0	0	0	0	0	0	0	0	0	0	0	0	0	0	0	0	0	0	0	0	0	0	0	0	0	0	0	0	0	0	0	0	0	0
Ras association domain-containing protein 5 OS=Homo sapiens GN=RASSF5 PE=1 SV=1	RASF5_HUMAN	RASSF5	47 kDa	0	0	0	0	0	0	0	0	0	0	0	0	0	0	0	0	0	0	0	0	0	0	0	0	0	0	0	0	0	0	0	0	0	0	0	0	0	0	0	0	0	0	0	0	0	0
RB1-inducible coiled-coil protein 1 OS=Homo sapiens GN=RB1CC1 PE=1 SV=3	RBCC1_HUMAN	RB1CC1	183 kDa	0	0	0	0	0	0	0	0	0	0	0	0	0	0	0	0	0	0	0	0	0	0	0	0	0	0	0	0	0	3	0	0	16	2	0	0	2	0	0	2	0	0	12	12	2	0
E3 ubiquitin-protein ligase RBBP6 OS=Homo sapiens GN=RBBP6 PE=1 SV=1	RBBP6_HUMAN	RBBP6	202 kDa	0	0	0	0	0	0	0	0	0	0	0	0	0	0	0	0	0	0	0	0	0	0	0	0	0	0	0	0	0	0	0	0	2	0	0	3	0	0	0	0	0	0	0	0	0	0
Histone-binding protein RBBP7 OS=Homo sapiens GN=RBBP7 PE=1 SV=1	RBBP7_HUMAN	RBBP7	48 kDa	4	0	0	0	0	0	0	0	0	0	0	0	0	0	0	0	0	0	0	0	0	0	0	0	0	0	0	3	0	0	0	0	0	0	0	0	0	0	0	0	0	0	0	0	0	0
Putative ribosome-binding factor A, mitochondrial OS=Homo sapiens GN=RBFA PE=1 SV=3	RBFA_HUMAN	RBFA	38 kDa	0	0	0	0	0	0	0	2	0	0	0	0	0	0	0	3	0	0	5	0	0	0	0	0	0	0	0	0	0	0	0	0	5	0	0	3	3	0	4	0	0	0	0	0	0	0
RNA-binding protein 10 OS=Homo sapiens GN=RBM10 PE=1 SV=3	RBM10_HUMAN	RBM10	104 kDa	0	0	0	0	0	0	0	0	0	0	0	0	0	0	0	0	0	0	0	0	0	0	0	0	0	0	0	0	0	0	0	0	0	0	0	0	0	0	0	0	0	0	0	0	0	0
Putative RNA-binding protein 15 OS=Homo sapiens GN=RBM15 PE=1 SV=2	RBM15_HUMAN	RBM15	107 kDa	0	0	0	0	0	0	0	0	0	0	0	0	0	0	0	0	0	0	0	0	0	0	0	0	0	0	0	0	0	0	0	0	0	0	0	0	0	0	0	0	0	0	0	0	0	0
RNA-binding protein 20 OS=Homo sapiens GN=RBM20 PE=1 SV=3	RBM20_HUMAN	RBM20	134 kDa	0	0	0	0	0	3	0	0	0	0	0	0	0	0	0	0	0	0	0	0	0	0	0	0	0	0	0	0	0	0	0	0	0	0	0	0	0	0	0	0	0	0	0	0	0	0
Pre-mRNA-splicing factor RBM22 OS=Homo sapiens GN=RBM22 PE=1 SV=1	RBM22_HUMAN	RBM22	47 kDa	0	0	0	0	0	0	0	0	0	0	0	0	0	0	0	0	0	0	0	0	0	0	0	0	0	0	0	0	0	0	0	0	0	0	0	2	0	0	0	0	0	0	0	0	0	0
RNA-binding protein 25 OS=Homo sapiens GN=RBM25 PE=1 SV=3	RBM25_HUMAN	RBM25	100 kDa	0	0	3	0	0	0	0	0	0	3	0	2	0	0	0	4	0	3	3	8	0	0	6	0	0	0	0	2	0	2	0	0	3	5	0	10	7	0	2	4	0	2	4	0	0	0
RNA-binding protein 26 OS=Homo sapiens GN=RBM26 PE=1 SV=3	RBM26_HUMAN	RBM26	114 kDa	0	0	0	0	0	5	0	0	12	2	0	3	0	0	0	0	0	6	0	0	3	3	0	0	4	0	2	3	0	2	3	0	2	2	0	0	3	0	2	0	0	0	0	0	6	4
RNA-binding protein 27 OS=Homo sapiens GN=RBM27 PE=1 SV=2	RBM27_HUMAN	RBM27	119 kDa	0	0	0	0	0	0	0	0	0	0	0	0	0	0	0	0	0	3	0	0	0	0	0	0	0	0	0	0	0	0	0	0	0	0	0	0	0	0	0	0	0	0	0	0	0	0
RNA-binding protein 28 OS=Homo sapiens GN=RBM28 PE=1 SV=3	RBM28_HUMAN	RBM28	86 kDa	2	2	0	0	0	0	0	0	0	0	0	0	0	0	0	0	0	0	0	0	0	0	0	0	0	0	0	0	0	0	0	0	0	0	0	0	0	0	0	0	0	0	0	0	0	0
RNA-binding protein 33 OS=Homo sapiens GN=RBM33 PE=1 SV=3	RBM33_HUMAN	RBM33	130 kDa	0	0	0	0	0	0	0	0	0	0	0	0	0	0	0	0	0	0	0	0	0	0	0	0	0	0	0	0	0	0	0	0	0	0	0	0	0	0	0	0	0	0	0	0	0	0
RNA-binding protein 39 OS=Homo sapiens GN=RBM39 PE=1 SV=2	RBM39_HUMAN	RBM39	59 kDa	2	0	0	0	0	0	0	0	0	0	0	0	0	0	0	0	0	0	0	0	0	0	0	0	0	0	0	3	0	0	0	0	0	2	0	4	0	0	0	0	0	0	0	0	0	0
RNA-binding protein 44 OS=Homo sapiens GN=RBM44 PE=2 SV=2	RBM44_HUMAN	RBM44	118 kDa	0	0	0	0	0	0	0	0	0	0	0	0	0	0	0	0	0	0	0	0	0	0	0	2	0	0	0	0	0	0	0	0	0	0	0	0	0	0	0	0	0	0	0	0	0	0
RNA-binding motif protein, X-linked 2 OS=Homo sapiens GN=RBMX2 PE=1 SV=2	RBMX2_HUMAN	RBMX2	37 kDa	0	2	0	0	5	0	0	3	0	0	0	3	0	0	0	0	0	0	0	0	0	0	0	0	0	0	0	0	0	0	0	0	2	2	0	5	3	0	0	0	0	0	0	0	0	0
Rabenosyn-5 OS=Homo sapiens GN=RBSN PE=1 SV=2	RBNS5_HUMAN	RBSN	89 kDa	0	0	0	0	0	0	0	0	7	0	2	0	26	34	50	0	0	3	0	0	3	0	0	2	3	0	0	0	0	0	0	0	0	0	0	0	9	5	3	0	0	0	2	0	2	0
Protein RCC2 OS=Homo sapiens GN=RCC2 PE=1 SV=2	RCC2_HUMAN	RCC2	56 kDa	5	0	2	0	0	0	0	0	0	0	0	2	0	0	0	0	6	0	0	7	0	0	0	0	0	0	0	0	0	0	0	0	0	2	0	5	2	0	0	0	0	0	0	0	0	0
Retinol dehydrogenase 14 OS=Homo sapiens GN=RDH14 PE=1 SV=1	RDH14_HUMAN	RDH14	37 kDa	0	0	0	0	0	0	0	0	0	0	0	0	0	0	0	0	0	0	0	0	0	0	0	0	0	0	0	0	0	0	0	0	0	0	0	0	0	0	2	0	0	0	0	0	0	0
Radixin OS=Homo sapiens GN=RDX PE=1 SV=1	RADI_HUMAN	RDX	69 kDa	4	4	0	0	0	6	0	0	0	0	0	0	0	0	0	0	0	0	0	0	0	0	0	0	0	0	0	0	0	0	3	0	0	0	0	0	0	0	0	0	0	0	0	0	0	0
Receptor expression-enhancing protein 4 OS=Homo sapiens GN=REEP4 PE=1 SV=1	REEP4_HUMAN	REEP4	29 kDa	0	0	0	0	0	0	0	0	0	0	0	0	0	0	0	0	0	0	0	0	0	0	0	0	0	0	0	0	0	0	0	0	0	0	0	0	2	0	0	0	0	0	0	0	0	0
Receptor expression-enhancing protein 5 OS=Homo sapiens GN=REEP5 PE=1 SV=3	REEP5_HUMAN	REEP5	21 kDa	2	2	0	0	0	0	0	0	0	0	0	0	0	0	0	0	0	0	0	0	0	0	0	0	0	0	0	0	0	0	0	0	0	0	0	0	0	0	0	0	0	0	0	0	0	0
LisH domain and HEAT repeat-containing protein KIAA1468 OS=Homo sapiens GN=KIAA1468 PE=1 SV=2	K1468_HUMAN	RELCH	135 kDa	0	0	0	0	0	0	0	0	0	0	0	0	2	5	14	0	0	2	0	0	2	0	0	0	0	0	0	0	0	0	0	0	0	0	0	0	0	0	0	0	0	0	0	0	0	0
RalBP1-associated Eps domain-containing protein 1 OS=Homo sapiens GN=REPS1 PE=1 SV=3	REPS1_HUMAN	REPS1	87 kDa	0	0	0	0	0	0	0	0	0	0	0	0	0	0	0	0	0	0	0	0	0	0	0	0	0	0	0	0	0	0	2	0	0	0	0	0	0	0	0	0	0	0	0	2	0	0
RNA exonuclease 1 homolog OS=Homo sapiens GN=REXO1 PE=1 SV=3	REXO1_HUMAN	REXO1	132 kDa	0	0	0	0	0	0	0	0	0	0	0	0	0	0	0	0	0	0	0	0	0	0	0	0	0	0	0	0	0	0	0	0	0	0	0	0	0	0	0	0	0	0	0	0	0	0
Replication factor C subunit 1 OS=Homo sapiens GN=RFC1 PE=1 SV=4	RFC1_HUMAN	RFC1	128 kDa	0	0	0	0	0	0	0	0	0	0	0	0	0	0	0	0	0	0	0	0	0	0	0	0	0	0	0	0	0	0	0	0	0	0	0	0	0	0	0	0	0	0	0	0	0	0
Replication factor C subunit 3 OS=Homo sapiens GN=RFC3 PE=1 SV=2	RFC3_HUMAN	RFC3	41 kDa	0	0	0	0	0	0	0	0	0	0	0	0	0	0	0	0	0	0	0	0	0	0	0	0	0	0	0	0	0	0	0	0	0	0	0	0	0	0	3	0	0	0	0	0	0	0
Protein RFT1 homolog OS=Homo sapiens GN=RFT1 PE=1 SV=1	RFT1_HUMAN	RFT1	60 kDa	2	4	2	0	0	0	0	0	0	0	0	0	0	0	0	0	0	0	0	0	0	0	0	0	0	0	0	0	0	0	0	0	0	0	0	0	0	0	0	0	0	0	0	0	0	0
RANBP2-like and GRIP domain-containing protein 1 OS=Homo sapiens GN=RGPD1 PE=2 SV=1	RGPD1_HUMAN	RGPD1	197 kDa	0	0	0	0	0	0	0	0	11	0	0	0	0	0	0	0	0	10	0	0	0	0	0	0	0	0	0	0	0	0	0	0	0	0	0	0	0	0	0	0	0	0	0	0	0	0
Regulator of G-protein signaling 22 OS=Homo sapiens GN=RGS22 PE=1 SV=3	RGS22_HUMAN	RGS22	147 kDa	0	0	0	0	0	0	0	0	0	0	0	0	0	0	0	0	0	0	0	0	0	0	0	0	0	0	0	0	0	0	0	0	0	0	0	0	0	0	0	0	0	0	0	0	2	0
GTP-binding protein Rheb OS=Homo sapiens GN=RHEB PE=1 SV=1	RHEB_HUMAN	RHEB	20 kDa	0	0	0	0	0	0	0	0	0	2	0	3	0	0	0	0	0	0	0	0	0	0	0	0	0	0	0	0	0	0	2	0	0	27	0	0	0	0	0	0	0	0	0	0	0	0
Transforming protein RhoA OS=Homo sapiens GN=RHOA PE=1 SV=1	RHOA_HUMAN	RHOA	22 kDa	0	0	0	0	0	0	0	0	0	2	0	0	0	0	0	0	0	0	0	0	0	0	0	0	0	0	0	0	0	4	0	0	5	0	0	0	0	0	0	0	0	0	0	0	0	0
Mitochondrial Rho GTPase 1 OS=Homo sapiens GN=RHOT1 PE=1 SV=2	MIRO1_HUMAN	RHOT1	71 kDa	0	0	0	0	0	0	0	0	0	0	0	0	0	0	0	0	3	0	0	0	0	0	0	0	0	0	0	0	0	0	0	0	0	0	0	0	0	0	0	0	0	0	0	0	0	0
Mitochondrial Rho GTPase 2 OS=Homo sapiens GN=RHOT2 PE=1 SV=2	MIRO2_HUMAN	RHOT2	68 kDa	2	0	4	8	7	14	10	3	8	7	13	13	8	9	6	3	3	7	3	2	3	6	0	0	0	4	2	0	0	2	0	0	0	9	2	2	2	2	0	2	2	0	2	0	0	12
Synembryn-A OS=Homo sapiens GN=RIC8A PE=1 SV=3	RIC8A_HUMAN	RIC8A	60 kDa	0	0	0	0	0	0	0	0	0	0	0	0	0	0	0	0	0	0	0	0	0	0	0	0	0	0	0	0	0	0	0	0	0	0	0	0	0	0	0	0	0	0	0	0	0	0
Rapamycin-insensitive companion of mTOR OS=Homo sapiens GN=RICTOR PE=1 SV=1	RICTR_HUMAN	RICTOR	192 kDa	0	0	0	0	0	0	0	0	0	0	0	0	0	0	0	0	0	0	0	0	0	4	0	4	2	0	0	0	0	0	0	0	0	0	0	0	6	2	3	0	0	0	2	0	0	0
Telomere-associated protein RIF1 OS=Homo sapiens GN=RIF1 PE=1 SV=2	RIF1_HUMAN	RIF1	274 kDa	2	0	0	0	0	6	0	0	0	0	0	2	0	0	0	0	0	4	0	0	3	0	2	0	2	0	0	0	0	0	0	0	0	2	0	0	0	0	4	6	0	2	7	0	0	0
RAD50-interacting protein 1 OS=Homo sapiens GN=RINT1 PE=1 SV=1	RINT1_HUMAN	RINT1	91 kDa	0	0	0	0	0	0	0	0	0	0	0	0	0	0	0	0	0	0	0	0	0	0	0	0	0	0	0	0	0	0	0	0	0	0	0	0	0	0	0	0	0	0	0	0	0	0
Serine/threonine-protein kinase RIO1 OS=Homo sapiens GN=RIOK1 PE=1 SV=2	RIOK1_HUMAN	RIOK1	66 kDa	18	19	16	35	9	23	24	13	19	21	30	37	3	8	11	23	34	29	22	23	21	15	11	2	11	24	15	32	14	26	26	15	27	26	23	22	30	18	22	28	12	19	19	19	12	7
Serine/threonine-protein kinase RIO2 OS=Homo sapiens GN=RIOK2 PE=1 SV=2	RIOK2_HUMAN	RIOK2	63 kDa	0	0	0	0	0	0	0	0	0	0	0	0	0	0	0	0	0	0	0	0	0	0	0	0	0	0	0	0	0	0	0	0	0	0	0	0	0	0	0	0	0	0	0	0	0	0
Receptor-interacting serine/threonine-protein kinase 1 OS=Homo sapiens GN=RIPK1 PE=1 SV=3	RIPK1_HUMAN	RIPK1	76 kDa	0	0	0	0	0	0	0	0	0	0	0	0	0	0	0	0	0	0	0	0	0	0	0	0	0	0	2	0	0	0	0	0	0	0	0	0	0	0	0	0	0	0	0	0	0	0
Receptor-interacting serine/threonine-protein kinase 2 OS=Homo sapiens GN=RIPK2 PE=1 SV=2	RIPK2_HUMAN	RIPK2	61 kDa	0	0	0	0	0	0	0	0	0	0	0	0	0	0	0	0	0	0	0	0	0	0	0	0	0	0	0	0	0	0	0	0	0	0	0	0	0	0	0	0	0	0	0	0	0	0
Protein FAM65A OS=Homo sapiens GN=FAM65A PE=1 SV=1	FA65A_HUMAN	RIPOR1	132 kDa	0	0	0	0	0	0	0	0	0	0	0	0	0	0	0	0	0	0	0	0	0	0	0	0	0	0	0	0	0	0	0	0	0	0	0	0	0	0	0	0	0	0	0	0	0	0
Regulator of microtubule dynamics protein 3 OS=Homo sapiens GN=RMDN3 PE=1 SV=2	RMD3_HUMAN	RMDN3	52 kDa	3	0	0	0	0	0	0	0	0	0	0	0	0	0	0	0	0	0	0	0	0	0	0	0	0	0	0	0	0	0	0	0	0	0	0	0	0	0	0	0	0	0	0	0	0	0
2-5A-dependent ribonuclease OS=Homo sapiens GN=RNASEL PE=1 SV=2	RN5A_HUMAN	RNASEL	84 kDa	0	0	3	2	2	0	5	0	0	4	0	0	0	0	4	5	0	0	3	2	0	2	0	0	0	3	0	0	0	2	0	0	2	2	2	0	0	2	2	0	0	0	0	0	0	0
E3 ubiquitin-protein ligase RNF123 OS=Homo sapiens GN=RNF123 PE=1 SV=1	RN123_HUMAN	RNF123	149 kDa	0	0	0	0	0	2	0	0	2	2	0	2	0	2	0	0	0	5	0	0	0	3	0	6	6	0	4	0	0	4	0	0	0	5	0	0	0	0	0	2	0	2	5	0	0	4
E3 ubiquitin-protein ligase RNF138 OS=Homo sapiens GN=RNF138 PE=1 SV=1	RN138_HUMAN	RNF138	28 kDa	0	0	0	0	0	0	0	0	0	0	0	0	0	0	0	0	0	0	0	0	0	0	0	0	0	0	0	0	0	0	0	0	0	0	0	0	3	0	0	0	0	0	0	0	0	0
E3 ubiquitin-protein ligase RNF213 OS=Homo sapiens GN=RNF213 PE=1 SV=3	RN213_HUMAN	RNF213	591 kDa	0	0	0	0	0	4	0	0	2	2	26	17	0	0	11	0	0	2	0	0	2	4	3	0	0	2	2	0	0	8	0	0	0	0	3	0	0	0	0	7	0	0	8	0	0	0
RING finger protein 214 OS=Homo sapiens GN=RNF214 PE=1 SV=2	RN214_HUMAN	RNF214	78 kDa	0	0	0	0	0	2	0	0	0	0	0	2	0	0	0	0	0	0	0	0	0	0	0	0	0	0	0	0	0	0	0	0	0	2	0	0	0	0	0	0	0	0	0	0	0	0
RING finger protein 219 OS=Homo sapiens GN=RNF219 PE=1 SV=1	RN219_HUMAN	RNF219	81 kDa	0	0	0	0	0	0	0	0	0	0	0	0	0	0	0	0	0	0	0	0	0	0	0	0	0	0	0	0	0	0	0	0	0	2	2	0	0	0	0	0	0	0	0	0	0	0
E3 ubiquitin-protein ligase BRE1B OS=Homo sapiens GN=RNF40 PE=1 SV=4	BRE1B_HUMAN	RNF40	114 kDa	0	0	0	0	0	0	0	0	0	0	0	0	0	0	0	0	0	0	0	0	0	0	0	0	0	0	0	0	0	0	0	0	0	3	2	0	0	0	0	0	0	0	0	0	0	0
Roundabout homolog 1 OS=Homo sapiens GN=ROBO1 PE=1 SV=1	ROBO1_HUMAN	ROBO1	181 kDa	0	0	0	0	0	0	0	0	0	0	0	0	0	0	0	0	0	0	0	0	0	0	0	0	0	0	0	0	0	0	0	0	0	0	0	0	4	0	0	0	0	0	0	0	0	0
Rho-associated protein kinase 1 OS=Homo sapiens GN=ROCK1 PE=1 SV=1	ROCK1_HUMAN	ROCK1	158 kDa	0	0	6	0	0	8	4	7	20	0	4	0	0	0	10	0	0	7	0	0	3	2	0	7	13	0	11	0	0	2	0	0	0	4	0	0	25	66	22	3	0	0	6	0	0	2
Rho-associated protein kinase 2 OS=Homo sapiens GN=ROCK2 PE=1 SV=4	ROCK2_HUMAN	ROCK2	161 kDa	0	0	7	0	0	17	0	0	6	7	0	4	0	0	7	0	0	0	0	0	7	7	0	6	7	3	18	0	0	0	0	0	0	6	0	0	30	50	15	6	0	0	13	0	0	0
Inactive tyrosine-protein kinase transmembrane receptor ROR1 OS=Homo sapiens GN=ROR1 PE=1 SV=2	ROR1_HUMAN	ROR1	104 kDa	0	0	0	0	0	0	0	0	0	0	0	0	0	0	0	0	0	2	0	0	0	0	0	0	0	0	0	0	0	0	0	0	0	0	0	0	0	0	0	0	0	0	0	0	0	0
Tyrosine-protein kinase transmembrane receptor ROR2 OS=Homo sapiens GN=ROR2 PE=1 SV=2	ROR2_HUMAN	ROR2	105 kDa	0	0	0	0	0	0	0	0	0	0	0	0	0	0	0	0	0	0	0	0	0	0	0	0	0	0	2	0	0	0	0	0	0	0	0	0	0	0	0	0	0	0	0	0	0	0
Replication protein A 70 kDa DNA-binding subunit OS=Homo sapiens GN=RPA1 PE=1 SV=2	RFA1_HUMAN	RPA1	68 kDa	0	0	0	0	0	0	0	0	0	0	0	0	0	0	0	0	0	0	0	0	0	0	0	0	0	0	0	0	0	0	0	0	0	0	0	0	0	0	0	0	0	0	0	0	0	0
RNA polymerase II-associated protein 1 OS=Homo sapiens GN=RPAP1 PE=1 SV=3	RPAP1_HUMAN	RPAP1	153 kDa	0	0	0	0	0	0	0	0	0	0	0	0	0	0	0	0	0	0	0	0	0	0	0	0	0	0	0	0	0	2	0	0	0	2	0	0	0	0	0	2	0	0	0	0	0	0
Putative RNA polymerase II subunit B1 CTD phosphatase RPAP2 OS=Homo sapiens GN=RPAP2 PE=1 SV=1	RPAP2_HUMAN	RPAP2	70 kDa	0	0	0	0	0	0	0	0	0	0	0	0	0	0	0	0	0	0	0	0	0	0	0	0	0	0	0	0	0	3	0	0	0	0	0	0	0	0	0	0	0	0	0	0	0	0
RNA polymerase II-associated protein 3 OS=Homo sapiens GN=RPAP3 PE=1 SV=2	RPAP3_HUMAN	RPAP3	76 kDa	9	0	0	0	0	7	4	0	0	2	0	2	0	0	0	0	0	7	0	0	4	0	0	0	0	0	2	21	2	8	14	4	0	5	0	0	2	0	0	5	15	0	0	0	0	4
Ribosome production factor 2 homolog OS=Homo sapiens GN=RPF2 PE=1 SV=2	RPF2_HUMAN	RPF2	36 kDa	0	0	0	0	0	0	0	0	0	0	0	0	0	0	0	0	0	0	0	0	0	0	0	0	0	0	0	0	0	0	0	0	0	0	0	0	0	0	0	0	0	0	0	0	0	0
60S ribosomal protein L10 OS=Homo sapiens GN=RPL10 PE=1 SV=4	RL10_HUMAN	RPL10	25 kDa	8	20	25	27	57	21	32	45	23	35	0	15	23	30	21	22	12	22	22	21	24	22	39	15	26	19	16	16	17	22	13	15	16	11	24	57	18	25	34	17	17	26	19	16	16	17
60S ribosomal protein L11 OS=Homo sapiens GN=RPL11 PE=1 SV=2	RL11_HUMAN	RPL11	20 kDa	6	20	3	6	6	2	4	5	2	8	0	0	3	2	2	5	5	4	8	7	3	5	10	0	8	3	2	14	5	7	6	5	9	2	4	9	0	6	6	2	0	9	0	2	6	0
60S ribosomal protein L12 OS=Homo sapiens GN=RPL12 PE=1 SV=1	RL12_HUMAN	RPL12	18 kDa	2	0	0	0	0	0	0	0	0	0	0	0	2	0	0	0	0	0	0	0	0	0	0	0	0	0	0	0	0	0	0	0	0	0	0	0	0	0	0	0	0	0	0	0	0	0
60S ribosomal protein L13 OS=Homo sapiens GN=RPL13 PE=1 SV=4	RL13_HUMAN	RPL13	24 kDa	9	17	9	17	37	6	11	34	8	15	0	7	5	11	7	11	9	7	11	8	6	7	16	12	14	9	8	12	11	8	9	8	9	16	9	24	15	9	14	9	7	16	9	7	9	6
60S ribosomal protein L13a OS=Homo sapiens GN=RPL13A PE=1 SV=2	RL13A_HUMAN	RPL13A	24 kDa	0	0	0	0	3	0	0	4	0	0	0	0	4	0	0	0	0	0	0	0	0	0	0	0	0	0	0	0	0	0	0	0	0	0	0	0	0	0	0	0	0	0	0	0	0	0
60S ribosomal protein L14 OS=Homo sapiens GN=RPL14 PE=1 SV=4	RL14_HUMAN	RPL14	23 kDa	0	0	0	0	0	0	0	0	0	0	0	0	4	0	0	0	0	0	0	0	0	0	0	0	0	0	0	0	0	0	0	0	0	0	0	2	0	0	0	0	0	0	0	0	0	0
60S ribosomal protein L15 OS=Homo sapiens GN=RPL15 PE=1 SV=2	RL15_HUMAN	RPL15	24 kDa	0	0	0	0	0	0	0	3	0	2	0	0	0	0	0	0	2	0	0	0	0	0	0	0	0	0	0	0	0	0	0	0	0	0	0	4	0	3	0	2	0	0	0	0	0	0
60S ribosomal protein L17 OS=Homo sapiens GN=RPL17 PE=1 SV=3	RL17_HUMAN	RPL17	21 kDa	9	8	13	19	20	9	16	18	12	15	0	5	12	15	11	12	5	13	16	16	11	13	21	7	11	11	6	9	14	10	9	11	9	3	14	16	11	13	14	14	8	16	10	7	10	7
60S ribosomal protein L18 OS=Homo sapiens GN=RPL18 PE=1 SV=2	RL18_HUMAN	RPL18	22 kDa	2	3	0	0	5	0	0	5	0	3	0	0	4	4	0	0	3	0	0	0	0	0	0	0	2	0	0	2	5	4	5	2	3	0	0	5	4	0	0	0	0	0	0	0	0	0
60S ribosomal protein L18a OS=Homo sapiens GN=RPL18A PE=1 SV=2	RL18A_HUMAN	RPL18A	21 kDa	0	0	0	0	0	0	0	0	0	0	0	0	2	0	0	0	2	0	0	0	0	0	0	0	0	0	0	0	0	0	0	0	0	0	0	2	0	0	0	0	0	0	0	0	0	0
60S ribosomal protein L19 OS=Homo sapiens GN=RPL19 PE=1 SV=1	RL19_HUMAN	RPL19	23 kDa	8	21	16	24	84	9	35	68	8	17	0	12	12	13	10	10	13	10	13	12	6	12	27	13	17	15	12	16	14	12	10	10	9	11	20	44	20	16	20	13	11	20	8	5	14	13
60S ribosomal protein L21 OS=Homo sapiens GN=RPL21 PE=1 SV=2	RL21_HUMAN	RPL21	19 kDa	2	4	0	0	3	0	0	0	0	4	0	3	2	0	0	0	4	0	0	6	0	0	5	0	0	0	0	4	5	5	2	0	6	0	5	10	5	0	5	0	0	0	0	0	0	0
60S ribosomal protein L22 OS=Homo sapiens GN=RPL22 PE=1 SV=2	RL22_HUMAN	RPL22	15 kDa	0	2	0	2	2	0	0	2	0	0	0	0	2	0	2	2	3	0	2	0	0	0	0	0	3	0	0	3	2	0	2	0	2	0	0	2	2	0	2	0	0	0	0	0	0	0
60S ribosomal protein L23 OS=Homo sapiens GN=RPL23 PE=1 SV=1	RL23_HUMAN	RPL23	15 kDa	7	12	13	54	20	15	54	18	15	22	3	20	14	19	10	20	12	13	18	11	9	22	53	17	30	15	28	19	15	25	17	11	17	14	28	21	25	34	19	21	12	23	16	12	15	7
60S ribosomal protein L23a OS=Homo sapiens GN=RPL23A PE=1 SV=1	RL23A_HUMAN	RPL23A	18 kDa	16	26	14	33	21	17	30	18	19	27	0	17	17	18	18	14	14	17	17	15	20	13	28	17	24	13	17	19	13	16	19	19	15	34	16	20	27	20	11	32	14	17	41	14	12	16
60S ribosomal protein L24 OS=Homo sapiens GN=RPL24 PE=1 SV=1	RL24_HUMAN	RPL24	18 kDa	7	17	15	49	70	15	47	52	12	28	0	25	15	27	15	16	9	11	15	10	13	11	24	14	18	13	14	18	13	15	13	10	10	28	17	47	15	16	26	26	23	22	21	9	14	13
60S ribosomal protein L26 OS=Homo sapiens GN=RPL26 PE=1 SV=1	RL26_HUMAN	RPL26	17 kDa	20	34	27	109	62	0	77	45	0	34	0	22	29	35	29	20	16	0	20	29	13	29	52	31	26	33	18	40	43	22	33	26	17	33	29	62	33	25	34	24	26	25	24	13	18	23
60S ribosomal protein L26-like 1 OS=Homo sapiens GN=RPL26L1 PE=1 SV=1	RL26L_HUMAN	RPL26L1	17 kDa	24	42	16	0	21	16	41	0	20	15	0	0	21	24	17	28	15	13	25	21	13	0	39	0	0	0	0	18	0	36	0	18	21	0	15	0	0	0	0	0	15	0	0	13	0	13
60S ribosomal protein L27 OS=Homo sapiens GN=RPL27 PE=1 SV=2	RL27_HUMAN	RPL27	16 kDa	0	2	2	3	5	0	5	3	0	3	0	2	4	4	2	0	3	0	0	2	0	2	3	0	2	0	0	2	2	3	2	2	2	0	2	5	0	3	3	0	3	2	3	0	2	2
60S ribosomal protein L27a OS=Homo sapiens GN=RPL27A PE=1 SV=2	RL27A_HUMAN	RPL27A	17 kDa	4	17	9	13	46	14	21	39	5	17	0	22	7	12	7	13	8	7	17	8	6	8	20	15	14	18	18	14	7	17	12	5	12	42	19	35	38	13	21	19	20	12	18	13	12	7
60S ribosomal protein L28 OS=Homo sapiens GN=RPL28 PE=1 SV=3	RL28_HUMAN	RPL28	16 kDa	8	16	5	9	16	4	9	14	4	19	0	2	9	14	7	9	9	4	7	9	4	6	11	5	10	4	2	8	11	8	13	6	9	9	11	13	3	14	6	2	7	11	4	7	5	8
60S ribosomal protein L29 OS=Homo sapiens GN=RPL29 PE=1 SV=2	RL29_HUMAN	RPL29	18 kDa	4	11	6	8	16	2	10	9	6	9	3	4	4	9	3	3	4	2	6	5	0	7	6	5	7	3	4	7	2	7	7	3	4	0	5	11	0	4	5	3	7	8	2	3	7	4
60S ribosomal protein L3 OS=Homo sapiens GN=RPL3 PE=1 SV=2	RL3_HUMAN	RPL3	46 kDa	6	3	0	0	5	0	0	5	0	0	0	2	6	6	0	0	2	0	0	0	0	0	0	0	0	0	0	0	0	0	0	0	0	2	0	6	5	0	0	0	0	0	0	0	0	0
60S ribosomal protein L30 OS=Homo sapiens GN=RPL30 PE=1 SV=2	RL30_HUMAN	RPL30	13 kDa	0	0	0	0	0	0	0	0	0	0	0	0	3	0	0	0	0	0	0	0	0	0	0	0	0	0	0	0	0	0	0	0	0	0	0	0	0	0	0	0	0	0	0	0	0	0
60S ribosomal protein L31 OS=Homo sapiens GN=RPL31 PE=1 SV=1	RL31_HUMAN	RPL31	14 kDa	0	0	0	0	0	0	0	0	0	2	0	0	2	0	0	0	0	0	0	0	0	0	0	0	0	0	0	0	0	2	0	0	0	0	0	0	0	0	0	0	0	0	0	0	0	0
60S ribosomal protein L32 OS=Homo sapiens GN=RPL32 PE=1 SV=2	RL32_HUMAN	RPL32	16 kDa	8	10	4	14	9	0	9	5	4	10	0	6	11	8	3	8	9	6	6	10	4	5	10	2	5	6	3	7	8	10	10	7	9	5	12	14	7	6	13	6	8	7	3	6	6	7
60S ribosomal protein L34 OS=Homo sapiens GN=RPL34 PE=1 SV=3	RL34_HUMAN	RPL34	13 kDa	4	11	4	3	25	3	6	19	3	14	0	3	7	9	5	5	8	3	4	8	2	2	4	4	6	2	4	3	6	7	6	4	6	2	7	7	4	7	4	2	11	5	2	4	2	6
60S ribosomal protein L35 OS=Homo sapiens GN=RPL35 PE=1 SV=2	RL35_HUMAN	RPL35	15 kDa	9	20	15	88	76	9	104	65	15	37	0	21	22	27	19	15	13	15	12	11	12	18	18	8	20	16	8	16	21	34	12	10	16	15	22	31	54	15	18	10	13	20	19	13	15	12
60S ribosomal protein L35a OS=Homo sapiens GN=RPL35A PE=1 SV=2	RL35A_HUMAN	RPL35A	13 kDa	0	0	0	0	0	0	0	0	0	0	0	0	0	0	0	0	0	0	0	0	0	0	0	0	0	0	0	0	0	0	0	0	0	0	0	0	0	0	0	0	0	0	0	0	0	0
60S ribosomal protein L36 OS=Homo sapiens GN=RPL36 PE=1 SV=3	RL36_HUMAN	RPL36	12 kDa	6	12	3	8	6	0	5	8	2	7	0	4	5	7	0	3	7	4	2	5	0	4	5	0	5	3	0	5	6	4	7	4	5	5	4	6	4	4	5	3	4	6	2	3	6	3
60S ribosomal protein L36a OS=Homo sapiens GN=RPL36A PE=1 SV=2	RL36A_HUMAN	RPL36A	12 kDa	7	18	20	53	120	27	64	112	23	54	21	0	36	39	30	29	19	16	26	15	13	24	0	0	32	0	0	32	28	13	33	27	16	111	16	52	51	24	34	0	0	30	0	0	24	17
60S ribosomal protein L36a-like OS=Homo sapiens GN=RPL36AL PE=1 SV=3	RL36L_HUMAN	RPL36AL	12 kDa	7	19	17	56	70	0	67	59	0	29	0	18	18	26	21	30	29	0	19	20	0	10	42	42	0	32	29	11	15	27	14	0	17	0	40	0	0	40	0	16	53	15	19	42	0	32
60S ribosomal protein L37 OS=Homo sapiens GN=RPL37 PE=1 SV=2	RL37_HUMAN	RPL37	11 kDa	5	5	5	27	41	0	18	36	0	8	0	0	5	8	3	5	2	0	5	2	0	4	0	3	7	0	0	3	5	4	5	3	5	0	3	3	0	2	4	0	4	5	0	5	4	2
60S ribosomal protein L37a OS=Homo sapiens GN=RPL37A PE=1 SV=2	RL37A_HUMAN	RPL37A	10 kDa	6	5	4	50	22	5	40	19	5	32	0	4	10	9	5	18	11	5	19	9	5	6	13	5	6	6	6	3	10	8	7	5	13	18	11	21	14	11	14	5	7	9	7	6	6	6
60S ribosomal protein L38 OS=Homo sapiens GN=RPL38 PE=1 SV=2	RL38_HUMAN	RPL38	8 kDa	6	0	4	16	8	0	15	6	0	6	0	3	6	5	2	7	5	3	5	6	2	3	7	0	3	2	2	8	4	0	8	7	0	0	3	8	4	5	7	2	3	0	0	3	2	0
Putative 60S ribosomal protein L39-like 5 OS=Homo sapiens GN=RPL39P5 PE=5 SV=2	R39L5_HUMAN	RPL39P5	6 kDa	0	0	0	0	0	0	46	0	0	0	0	0	14	21	0	0	0	0	0	0	0	0	0	0	0	0	0	0	0	0	0	0	0	0	0	0	0	0	0	0	0	0	0	0	0	0
60S ribosomal protein L4 OS=Homo sapiens GN=RPL4 PE=1 SV=5	RL4_HUMAN	RPL4	48 kDa	4	4	0	4	8	0	0	10	0	0	0	2	4	5	0	0	3	0	0	0	0	0	0	0	0	0	0	0	3	0	0	2	0	0	0	7	3	0	3	3	0	0	0	0	0	0
60S ribosomal protein L5 OS=Homo sapiens GN=RPL5 PE=1 SV=3	RL5_HUMAN	RPL5	34 kDa	0	0	0	0	2	0	0	5	0	0	0	0	0	0	0	0	3	0	0	0	0	0	0	0	0	0	0	0	0	0	0	0	0	0	0	2	0	0	0	0	0	0	0	0	0	0
60S ribosomal protein L6 OS=Homo sapiens GN=RPL6 PE=1 SV=3	RL6_HUMAN	RPL6	33 kDa	3	6	3	2	6	0	0	9	0	2	0	0	4	3	0	4	4	0	0	0	0	0	0	0	0	0	0	0	0	0	0	0	3	0	2	12	0	3	5	0	0	0	2	0	0	0
60S ribosomal protein L7 OS=Homo sapiens GN=RPL7 PE=1 SV=1	RL7_HUMAN	RPL7	29 kDa	0	3	0	0	5	0	0	3	0	0	0	0	6	2	0	0	3	0	0	0	0	0	0	0	0	0	0	0	0	2	0	0	0	0	0	4	2	0	2	3	0	0	0	0	0	0
60S ribosomal protein L7a OS=Homo sapiens GN=RPL7A PE=1 SV=2	RL7A_HUMAN	RPL7A	30 kDa	2	2	0	0	5	0	0	5	0	0	0	0	5	5	0	0	3	0	0	0	0	0	0	0	0	0	0	0	0	0	0	0	0	0	0	4	0	0	0	2	0	0	0	0	0	0
60S ribosomal protein L8 OS=Homo sapiens GN=RPL8 PE=1 SV=2	RL8_HUMAN	RPL8	28 kDa	4	8	4	0	3	0	2	5	0	4	0	0	0	4	0	0	0	0	0	3	0	0	0	0	0	0	0	0	0	6	0	2	4	0	0	9	4	0	4	2	0	2	0	0	2	0
60S acidic ribosomal protein P0 OS=Homo sapiens GN=RPLP0 PE=1 SV=1	RLA0_HUMAN	RPLP0	34 kDa	0	2	0	0	0	0	0	0	0	0	0	0	5	0	0	0	0	0	0	0	0	0	0	0	0	0	0	0	0	0	0	0	0	0	0	3	0	0	2	3	0	0	0	0	0	0
60S acidic ribosomal protein P2 OS=Homo sapiens GN=RPLP2 PE=1 SV=1	RLA2_HUMAN	RPLP2	12 kDa	0	0	0	0	0	0	0	0	0	0	0	0	4	0	0	0	0	0	0	0	0	0	0	0	0	0	0	0	0	0	0	0	0	0	0	0	0	0	0	0	0	0	0	0	0	0
Dolichyl-diphosphooligosaccharide--protein glycosyltransferase subunit 1 OS=Homo sapiens GN=RPN1 PE=1 SV=1	RPN1_HUMAN	RPN1	69 kDa	19	29	19	0	0	0	0	0	0	0	0	2	2	0	0	2	3	7	0	3	2	0	0	0	0	0	0	5	2	0	0	5	0	2	0	0	12	3	0	4	2	0	0	0	0	0
Regulation of nuclear pre-mRNA domain-containing protein 2 OS=Homo sapiens GN=RPRD2 PE=1 SV=1	RPRD2_HUMAN	RPRD2	156 kDa	0	0	0	0	0	0	0	0	0	0	0	0	0	0	0	0	0	2	0	0	0	0	0	0	0	0	0	0	0	0	0	0	0	0	0	0	0	0	0	0	0	0	0	0	0	0
40S ribosomal protein S10 OS=Homo sapiens GN=RPS10 PE=1 SV=1	RS10_HUMAN	RPS10	19 kDa	0	0	0	0	0	0	0	0	0	0	0	0	2	0	0	0	0	0	0	0	0	0	0	0	0	0	0	0	0	0	0	0	0	0	0	0	0	0	2	0	0	0	0	0	0	0
40S ribosomal protein S11 OS=Homo sapiens GN=RPS11 PE=1 SV=3	RS11_HUMAN	RPS11	18 kDa	11	23	10	10	7	4	13	9	8	11	0	5	5	7	5	12	10	12	15	15	10	8	20	2	9	11	4	14	10	16	13	12	13	5	13	19	17	11	14	9	4	12	8	4	7	0
40S ribosomal protein S12 OS=Homo sapiens GN=RPS12 PE=1 SV=3	RS12_HUMAN	RPS12	15 kDa	3	2	0	0	0	0	0	0	0	2	0	0	3	0	0	2	2	0	2	2	0	0	4	0	3	0	0	2	2	0	3	4	3	0	0	2	4	4	3	0	0	0	0	0	0	0
40S ribosomal protein S13 OS=Homo sapiens GN=RPS13 PE=1 SV=2	RS13_HUMAN	RPS13	17 kDa	3	2	0	6	3	0	3	4	0	3	0	0	5	3	0	0	2	0	3	3	0	0	0	0	3	0	0	3	4	3	4	3	2	0	4	4	3	0	0	0	2	2	0	0	2	0
40S ribosomal protein S14 OS=Homo sapiens GN=RPS14 PE=1 SV=3	RS14_HUMAN	RPS14	16 kDa	7	16	4	7	0	4	7	2	5	5	0	6	5	4	2	8	8	7	10	11	9	9	13	3	9	10	3	19	10	9	15	11	9	6	4	7	14	5	8	5	3	9	10	4	7	0
40S ribosomal protein S15 OS=Homo sapiens GN=RPS15 PE=1 SV=2	RS15_HUMAN	RPS15	17 kDa	0	0	0	0	0	0	0	0	0	0	0	0	0	0	0	0	0	0	0	0	0	0	0	0	0	0	0	0	0	0	0	0	0	0	0	0	0	0	0	0	0	0	0	0	0	0
40S ribosomal protein S15a OS=Homo sapiens GN=RPS15A PE=1 SV=2	RS15A_HUMAN	RPS15A	15 kDa	4	6	0	2	3	0	0	6	0	5	0	3	4	2	0	0	2	0	0	4	0	0	5	0	4	2	0	7	4	5	6	6	7	2	2	5	2	3	6	2	0	3	0	0	3	0
40S ribosomal protein S16 OS=Homo sapiens GN=RPS16 PE=1 SV=2	RS16_HUMAN	RPS16	16 kDa	11	31	13	21	23	13	17	23	12	19	0	19	9	13	8	20	14	14	24	14	15	14	25	8	15	22	8	22	18	20	19	15	19	12	16	17	29	15	19	14	7	20	17	7	13	5
40S ribosomal protein S17 OS=Homo sapiens GN=RPS17 PE=1 SV=2	RS17_HUMAN	RPS17	16 kDa	5	0	0	0	0	0	0	0	0	0	0	0	2	0	0	0	0	0	0	0	0	0	0	0	0	0	0	4	0	3	0	2	0	0	0	2	0	0	3	0	0	0	0	0	0	0
40S ribosomal protein S18 OS=Homo sapiens GN=RPS18 PE=1 SV=3	RS18_HUMAN	RPS18	18 kDa	11	15	7	3	8	3	3	6	7	10	0	5	8	8	0	8	10	0	11	12	5	3	9	0	6	0	0	11	13	9	7	9	8	3	7	7	7	5	9	5	5	8	5	4	6	7
40S ribosomal protein S19 OS=Homo sapiens GN=RPS19 PE=1 SV=2	RS19_HUMAN	RPS19	16 kDa	0	2	0	0	2	0	0	0	0	2	0	0	6	0	0	0	0	0	0	0	0	0	0	0	3	0	0	0	3	0	0	0	0	0	0	3	0	0	0	0	0	0	0	0	0	0
40S ribosomal protein S2 OS=Homo sapiens GN=RPS2 PE=1 SV=2	RS2_HUMAN	RPS2	31 kDa	8	13	9	3	11	2	5	14	5	12	0	6	6	5	3	8	6	6	10	9	6	5	19	3	7	7	0	10	9	10	8	10	8	2	6	9	12	6	15	7	4	9	5	4	7	0
40S ribosomal protein S20 OS=Homo sapiens GN=RPS20 PE=1 SV=1	RS20_HUMAN	RPS20	13 kDa	4	5	3	0	3	0	4	0	2	3	0	2	3	2	0	3	3	3	3	4	2	3	4	0	3	0	0	4	4	3	3	6	2	0	2	4	3	3	6	0	2	3	0	2	3	0
40S ribosomal protein S21 OS=Homo sapiens GN=RPS21 PE=1 SV=1	RS21_HUMAN	RPS21	9 kDa	0	0	0	0	0	0	0	0	0	0	0	0	0	0	0	0	0	0	0	0	0	0	0	0	0	0	0	0	0	0	0	0	0	0	0	0	0	0	0	0	0	0	0	0	0	0
40S ribosomal protein S23 OS=Homo sapiens GN=RPS23 PE=1 SV=3	RS23_HUMAN	RPS23	16 kDa	6	15	17	81	138	9	80	128	9	19	22	6	15	19	14	45	11	19	38	12	16	17	63	56	25	45	55	12	14	18	10	9	12	29	47	42	22	64	31	21	57	19	13	62	14	17
40S ribosomal protein S24 OS=Homo sapiens GN=RPS24 PE=1 SV=1	RS24_HUMAN	RPS24	15 kDa	4	2	10	20	16	3	23	13	7	13	0	8	9	13	7	6	8	7	13	12	8	7	11	4	8	5	3	8	9	12	7	9	6	7	11	13	7	8	13	7	8	6	10	11	4	7
40S ribosomal protein S25 OS=Homo sapiens GN=RPS25 PE=1 SV=1	RS25_HUMAN	RPS25	14 kDa	11	25	5	10	4	3	5	5	3	4	0	5	5	5	2	3	6	4	4	6	3	4	7	3	6	4	3	27	6	5	21	8	5	0	5	6	4	5	4	4	4	5	4	3	4	2
40S ribosomal protein S26 OS=Homo sapiens GN=RPS26 PE=1 SV=3	RS26_HUMAN	RPS26	13 kDa	0	4	7	26	7	5	21	10	5	5	2	4	5	7	6	7	3	3	11	4	7	7	13	5	4	6	8	3	4	12	2	3	6	6	10	15	6	11	7	3	10	4	6	10	2	6
40S ribosomal protein S27 OS=Homo sapiens GN=RPS27 PE=1 SV=3	RS27_HUMAN	RPS27	9 kDa	5	18	9	28	15	4	20	13	6	6	0	11	6	6	6	19	5	6	20	8	5	10	19	19	12	17	19	27	5	21	24	4	18	25	23	17	30	26	19	18	13	8	6	18	8	4
Ubiquitin-40S ribosomal protein S27a OS=Homo sapiens GN=RPS27A PE=1 SV=2	RS27A_HUMAN	RPS27A	18 kDa	21	19	16	24	14	12	34	15	14	11	13	15	19	21	17	32	22	24	21	18	22	27	36	28	20	32	29	25	19	25	16	17	21	22	18	19	40	36	45	30	28	26	27	16	18	19
40S ribosomal protein S27-like OS=Homo sapiens GN=RPS27L PE=1 SV=3	RS27L_HUMAN	RPS27L	9 kDa	0	0	0	0	0	0	0	0	0	0	4	0	0	0	0	0	0	0	0	0	0	0	7	0	0	0	0	0	0	5	0	0	0	0	0	0	0	0	0	0	0	0	0	0	0	0
40S ribosomal protein S29 OS=Homo sapiens GN=RPS29 PE=1 SV=2	RS29_HUMAN	RPS29	7 kDa	4	5	0	13	23	2	10	12	2	8	0	2	5	6	0	5	6	3	6	5	3	7	4	2	5	4	0	3	5	6	3	4	3	6	2	10	11	2	8	4	4	5	3	3	4	6
40S ribosomal protein S3 OS=Homo sapiens GN=RPS3 PE=1 SV=2	RS3_HUMAN	RPS3	27 kDa	19	64	15	11	10	5	10	14	13	14	0	9	14	8	3	16	18	9	17	18	9	11	29	0	16	17	2	40	14	17	24	19	15	11	9	13	23	13	12	9	7	20	9	7	11	0
40S ribosomal protein S3a OS=Homo sapiens GN=RPS3A PE=1 SV=2	RS3A_HUMAN	RPS3A	30 kDa	27	47	12	3	5	3	9	9	4	4	0	9	8	2	2	14	14	9	19	20	5	9	11	0	7	7	0	30	24	15	21	21	14	0	13	14	14	7	6	7	3	9	7	0	8	0
40S ribosomal protein S4, X isoform OS=Homo sapiens GN=RPS4X PE=1 SV=2	RS4X_HUMAN	RPS4X	30 kDa	15	32	18	9	7	11	9	20	11	18	0	10	12	11	7	16	15	16	18	22	13	12	27	4	15	12	4	44	15	14	37	13	14	4	12	18	14	12	17	17	6	19	13	4	11	3
40S ribosomal protein S5 OS=Homo sapiens GN=RPS5 PE=1 SV=4	RS5_HUMAN	RPS5	23 kDa	12	15	0	3	3	0	3	3	0	0	0	0	3	0	0	0	3	0	5	7	0	0	3	0	3	0	0	8	7	5	3	9	5	0	0	0	2	0	3	0	0	0	0	0	2	0
40S ribosomal protein S6 OS=Homo sapiens GN=RPS6 PE=1 SV=1	RS6_HUMAN	RPS6	29 kDa	16	57	33	39	70	27	36	67	26	33	3	42	20	30	17	45	21	29	42	24	22	19	57	29	30	35	22	39	27	39	37	23	30	51	35	71	63	28	52	34	32	35	31	19	25	13
Ribosomal protein S6 kinase delta-1 OS=Homo sapiens GN=RPS6KC1 PE=1 SV=2	KS6C1_HUMAN	RPS6KC1	119 kDa	0	0	0	0	0	0	0	0	0	0	0	0	0	2	14	0	0	0	0	0	0	0	0	0	0	0	0	0	0	0	0	0	0	0	0	0	2	0	0	0	0	0	0	0	0	0
40S ribosomal protein S7 OS=Homo sapiens GN=RPS7 PE=1 SV=1	RS7_HUMAN	RPS7	22 kDa	0	0	0	0	0	0	0	2	0	0	0	0	4	0	0	0	0	0	0	0	0	0	0	0	0	0	0	0	0	0	0	0	0	0	0	0	0	0	0	3	0	0	0	0	0	0
40S ribosomal protein S8 OS=Homo sapiens GN=RPS8 PE=1 SV=2	RS8_HUMAN	RPS8	24 kDa	7	15	10	11	21	13	12	26	11	20	0	11	10	8	9	14	11	12	12	15	7	14	28	14	16	16	13	13	10	11	13	11	11	26	13	35	24	12	21	12	12	19	10	9	8	7
40S ribosomal protein S9 OS=Homo sapiens GN=RPS9 PE=1 SV=3	RS9_HUMAN	RPS9	23 kDa	8	6	3	4	10	0	3	6	2	15	0	3	9	5	0	7	6	5	10	8	3	4	8	0	6	0	0	9	11	12	8	9	13	3	6	14	7	4	12	3	4	8	0	0	5	0
40S ribosomal protein SA OS=Homo sapiens GN=RPSA PE=1 SV=4	RSSA_HUMAN	RPSA	33 kDa	0	2	0	0	2	0	0	2	0	0	0	0	4	0	0	0	0	0	0	0	0	0	0	0	0	0	0	0	0	0	0	0	0	0	0	2	0	0	2	0	0	0	0	0	0	0
Regulatory-associated protein of mTOR OS=Homo sapiens GN=RPTOR PE=1 SV=1	RPTOR_HUMAN	RPTOR	149 kDa	0	0	0	0	0	0	0	0	0	0	0	0	0	0	0	0	0	0	0	0	0	0	0	0	0	0	0	0	0	0	0	0	0	0	0	0	2	0	0	0	0	0	0	0	0	0
Ras-related GTP-binding protein C OS=Homo sapiens GN=RRAGC PE=1 SV=1	RRAGC_HUMAN	RRAGC	44 kDa	0	0	0	0	0	0	0	0	0	0	0	0	0	0	0	0	0	0	0	0	0	0	0	0	0	0	0	0	0	0	0	0	0	0	0	0	0	0	0	0	0	0	0	0	0	0
Ribosome-binding protein 1 OS=Homo sapiens GN=RRBP1 PE=1 SV=4	RRBP1_HUMAN	RRBP1	152 kDa	32	17	58	0	0	12	0	0	3	6	2	10	0	3	0	0	4	14	0	3	7	18	8	15	28	24	17	9	2	21	11	0	19	5	0	0	39	30	10	11	0	5	14	0	15	5
Ribonucleoside-diphosphate reductase subunit M2 OS=Homo sapiens GN=RRM2 PE=1 SV=1	RIR2_HUMAN	RRM2	45 kDa	0	0	0	0	2	0	0	0	0	0	0	0	0	0	0	0	0	0	0	0	0	0	0	0	0	0	0	0	0	0	0	0	0	0	0	0	0	0	0	0	0	0	0	0	0	0
Ribosomal RNA processing protein 1 homolog A OS=Homo sapiens GN=RRP1 PE=1 SV=1	RRP1_HUMAN	RRP1	53 kDa	19	31	14	11	0	2	17	7	4	3	0	7	0	6	0	8	17	4	10	25	5	3	4	0	0	4	0	39	10	15	14	15	22	0	3	9	13	3	7	4	2	3	3	2	0	2
RRP12-like protein OS=Homo sapiens GN=RRP12 PE=1 SV=2	RRP12_HUMAN	RRP12	144 kDa	17	23	92	76	42	128	88	39	31	66	89	119	36	39	81	120	79	171	96	60	122	67	153	89	44	164	90	54	38	69	37	31	74	75	98	61	81	49	76	74	62	49	56	55	30	29
Ribosomal RNA processing protein 1 homolog B OS=Homo sapiens GN=RRP1B PE=1 SV=3	RRP1B_HUMAN	RRP1B	84 kDa	11	17	34	41	66	31	35	68	30	25	42	61	23	15	21	43	47	28	37	53	23	23	46	16	29	51	29	28	23	41	17	22	39	54	69	92	49	47	54	54	23	22	41	27	29	11
Round spermatid basic protein 1 OS=Homo sapiens GN=RSBN1 PE=1 SV=2	RSBN1_HUMAN	RSBN1	90 kDa	0	0	3	0	0	0	0	0	0	0	0	0	0	0	0	0	0	0	0	0	0	0	0	0	0	0	0	0	0	0	0	0	0	4	0	0	0	0	0	0	0	0	0	0	0	0
Round spermatid basic protein 1-like protein OS=Homo sapiens GN=RSBN1L PE=1 SV=2	RSBNL_HUMAN	RSBN1L	95 kDa	3	0	10	2	0	0	0	2	0	3	3	2	0	0	0	2	4	5	2	3	2	0	4	0	0	0	0	2	0	6	0	0	11	2	8	8	5	0	3	4	0	3	2	0	0	0
Rhotekin OS=Homo sapiens GN=RTKN PE=1 SV=2	RTKN_HUMAN	RTKN	63 kDa	0	0	0	0	0	0	0	0	0	0	0	0	0	0	0	0	0	0	0	0	0	0	0	0	0	0	0	0	0	0	0	0	0	0	0	0	0	0	0	0	0	0	0	0	0	0
Rhotekin-2 OS=Homo sapiens GN=RTKN2 PE=2 SV=1	RTKN2_HUMAN	RTKN2	69 kDa	0	0	0	0	0	0	0	0	0	0	0	0	0	0	0	0	0	0	0	0	0	0	0	0	0	0	0	0	0	0	0	0	0	0	0	0	0	0	0	0	0	0	0	0	0	0
Reticulon-1 OS=Homo sapiens GN=RTN1 PE=1 SV=1	RTN1_HUMAN	RTN1	84 kDa	0	0	3	0	0	0	0	0	0	0	0	0	0	0	0	0	0	0	0	0	0	0	0	0	0	0	0	0	0	0	0	0	0	0	0	0	0	0	0	0	0	0	0	0	0	0
Reticulon-3 OS=Homo sapiens GN=RTN3 PE=1 SV=2	RTN3_HUMAN	RTN3	113 kDa	0	0	0	0	0	0	0	0	0	0	0	2	0	0	0	0	0	0	0	0	0	0	0	0	0	0	0	0	0	0	0	0	0	0	0	0	0	0	0	0	0	0	0	0	0	0
Reticulon-4 OS=Homo sapiens GN=RTN4 PE=1 SV=2	RTN4_HUMAN	RTN4	130 kDa	4	5	8	2	2	2	3	0	2	0	0	0	2	2	0	0	0	5	0	2	3	2	0	2	0	0	0	0	3	6	2	4	2	3	0	0	9	6	0	0	5	2	4	4	2	0
Reticulon-4-interacting protein 1, mitochondrial OS=Homo sapiens GN=RTN4IP1 PE=1 SV=2	RT4I1_HUMAN	RTN4IP1	44 kDa	0	0	0	0	0	0	0	0	0	0	0	0	0	0	0	0	0	0	0	0	0	0	0	0	0	0	0	0	0	0	0	0	0	0	0	0	0	0	0	2	5	0	0	0	0	0
Run domain Beclin-1-interacting and cysteine-rich domain-containing protein OS=Homo sapiens GN=RUBCN PE=1 SV=4	RUBIC_HUMAN	RUBCN	109 kDa	0	0	0	0	0	0	0	0	0	0	0	0	0	2	9	0	0	0	0	0	0	0	0	0	0	0	0	0	0	0	0	0	0	0	0	0	0	0	0	0	0	0	0	0	0	0
RUN and FYVE domain-containing protein 1 OS=Homo sapiens GN=RUFY1 PE=1 SV=2	RUFY1_HUMAN	RUFY1	80 kDa	2	0	0	0	0	0	44	38	77	0	0	0	9	11	16	0	0	0	11	16	21	0	0	0	0	0	0	0	0	0	12	23	22	0	0	0	8	7	3	0	0	0	0	3	0	0
RUN and FYVE domain-containing protein 2 OS=Homo sapiens GN=RUFY2 PE=1 SV=2	RUFY2_HUMAN	RUFY2	75 kDa	0	0	0	0	0	0	28	5	11	0	0	0	0	0	0	0	0	0	5	4	0	0	0	0	0	0	0	0	0	0	0	0	0	0	0	0	0	0	0	0	0	0	0	0	0	0
Protein RUFY3 OS=Homo sapiens GN=RUFY3 PE=1 SV=1	RUFY3_HUMAN	RUFY3	53 kDa	0	0	0	0	0	0	6	0	0	0	0	0	0	0	0	0	0	0	0	0	0	0	0	0	0	0	0	0	0	0	0	0	0	0	0	0	0	0	0	0	0	0	0	0	0	0
RuvB-like 1 OS=Homo sapiens GN=RUVBL1 PE=1 SV=1	RUVB1_HUMAN	RUVBL1	50 kDa	8	7	12	8	7	4	8	7	11	3	5	10	8	11	2	3	3	6	2	4	2	4	0	0	0	0	0	30	11	17	11	13	19	20	14	9	18	16	6	16	15	11	12	4	12	4
RuvB-like 2 OS=Homo sapiens GN=RUVBL2 PE=1 SV=3	RUVB2_HUMAN	RUVBL2	51 kDa	0	0	0	0	0	0	0	0	0	0	0	0	2	0	0	0	0	0	0	0	0	0	0	0	0	0	0	0	0	0	0	0	0	0	0	0	0	0	0	0	0	0	0	0	0	0
Ryanodine receptor 1 OS=Homo sapiens GN=RYR1 PE=1 SV=3	RYR1_HUMAN	RYR1	565 kDa	0	0	0	0	0	2	0	0	0	0	0	0	0	0	0	0	0	0	0	0	0	0	0	0	0	0	0	0	0	0	0	0	0	0	0	0	0	0	0	0	0	0	0	0	0	0
Ryanodine receptor 2 OS=Homo sapiens GN=RYR2 PE=1 SV=3	RYR2_HUMAN	RYR2	565 kDa	0	0	0	0	0	0	0	0	0	0	0	0	0	0	0	0	0	0	0	0	0	0	0	0	0	0	0	0	0	0	0	0	0	0	0	0	0	0	0	0	0	0	0	0	0	0
Protein S100-A3 OS=Homo sapiens GN=S100A3 PE=1 SV=1	S10A3_HUMAN	S100A3	12 kDa	0	0	0	0	0	0	0	0	0	3	0	0	0	0	0	0	0	0	0	0	0	0	0	0	0	0	0	0	0	0	0	0	0	0	0	0	0	0	0	0	0	0	0	0	0	0
Protein S100-A7 OS=Homo sapiens GN=S100A7 PE=1 SV=4	S10A7_HUMAN	S100A7	11 kDa	0	0	0	0	0	0	0	0	0	0	0	0	0	0	0	0	2	0	0	0	0	0	0	0	0	0	0	0	0	0	0	0	0	0	0	0	0	0	0	0	0	0	0	0	0	0
Protein S100-A8 OS=Homo sapiens GN=S100A8 PE=1 SV=1	S10A8_HUMAN	S100A8	11 kDa	0	0	0	0	0	0	0	0	0	0	0	0	0	0	0	0	0	0	0	0	0	0	0	0	0	0	0	0	0	0	0	0	0	0	0	0	0	0	0	0	0	0	0	0	0	0
Protein S100-A9 OS=Homo sapiens GN=S100A9 PE=1 SV=1	S10A9_HUMAN	S100A9	13 kDa	0	0	0	2	0	0	0	0	0	0	0	0	0	0	0	0	0	0	0	0	0	0	0	0	0	0	0	0	0	0	0	0	0	0	0	0	0	0	0	0	0	0	0	0	0	0
Protein S100-P OS=Homo sapiens GN=S100P PE=1 SV=2	S100P_HUMAN	S100P	10 kDa	0	0	0	0	0	0	0	0	0	0	0	0	0	0	0	0	0	0	0	0	0	0	0	0	0	0	0	0	0	0	0	0	0	0	0	0	0	0	0	0	0	2	0	0	0	0
Protein SAAL1 OS=Homo sapiens GN=SAAL1 PE=1 SV=2	SAAL1_HUMAN	SAAL1	54 kDa	3	0	0	3	0	0	2	0	0	0	0	0	0	0	0	0	0	0	0	0	0	0	0	0	0	0	0	0	0	0	0	0	0	0	0	0	0	0	0	0	0	0	0	0	0	0
SUMO-activating enzyme subunit 1 OS=Homo sapiens GN=SAE1 PE=1 SV=1	SAE1_HUMAN	SAE1	38 kDa	0	0	0	0	0	0	0	0	0	0	0	0	0	0	0	0	0	0	0	0	0	0	0	0	0	0	0	0	0	0	0	0	0	0	0	0	0	0	2	0	0	0	0	0	0	0
Sal-like protein 2 OS=Homo sapiens GN=SALL2 PE=1 SV=4	SALL2_HUMAN	SALL2	105 kDa	0	0	0	0	0	0	0	0	0	0	0	0	0	0	0	0	0	2	0	0	0	0	0	0	0	0	0	0	0	0	0	0	0	0	0	0	0	0	0	0	0	0	0	0	0	0
Deoxynucleoside triphosphate triphosphohydrolase SAMHD1 OS=Homo sapiens GN=SAMHD1 PE=1 SV=2	SAMH1_HUMAN	SAMHD1	72 kDa	0	0	0	0	0	0	0	0	0	0	0	0	0	0	0	0	0	0	0	0	0	0	0	0	0	0	0	0	0	0	0	0	0	2	0	0	0	2	2	0	0	0	0	0	0	0
SAP30-binding protein OS=Homo sapiens GN=SAP30BP PE=1 SV=1	S30BP_HUMAN	SAP30BP	34 kDa	0	0	0	0	3	0	0	0	0	0	0	0	2	0	0	0	0	0	0	0	0	0	0	0	0	0	0	0	0	0	2	0	0	0	0	0	0	0	0	0	0	0	0	0	0	0
GTP-binding protein SAR1a OS=Homo sapiens GN=SAR1A PE=1 SV=1	SAR1A_HUMAN	SAR1A	22 kDa	0	0	0	3	0	0	0	0	0	0	0	2	0	0	0	0	0	0	0	0	0	0	0	0	0	0	0	0	0	0	0	0	0	0	0	0	0	0	0	0	0	0	0	0	0	0
GTP-binding protein SAR1b OS=Homo sapiens GN=SAR1B PE=1 SV=1	SAR1B_HUMAN	SAR1B	22 kDa	0	0	0	0	0	3	0	0	2	0	0	0	2	0	0	0	0	0	0	0	0	2	0	0	2	0	0	2	0	0	2	0	0	0	0	0	2	0	0	0	0	0	0	0	2	2
Serine--tRNA ligase, cytoplasmic OS=Homo sapiens GN=SARS PE=1 SV=3	SYSC_HUMAN	SARS	59 kDa	0	0	0	0	0	0	0	0	0	0	0	0	0	0	0	0	0	0	0	0	0	0	0	0	0	0	0	0	0	0	0	0	0	0	0	0	0	0	0	0	0	0	0	0	0	0
U4/U6.U5 tri-snRNP-associated protein 1 OS=Homo sapiens GN=SART1 PE=1 SV=1	SNUT1_HUMAN	SART1	90 kDa	0	0	4	0	0	0	0	0	0	0	0	0	0	0	0	4	2	5	7	6	3	0	2	0	0	0	0	0	0	3	0	0	5	4	0	3	4	0	0	0	0	0	0	0	0	0
Squamous cell carcinoma antigen recognized by T-cells 3 OS=Homo sapiens GN=SART3 PE=1 SV=1	SART3_HUMAN	SART3	110 kDa	0	0	0	0	0	0	0	0	0	0	0	0	0	0	0	0	0	0	0	0	0	0	0	0	0	0	0	0	0	0	0	0	0	0	0	0	0	0	0	0	0	0	0	0	0	0
Spindle assembly abnormal protein 6 homolog OS=Homo sapiens GN=SASS6 PE=1 SV=1	SAS6_HUMAN	SASS6	74 kDa	0	0	0	0	0	0	11	0	4	0	0	0	0	0	0	0	0	0	0	0	0	0	0	0	0	0	0	0	0	0	0	0	0	0	0	0	0	0	0	0	0	0	0	0	0	0
Ribosome maturation protein SBDS OS=Homo sapiens GN=SBDS PE=1 SV=4	SBDS_HUMAN	SBDS	29 kDa	0	0	0	0	0	0	0	0	0	0	0	0	0	0	0	0	0	0	0	0	0	0	0	0	0	0	0	0	0	0	0	0	0	0	0	0	0	0	0	0	0	0	0	0	0	0
[truncated: 648 more rows]
[truncated: 59 more columns]

## Sheet: D Score
Identified Protein	Uniprot Accession	Gene Name	Molecular Weight	Bira 1	Bira 2	Bira 3	Rab2 D1	Rab2 D2	Rab2 D3	Rab2 T1	Rab2 T2	Rab2 T3	Rab5 D1	Rab5 D2	Rab5 D3	Rab5 T1	Rab5 T2	Rab5 T3	Rab6 D1	Rab6 D2	Rab6 D3	Rab6 T1	Rab6 T2	Rab6 T3	Rab7 D1	Rab7 D2	Rab7 D3	Rab7 T1	Rab7 T2	Rab7 T3	Rab8 D1	Rab8 D2	Rab8 D3	Rab8 T1	Rab8 T2	Rab8 T3	Rab9 D1	Rab9 D2	Rab9 D3	Rab9 T1	Rab9 T2	Rab9 T3	Rab10 D1	Rab10 D2	Rab10 D3	Rab10 T1	Rab10 T2	Rab10 T3	Rab11 D1
Aladin OS=Homo sapiens GN=AAAS PE=1 SV=1	AAAS_HUMAN	AAAS	60 kDa	10.247	0	0	0	0	0	0	0	0	0	0	0	0	0	0	0	0	0	0	0	0	0	0	0	0	0	0	0	0	0	0	0	0	0	0	0	0	0	0	0	0	0	0	0	0	0
AP2-associated protein kinase 1 OS=Homo sapiens GN=AAK1 PE=1 SV=3	AAK1_HUMAN	AAK1	104 kDa	0	0	3	0	0	3.87298	0	3	0	7.34847	9	10.3923	0	0	0	0	4.24264	4.24264	0	0	0	0	0	0	2.44949	0	0	0	0	3	0	0	0	3	0	0	4.24264	0	0	0	0	0	5.19615	4.24264	0	7.34847
Mth938 domain-containing protein OS=Homo sapiens GN=AAMDC PE=1 SV=1	AAMDC_HUMAN	AAMDC	13 kDa	0	0	0	0	0	0	0	0	0	4.30458	0	0	3.51468	0	0	0	0	0	0	0	0	0	0	0	3.51468	0	0	0	0	0	0	0	0	0	0	0	8.73485	8.73485	0	0	0	0	0	0	0	0
Alanine--tRNA ligase, cytoplasmic OS=Homo sapiens GN=AARS PE=1 SV=2	SYAC_HUMAN	AARS	107 kDa	0	0	3.62284	0	0	0	0	0	0	0	2.95804	0	0	0	0	0	0	4.67707	0	0	0	0	0	3.62284	2.95804	0	0	0	0	4.1833	0	0	0	3.62284	0	0	4.67707	0	0	7.57772	9.7828	0	3.62284	0	0	0
Alanine--tRNA ligase, mitochondrial OS=Homo sapiens GN=AARS2 PE=1 SV=1	SYAM_HUMAN	AARS2	107 kDa	0	0	0	0	0	0	0	0	0	0	0	0	0	0	0	0	0	0	0	0	0	0	0	0	0	0	0	0	0	0	0	0	0	414.126	292.831	292.831	0	0	0	0	0	0	0	0	0	0
Protein AATF OS=Homo sapiens GN=AATF PE=1 SV=1	AATF_HUMAN	AATF	63 kDa	0	0	0	0	0	0	0	0	0	0	0	0	0	0	0	0	0	0	0	0	0	0	0	0	0	0	0	0	0	0	0	0	0	0	0	0	0	0	0	0	0	0	0	0	0	0
ATP-binding cassette sub-family A member 3 OS=Homo sapiens GN=ABCA3 PE=1 SV=2	ABCA3_HUMAN	ABCA3	191 kDa	0	0	0	0	0	0	0	0	0	0	0	0	0	0	0	0	0	0	0	0	0	0	0	0	0	0	0	0	0	0	0	0	0	0	0	0	0	0	0	0	0	0	0	0	0	0
ATP-binding cassette sub-family B member 7, mitochondrial OS=Homo sapiens GN=ABCB7 PE=1 SV=2	ABCB7_HUMAN	ABCB7	83 kDa	0	0	0	0	0	0	0	0	0	0	0	0	0	0	0	0	0	0	0	0	0	0	0	0	0	0	0	0	0	0	0	0	0	0	0	0	0	0	0	0	0	0	0	0	0	0
Multidrug resistance-associated protein 1 OS=Homo sapiens GN=ABCC1 PE=1 SV=3	MRP1_HUMAN	ABCC1	172 kDa	0	0	12.5499	0	0	0	0	0	0	0	0	0	0	0	0	0	0	0	0	0	0	0	0	0	0	0	0	0	0	0	0	0	0	0	0	0	10.247	0	0	0	0	0	0	0	0	0
Multidrug resistance-associated protein 5 OS=Homo sapiens GN=ABCC5 PE=1 SV=2	MRP5_HUMAN	ABCC5	161 kDa	0	0	2.60273	0	0	4.11527	0	0	0	0	0	0	0	0	0	0	0	3.68081	0	0	2.60273	8.81569	8.81569	12.4673	5.86662	0	5.86662	0	0	0	0	0	0	0	0	0	4.79008	8.96142	0	0	0	0	0	0	0	0
ATP-binding cassette sub-family D member 3 OS=Homo sapiens GN=ABCD3 PE=1 SV=1	ABCD3_HUMAN	ABCD3	75 kDa	7.68115	8.7178	7.07107	13.6748	9.53939	9.43398	13.5647	7.68115	8.66025	8.3666	11.4455	11.5326	10.4881	10.8167	6.245	10.7703	10.0995	9.38083	6.48074	10.2956	6.48074	9.79796	11.7898	10.0499	5.91608	10.1489	7.54983	11.7047	9.84886	11.1803	9.43398	8.30662	10.3923	12.49	11.7898	7.28011	11.2694	11.1803	9.21954	10.1489	12.4499	9.53939	9.16515	8.18535	7.4162	12.1244
ATP-binding cassette sub-family E member 1 OS=Homo sapiens GN=ABCE1 PE=1 SV=1	ABCE1_HUMAN	ABCE1	67 kDa	8.3666	0	0	0	0	0	0	0	0	0	0	0	0	0	0	0	0	0	0	0	0	0	0	0	0	0	0	0	0	0	0	0	0	0	0	0	11.8322	0	0	0	0	0	0	0	0	0
ATP-binding cassette sub-family F member 1 OS=Homo sapiens GN=ABCF1 PE=1 SV=2	ABCF1_HUMAN	ABCF1	96 kDa	2.40585	3.04319	5.48619	3.87932	4.56478	4.02576	3.04319	4.43617	3.72713	3.40239	4.43617	5.15998	2.84664	3.22779	3.56846	4.43617	3.22779	5.48619	3.87932	3.22779	4.68987	4.02576	4.93053	4.30372	3.40239	4.43617	4.16706	5.5907	3.87932	4.56478	3.04319	3.22779	4.68987	5.79406	4.56478	4.8117	6.47263	0	2.96985	4.16706	3.04319	3.87932	5.04656	3.04319	3.40239	2.96985
ATP-binding cassette sub-family F member 2 OS=Homo sapiens GN=ABCF2 PE=1 SV=2	ABCF2_HUMAN	ABCF2	71 kDa	7.26184	3.75	0	0	0	5.64579	0	0	0	0	0	3.3541	2.37171	0	0	0	3.2476	7.5	2.65165	0	5.3033	0	0	0	0	4.10792	0	4.10792	0	0	3.63092	6.28894	5.74099	4.10792	0	0	7.26184	5.1349	4.44695	0	0	0	0	0	0	3.06186
ATP-binding cassette sub-family F member 3 OS=Homo sapiens GN=ABCF3 PE=1 SV=2	ABCF3_HUMAN	ABCF3	80 kDa	0	0	0	0	0	10.247	0	0	0	0	0	0	0	0	0	0	0	0	0	0	0	0	0	0	0	0	0	0	0	0	0	0	0	0	0	0	0	0	0	0	0	0	0	0	0	0
Monoacylglycerol lipase ABHD12 OS=Homo sapiens GN=ABHD12 PE=1 SV=2	ABD12_HUMAN	ABHD12	45 kDa	0	0	8.3666	0	0	0	0	0	0	0	0	0	0	0	0	0	0	0	0	0	0	0	0	0	0	0	0	0	0	0	0	0	0	0	0	0	0	0	0	0	0	0	0	0	0	0
Protein ABHD14B OS=Homo sapiens GN=ABHD14B PE=1 SV=1	ABHEB_HUMAN	ABHD14B	22 kDa	0	0	0	0	0	0	0	0	0	0	0	0	0	0	0	0	0	0	0	0	0	0	0	0	0	0	0	0	0	0	0	0	0	0	0	0	0	0	0	0	0	0	0	0	0	0
Abl interactor 1 OS=Homo sapiens GN=ABI1 PE=1 SV=4	ABI1_HUMAN	ABI1	55 kDa	0	0	0	0	0	0	0	0	0	0	0	0	0	0	0	0	0	0	0	0	0	0	0	0	0	0	0	0	0	0	0	0	0	0	0	0	0	0	0	0	0	0	0	0	0	0
Abl interactor 2 OS=Homo sapiens GN=ABI2 PE=1 SV=1	ABI2_HUMAN	ABI2	56 kDa	0	0	0	0	0	0	0	0	0	0	0	0	0	0	0	0	0	0	0	0	0	0	0	0	0	0	0	0	0	0	0	0	0	0	0	0	0	0	0	0	0	0	0	0	0	0
Abelson tyrosine-protein kinase 2 OS=Homo sapiens GN=ABL2 PE=1 SV=1	ABL2_HUMAN	ABL2	128 kDa	0	0	0	0	0	0	0	0	0	0	0	6.48074	0	0	0	0	0	6.48074	0	0	0	0	0	0	0	0	0	0	0	0	0	0	0	0	0	0	12.9615	0	0	0	0	0	0	0	0	0
Actin-binding LIM protein 1 OS=Homo sapiens GN=ABLIM1 PE=1 SV=3	ABLM1_HUMAN	ABLIM1	88 kDa	0	0	0	0	0	0	0	0	0	0	0	0	0	0	0	0	0	0	0	0	0	0	0	0	0	0	0	0	0	0	0	0	0	0	0	0	74.2462	74.2462	0	0	0	0	0	0	0	0
Active breakpoint cluster region-related protein OS=Homo sapiens GN=ABR PE=2 SV=2	ABR_HUMAN	ABR	98 kDa	0	0	0	0	0	0	0	0	0	0	0	0	0	0	0	0	0	0	0	0	0	0	0	0	0	0	0	0	0	0	0	0	0	0	0	0	0	5.12348	0	0	0	0	0	0	0	0
Activator of basal transcription 1 OS=Homo sapiens GN=ABT1 PE=1 SV=1	ABT1_HUMAN	ABT1	31 kDa	0	0	0	0	0	0	0	0	0	0	0	0	0	0	0	0	0	0	0	0	0	0	0	0	0	0	0	0	0	0	0	0	0	0	0	0	0	0	0	0	0	0	0	0	0	0
Acetyl-CoA carboxylase 1 OS=Homo sapiens GN=ACACA PE=1 SV=2	ACACA_HUMAN	ACACA	266 kDa	13.5277	11.9583	21.1424	26.2107	25.6905	23.8956	27.6225	30.6757	19.3907	18.4932	31.4484	25.7488	21.8403	19.0263	27.4408	30.692	24.454	25.4558	28.8791	21.5174	18.9737	18.8149	24.96	28.7576	14.1067	26.3059	19.3132	12.2474	17.8045	24.4745	9.11043	12.3288	20.6398	29.2746	37.6696	24.5561	20	32.0936	24.0832	25.7294	35.2136	20.4206	23.7065	30.5287	14.9332	25.3574
Acetyl-CoA carboxylase 2 OS=Homo sapiens GN=ACACB PE=1 SV=3	ACACB_HUMAN	ACACB	277 kDa	0	0	5.38911	12.494	15.2106	5.90286	12.0395	18.1363	6.98435	5.00874	16.7375	15.0725	11.6273	7.91951	16.9032	14.5071	12.5496	8.83459	14.1176	11.385	4.86762	6.35757	10.4931	12.8243	5.78359	9.59101	7.74152	0	6.9758	11.9787	0	4.3262	6.9758	16.401	22.4619	14.3623	8.00702	15.662	13.3566	14.7925	19.4705	7.74152	12.494	12.3255	5.41006	11.6871
Acyl-CoA dehydrogenase family member 9, mitochondrial OS=Homo sapiens GN=ACAD9 PE=1 SV=1	ACAD9_HUMAN	ACAD9	69 kDa	0	0	0	0	0	0	0	0	0	0	0	0	0	0	0	0	0	0	0	0	0	0	0	0	0	0	0	0	0	0	0	0	0	49.4975	49.4975	0	0	0	0	10.247	0	0	0	0	0	0
Medium-chain specific acyl-CoA dehydrogenase, mitochondrial OS=Homo sapiens GN=ACADM PE=1 SV=1	ACADM_HUMAN	ACADM	47 kDa	0	0	0	0	5.12348	0	0	5.12348	0	0	0	0	5.12348	0	0	0	0	0	0	0	0	0	0	0	0	0	0	0	0	0	0	0	0	0	0	6.27495	0	0	8.10093	0	0	0	0	0	0	0
Arf-GAP with coiled-coil, ANK repeat and PH domain-containing protein 2 OS=Homo sapiens GN=ACAP2 PE=1 SV=3	ACAP2_HUMAN	ACAP2	88 kDa	0	0	0	0	0	0	0	0	0	0	0	0	0	0	0	0	0	0	68.1221	64.9519	74.0566	0	0	0	0	0	0	0	0	0	45.9279	84.6869	79.5495	0	0	0	0	0	0	0	0	0	0	10.247	0	0
Acetyl-CoA acetyltransferase, mitochondrial OS=Homo sapiens GN=ACAT1 PE=1 SV=1	THIL_HUMAN	ACAT1	45 kDa	0	0	0	0	2.95804	0	0	2.95804	0	4.12479	0	4.12479	6.52186	5.83333	0	2.41523	0	0	0	0	0	2.95804	0	0	0	0	0	0	0	2.41523	0	0	2.41523	0	4.12479	8.24958	11.1382	9.96231	15.7518	7.04442	7.04442	8.62762	2.41523	0	0	0
Golgi resident protein GCP60 OS=Homo sapiens GN=ACBD3 PE=1 SV=4	GCP60_HUMAN	ACBD3	61 kDa	3.44833	2.91437	3.19253	2.25746	3.19253	5.37384	3.91004	3.19253	5.82874	0	3.37483	3.77317	3.19253	3.68642	4.32271	2.06665	0	4.30208	0	0	3.27699	4.51493	1.84321	2.91437	2.60669	5.04784	4.69928	2.38636	0	3.15686	3.68642	3.68642	3.44833	2.67565	0	0	5.68116	5.52963	3.91004	2.06665	3.15686	0	3.91004	3.19253	3.44833	4.87668
Acyl-CoA-binding domain-containing protein 5 OS=Homo sapiens GN=ACBD5 PE=1 SV=1	ACBD5_HUMAN	ACBD5	60 kDa	0	4.43442	2.56021	8.78241	4.21893	3.44474	6.77369	0	3.62069	4.8716	5.44662	5.96647	6.44453	6.88949	4.8716	3.44474	5.44662	4.21893	3.44474	4.8716	4.21893	2.69098	0	0	0	0	0	2.33046	0	0	0	0	2.69098	3.00861	0	0	5.44662	5.96647	4.21893	1.90281	0	0	1.90281	0	0	5.12043
ATP-citrate synthase OS=Homo sapiens GN=ACLY PE=1 SV=3	ACLY_HUMAN	ACLY	121 kDa	0	0	7.93725	0	0	0	0	0	0	0	0	0	5.61249	0	0	0	0	0	0	0	0	0	0	0	4.58258	0	0	0	0	0	0	0	0	0	0	0	4.58258	0	0	4.58258	0	0	0	0	0	4.58258
Aconitate hydratase, mitochondrial OS=Homo sapiens GN=ACO2 PE=1 SV=2	ACON_HUMAN	ACO2	85 kDa	0	0	0	0	0	0	0	0	0	0	0	0	0	0	0	0	0	0	0	0	0	0	0	0	0	0	0	0	0	0	0	0	0	0	0	0	0	0	0	0	0	0	0	0	0	0
Acyl-coenzyme A thioesterase 1 OS=Homo sapiens GN=ACOT1 PE=1 SV=1	ACOT1_HUMAN	ACOT1	46 kDa	0	0	0	0	0	0	0	0	0	0	0	0	0	3.41565	0	0	0	0	0	0	0	4.1833	0	0	0	0	0	31.5036	24.4026	34.5105	0	0	0	56.3554	44.5528	44.5528	42.2665	31.5036	37.2756	63.0072	80.9342	71.8393	48.8052	31.5036	42.2665	0
Acyl-coenzyme A thioesterase 2, mitochondrial OS=Homo sapiens GN=ACOT2 PE=1 SV=6	ACOT2_HUMAN	ACOT2	53 kDa	0	0	0	0	0	0	0	0	0	0	0	0	0	0	0	0	0	0	0	0	0	0	0	0	0	0	0	0	0	0	0	0	0	0	0	0	0	0	0	0	57.9655	0	0	0	0	0
Long-chain-fatty-acid--CoA ligase 3 OS=Homo sapiens GN=ACSL3 PE=1 SV=3	ACSL3_HUMAN	ACSL3	80 kDa	5.67065	5.17657	7.32078	3.03109	0	7	0	0	2.29129	0	0	0	0	0	2.64575	0	3.5	7.42462	0	0	5.12348	1.87083	0	0	0	0	0	5.67065	3.27395	6.5479	4.94975	0	5.25	3.24037	0	0	6.30971	4.28661	0	2.47487	3.5	0	1.87083	0	0	3.74166
Long-chain-fatty-acid--CoA ligase 4 OS=Homo sapiens GN=ACSL4 PE=1 SV=2	ACSL4_HUMAN	ACSL4	79 kDa	0	2.73861	0	0	0	5.47723	0	0	3.87298	12.5779	16.238	14.5237	10.2698	12.5779	16.238	0	0	0	0	0	0	0	0	0	0	0	0	0	0	3.87298	0	0	0	3.3541	0	0	0	0	0	0	0	0	0	0	0	13.5208
Actin, cytoplasmic 1 OS=Homo sapiens GN=ACTB PE=1 SV=1	ACTB_HUMAN	ACTB	42 kDa	6.62382	11.3248	5.51135	3.3541	0	3.3541	0	0	3.67423	5.80948	2.59808	4.86056	6.87386	6.09303	4.10792	6.87386	6.36396	6.87386	5.80948	5.51135	5.80948	5.19615	0	0	6.81909	0	0	0	0	5.33854	0	0	4.74342	5.80948	4.74342	0	6.36396	7.19375	0	7.34847	5.51135	9.89318	5.80948	4.5	6.87386	0
Actin, cytoplasmic 2 OS=Homo sapiens GN=ACTG1 PE=1 SV=1	ACTG_HUMAN	ACTG1	42 kDa	0	0	0	0	8.54655	0	0	7.08642	0	0	0	0	0	0	0	0	0	0	0	0	0	0	0	0	0	0	0	17.0815	14.4365	0	12.9124	12.9124	0	0	0	8.27516	0	0	8.54655	0	0	0	0	0	0	0
Alpha-actinin-1 OS=Homo sapiens GN=ACTN1 PE=1 SV=2	ACTN1_HUMAN	ACTN1	103 kDa	0	0	5.47723	0	0	0	0	0	0	0	0	0	0	0	7.74597	0	0	0	0	0	0	0	0	0	0	0	0	0	0	0	0	0	0	0	0	0	0	0	0	0	0	0	0	0	0	0
Alpha-actinin-4 OS=Homo sapiens GN=ACTN4 PE=1 SV=2	ACTN4_HUMAN	ACTN4	105 kDa	0	0	0	0	0	0	0	0	0	0	0	17.7482	0	0	0	0	0	0	0	0	0	0	0	0	0	0	0	0	0	0	0	0	0	0	0	0	0	0	0	0	0	0	0	0	0	0
Disintegrin and metalloproteinase domain-containing protein 19 OS=Homo sapiens GN=ADAM19 PE=1 SV=3	ADA19_HUMAN	ADAM19	105 kDa	0	0	0	0	0	0	0	0	0	0	0	0	0	0	0	0	0	0	0	0	0	0	0	0	0	0	0	0	0	0	0	0	0	0	0	0	0	0	0	0	0	0	14.4914	0	0	0
Disintegrin and metalloproteinase domain-containing protein 9 OS=Homo sapiens GN=ADAM9 PE=1 SV=1	ADAM9_HUMAN	ADAM9	91 kDa	0	0	0	0	0	0	0	0	0	0	0	0	0	0	0	0	0	0	0	0	0	0	0	0	0	0	0	0	0	0	14.4914	0	0	0	0	0	0	0	0	0	0	0	0	0	0	0
A disintegrin and metalloproteinase with thrombospondin motifs 1 OS=Homo sapiens GN=ADAMTS1 PE=1 SV=4	ATS1_HUMAN	ADAMTS1	105 kDa	0	0	3.08957	0	0	0	0	0	0	0	0	0	0	0	0	9.54545	9.54545	0	13.4993	10.6721	0	0	0	0	0	0	0	0	0	0	0	0	3.78394	0	0	0	12.6274	6.74966	0	0	0	0	3.08957	0	0	0
Double-stranded RNA-specific adenosine deaminase OS=Homo sapiens GN=ADAR PE=1 SV=4	DSRAD_HUMAN	ADAR	136 kDa	0	0	0	0	0	0	0	0	0	0	0	0	0	0	0	0	0	0	0	0	0	0	0	0	0	0	0	0	0	0	0	0	0	0	0	0	0	0	0	0	0	0	0	0	0	0
Adenylate cyclase type 9 OS=Homo sapiens GN=ADCY9 PE=1 SV=4	ADCY9_HUMAN	ADCY9	151 kDa	0	0	0	0	0	0	0	0	0	0	0	0	0	0	0	0	0	0	0	0	0	0	0	0	0	0	0	0	0	0	0	0	0	0	0	0	0	0	0	0	0	0	0	0	0	0
Alpha-adducin OS=Homo sapiens GN=ADD1 PE=1 SV=2	ADDA_HUMAN	ADD1	81 kDa	0	0	3.70076	2.61684	0	0	0	0	0	0	0	0	0	0	0	3.95359	0	6.45619	3.2281	0	4.56522	3.02166	0	0	3.02166	0	0	3.2281	0	3.2281	0	0	3.02166	0	0	0	3.37832	0	0	2.13664	0	0	5.10407	0	3.2281	0
Gamma-adducin OS=Homo sapiens GN=ADD3 PE=1 SV=1	ADDG_HUMAN	ADD3	79 kDa	3.24037	0	0	0	0	5.61249	0	0	0	0	0	0	0	4.94975	4.94975	0	0	5.91608	0	0	3.74166	0	0	0	0	0	0	0	0	0	0	2.64575	0	0	0	0	4.94975	0	7.82624	0	0	0	0	0	0	3.74166
Adhesion G protein-coupled receptor L2 OS=Homo sapiens GN=ADGRL2 PE=1 SV=2	AGRL2_HUMAN	ADGRL2	163 kDa	0	0	0	0	0	0	0	0	0	0	0	0	0	0	0	0	0	0	0	0	0	0	0	7.24569	0	0	0	0	0	0	0	0	0	0	0	0	94.6457	0	45.4663	0	0	0	0	0	0	0
Activity-dependent neuroprotector homeobox protein OS=Homo sapiens GN=ADNP PE=1 SV=1	ADNP_HUMAN	ADNP	124 kDa	0	0	0	0	0	0	0	0	0	0	0	0	0	0	0	0	0	0	0	0	0	0	0	0	0	0	0	0	0	0	0	0	0	0	0	0	0	0	0	0	0	0	8.3666	0	0	0
Actin filament-associated protein 1 OS=Homo sapiens GN=AFAP1 PE=1 SV=2	AFAP1_HUMAN	AFAP1	81 kDa	0	0	0	0	0	0	0	0	0	0	0	0	0	0	0	0	0	0	0	0	0	0	0	0	0	0	0	0	0	0	0	0	0	0	0	0	0	0	0	0	0	0	0	0	0	0
Afadin OS=Homo sapiens GN=AFDN PE=1 SV=3	AFAD_HUMAN	AFDN	207 kDa	4.71503	1.78211	2.81777	4.88052	4.54351	13.035	3.56423	3.08671	7.56086	5.04058	7.12845	6.5479	5.19571	4.36527	7.8696	3.68932	0	10.1708	2.60875	0	8.96134	8.15475	0	0	8.29659	0	0	4.54351	2.81777	7.01618	3.98493	3.56423	8.16667	6.78608	5.49284	2.81777	9.43005	10.9857	9.76103	7.8696	6.90209	5.19571	8.63911	8.91056	7.8696	8.91056
AF4/FMR2 family member 1 OS=Homo sapiens GN=AFF1 PE=1 SV=1	AFF1_HUMAN	AFF1	131 kDa	0	0	0	0	0	0	0	0	0	0	0	0	0	0	0	0	0	0	0	0	0	0	0	0	0	0	0	0	0	0	0	0	0	0	0	0	0	0	0	0	0	0	0	0	0	0
AFG3-like protein 2 OS=Homo sapiens GN=AFG3L2 PE=1 SV=2	AFG32_HUMAN	AFG3L2	89 kDa	3.45407	2.67551	2.88988	4.23035	4.08691	5.98263	4.63412	2.88988	4.88479	4.88479	5.46136	4.23035	4.50356	4.76111	3.93825	3.27682	3.78374	5.35102	3.62266	4.50356	3.93825	5.12321	2.18455	1.89187	0	2.91288	0	5.98263	3.45407	6.64404	3.62266	3.62266	4.36909	6.82124	6.08152	6.64404	4.23035	4.63412	3.93825	6.73322	8.53092	7.95187	5.12321	4.88479	4.63412	5.23836
Arf-GAP with GTPase, ANK repeat and PH domain-containing protein 1 OS=Homo sapiens GN=AGAP1 PE=1 SV=4	AGAP1_HUMAN	AGAP1	94 kDa	0	0	3.16228	4.08248	0	4.08248	0	2.23607	0	6.08581	6.45497	3.72678	0	0	0	7.13624	6.08581	5.69275	5.27046	4.40959	0	0	3.41565	0	0	3.41565	0	3.72678	4.81125	6.45497	0	0	3.87298	5.27046	5.69275	6.08581	0	2.88675	4.71405	3.33333	0	3.33333	3.87298	0	0	0
Arf-GAP with GTPase, ANK repeat and PH domain-containing protein 3 OS=Homo sapiens GN=AGAP3 PE=1 SV=2	AGAP3_HUMAN	AGAP3	95 kDa	3.44833	2.25746	3.19253	4.12154	1.84321	3.19253	3.91004	3.44833	3.19253	4.51493	4.12154	2.91437	1.84321	2.25746	2.25746	4.69928	4.69928	2.60669	4.51493	3.91004	2.60669	1.84321	4.12154	2.25746	3.44833	3.91004	2.25746	2.91437	3.44833	4.12154	0	2.66804	3.37483	3.68642	4.12154	3.91004	2.66804	0	3.57955	3.37483	0	2.92269	2.92269	0	1.68741	0
Arf-GAP domain and FG repeat-containing protein 1 OS=Homo sapiens GN=AGFG1 PE=1 SV=2	AGFG1_HUMAN	AGFG1	58 kDa	0	0	0	0	0	5.12348	3.62284	0	0	0	0	0	0	0	0	0	0	0	0	0	3.62284	0	0	0	0	0	0	0	0	0	0	0	0	0	0	0	11.3666	13.125	0	0	0	0	0	0	0	0
Acylglycerol kinase, mitochondrial OS=Homo sapiens GN=AGK PE=1 SV=2	AGK_HUMAN	AGK	47 kDa	9.83056	8.97403	0	3.36918	0	0	0	4.01331	4.01331	0	0	0	5.67568	6.95125	0	0	4.01331	4.01331	0	5.58715	0	0	0	0	0	0	0	8.02662	7.50821	0	11.71	14.3418	6.76077	0	0	2.38237	4.91528	0	5.67568	0	0	0	0	0	0	0
Cytosolic carboxypeptidase 1 OS=Homo sapiens GN=AGTPBP1 PE=1 SV=3	CBPC1_HUMAN	AGTPBP1	138 kDa	1.4556	2.05853	6.08923	3.25483	3.25483	5.44637	4.60302	4.36681	3.98633	4.60302	6.08923	6.50966	2.72318	3.0878	7.20487	4.93619	5.04236	6.1756	4.36681	4.11707	4.11707	4.71669	5.91269	5.04236	4.24378	6.08923	5.63753	3.71108	3.25483	6.00161	3.25483	3.85117	5.82241	5.91269	6.98083	4.60302	4.60302	4.60302	5.04236	6.34483	3.98633	3.85117	6.59053	6.42777	4.93619	2.72318
Protein ELYS OS=Homo sapiens GN=AHCTF1 PE=1 SV=3	ELYS_HUMAN	AHCTF1	253 kDa	0	0	5.12348	0	0	0	0	0	0	0	0	0	0	0	0	0	0	0	0	0	5.12348	0	4.43706	0	0	0	0	0	0	0	0	0	0	0	0	0	0	0	0	3.62284	0	0	0	0	0	0
[truncated: 2,587 more rows]
[truncated: 59 more columns]

## Sheet: Mean D Score
Identified Protein	Uniprot Accession	Gene Name	Molecular Weight	BirA	Rab2 D	Rab2 T	Rab5 D	Rab5 T	Rab6 D	Rab6 T	Rab7 D	Rab7 T	Rab8 D	Rab8 T	Rab9 D	Rab9 T	Rab10 D	Rab10 T	Rab11 D	Rab11 T	Rab18 D	Rab18 T	Rab30 D	Rab30 T	Rab33 D	Rab33 T	Cdc42 D	Cdc42 T	NRas D	NRas T	Rac1* D	Rac1* T	RalB D	RalB T	Rheb D	Rheb T	RhoA D	RhoA T
[truncated: 2,647 more rows]

[truncated: 2 more sheets: WD Score, Mean WD Score]
