# Supplementary material for: In vivo identification of GTPase interactors by mitochondrial relocalization and proximity biotinylation
Source: eLife. 2019 Jul 11;8:e45916. doi: 10.7554/eLife.45916 (PMC6639074; doi:10.7554/eLife.45916)
Supplement: Supplementary file 5. — Previously reported effectors for mammalian Rab2 and Rab5 are listed along with their coverage by MitoID and by a previous screen for Rab effectors based on affinity chromatography of Drosophila S2 cell lysates (Gillingham et al., 2014). Additional tables show for the MitoID interactions the comparisons of LFQ intensities and the WD scores as in Supplementary file 4. This illustrates typical such scores for bona fide effectors. The FAM71 family (also called the GARI family) have also been reported to bind human Rab2 (Fukuda et al., 2008). However, this interaction is specific for Rab2B and not the Rab2A used for MitoID, and the family is only present in vertebrates, and so it is not included in the comparison. Excel (.xlsx) file. [file elife-45916-supp5.xlsx]

## Sheet: Rab2QL comparison
	Human gene	Drosophila gene	MitoID	S2 AC	Reference
	MitoID AND S2 affinity chromatography
	Non-complexed proteins:
	CCDC186	Golgin104	Y	Y	(Gillingham et al., 2014)
	FAM114A2	CG9590	Y	Y	(Gillingham et al., 2014)
	BLZF1	CG9356	Y	Y	(Short et al., 2001)
	GCC2	GCC185	Y	y	(Hayes et al., 2009)
	TRIP11	Gmap	Y	y	(Sato et al., 2015)
	COG complex:				(Miller et al., 2013)
	COG1	CG4848	Y	Y
	COG2	ldlCp	N	Y
	COG3	Cog3	N	Y
	COG4	CG7456	Y	Y
	COG5	fws	Y	Y
	COG6	CG1968	N	Y
	COG7	Cog7	N	N
	COG8	CG6488	N	Y
	GM130/p115 complex:				(Short et al., 2001)
	GOLGA2	GM130	Y	Y
	USO1	p115	Y	Y
	ONLY MitoID
	Non-complexed proteins:
	ARFGEF3	CG5937	Y	N	This work
	INPP5B	Ocrl	Y	N	(Williams et al., 2007)
	TBC1D25	CG8155	Y	N	(Itoh et al., 2006)
	TMF1	CG4557	Y	N	(Miller et al., 2013)
	STAMBPL1	CG2224	Y	N	This work
	PICK1/ICA69 complex:				(Buffa et al., 2008)
	PICK1	PICK1	Y	N
	ICA1	ICA69	Y	N
	ONLY S2 affinity chromatography
	HOPS complex:				(Kajiho et al., 2016)
	VPS11	Vps11	N	Y
	VPS16A	Vps16A	N	Y
	VPS18	dor	N	Y
	VPS33A	car	N	Y
	VPS39	Vps39	N	Y
	VPS41	lt	N	Y
	Not known mammalian effectors but both MitoID AND S2 affinity chromatography
	TBC1D16	TBC1D16	Y	Y
	SNX29	CG5439	Y	Y
	BICD2	BicD	Y	Y
	BICD1	BicD	Y	Y
	GCC1	GCC88	Y	Y
	TBC1D9B	CG7324	Y	Y
	GOLGA4	Golgin245	Y	Y

## Sheet: Rab5QL comparison
	Human gene	Drosophila gene	MitoID	S2 AC	Reference
	MitoID AND S2 affinity chromatography
	Non-complexed proteins:
	ANKFY1	CG41099	Y	Y	(Schnatwinkel et al., 2004)
	HTT	htt	Y	Y	(Pal et al., 2006)
	INPP5B	Ocrl	Y	Y	(Shin et al., 2005)
	OSBPL9	CG1513	Y	Y	This work
	RUFY1	CG31064	Y	Y	(Fouraux et al., 2004)
	PPP1R21	CG6607	Y	Y	(Christoforidis and Zerial, 2000)
	TBC1D15	Tbc1d15-17	Y	Y	(Itoh et al., 2006)
	TBCK	CG4041	Y	Y	This work
	CORVET complex:				(Perini et al., 2014)
	VPS8	Vps8	Y	Y
	VPS11	Vps11	Y	N
	VPS16	Vps16A	Y	Y
	VPS18	dor	Y	Y
	VPS33A	car	Y	Y
	VPS34 complex II:				(Christoforidis et al., 1999b)
	PIK3C3	Pi3K59F	Y	y
	PIK3R4	Vps15	Y	y
	BECN1	Atg6	Y	y
	UVRAG	Uvrag	Y	y
	RUBCN	CG12772	Y	N
	FHF complex:				(Guo et al., 2016)
	HOOK1	hook	Y	y
	FAM160A1	CG3558	Y	y
	FAM160A2	CG3558	Y	y
	AKTIP	cbx	N	Y
	Rabenosyn/VPS45 complex:				(Nielsen et al., 2000)
	RBSN	Rbsn-5	Y	Y
	VPS45	Vps45	Y	Y
	Rabaptin/Rabex-5 complex:				(Christoforidis et al., 1999a)
	RABEP1	Rbpn-5	Y	Y
	RABEP2	Rbpn-5	Y	Y
	RABGEF1	Rabex-5	Y	Y
	OCRL/INPP5F complex:				(Nakatsu et al., 2015)
	OCRL	Ocrl	Y	Y
	INPP5F	CG7956	Y	Y
	ONLY MitoID
	Non-complexed proteins:
	APPL1		Y	N	(Miaczynska et al., 2004)
	APPL2		Y	N	(Miaczynska et al., 2004)
	EEA1		Y	N	(Christoforidis et al., 1999a)
	INPP4A	CG42271	Y	N	(Shin et al., 2005)
	RELCH		Y	N	This work
	VPS34 complex I subunit:				(Christoforidis et al., 1999b)
	NRBF2	CG42554	Y	N
	ONLY S2 affinity chromatography
	MON1/CCZ1 complex:				(Kinchen and Ravichandran, 2010)
	MON1A/B	Mon1	N	Y
	CCZ1	Ccz1	N	Y
	RMC1	CG8270	N	Y
	NEITHER MitoID OR S2 affinity chromatography
	PI 3-kinase p110beta complex:				(Christoforidis et al., 1999b)
	PIK3R1	PI3K21B	N	N
	PIK3CB	PI3K92E	N	N
	Not known mammalian effectors but both MitoID AND S2 affinity chromatography
	WDR7	Rbcn-3B	Y	Y
	UHRF1BP1L	CG34126	Y	Y

## Sheet: Rab2QL known effectors plot
Gene	Drosophila gene	Known effector	S2 aff. Chrom.	WD score	Root WD score	Log Student's T-test p-value	Student's T-test Difference
CCDC186	Golgin104	1	y	11120.2	105.452	21.8822	9.08132
ARFGEF3	CG5937	Shown here	N	17877.5	133.707	20.0699	7.43603
GCC1	GCC88		y	620.603	24.9119	19.928	7.8211
BICD2	BicD		y	171.633	13.1009	18.3998	9.40414
BICD1	BicD		y	450.512	21.2253	17.4123	6.09631
COG1	CG4848	1	y	3913.5	62.558	14.0239	6.33073
TBC1D9B	CG7324		y	406.038	20.1504	12.7365	5.03966
PICK1	PICK1	1	N	6028.7	77.6447	12.6365	4.43846
SNX29	CG5439		y	6720.33	81.9776	12.5279	5.59131
BLZF1	CG9356	1	y	505.227	22.4773	9.59374	4.63164
USO1	p115	1	y	109.28	10.4537	9.27661	5.90091
RAB2A	Rab2	1	y	9568.54	97.8189	7.62111	14.4676
FAM114A2	CG9590	1	y	116.775	10.8063	7.41791	8.66129
ICA1	ICA69	1	N	8828.33	93.9592	7.23881	3.42346
INPP5B	Ocrl	1	N	113.546	10.6558	7.04669	3.58429
TBC1D25	CG8155	1	N	2183.66	46.7296	6.99608	6.06179
TMF1	CG4557	1	N	31.5639	5.61818	6.43916	8.41187
STAMBPL1	CG2224	Shown here	N	6028.7	77.6447	6.11002	3.24807
GOLGA2	GM130	1	y	21.9394	4.68395	5.07013	5.91313
GCC2	GCC185	1	y	50.6925	7.11987	4.1251	8.82194
COG4	CG7456	1	y	6.78291	2.6044	2.93473	1.79534
TBC1D16	TBC1D16		y	15.4627	3.93227	2.50034	1.44465
TRIP11	Gmap	1	y	21.5274	4.63976	2.38302	5.66352
GOLGA4	Golgin245		y	29.9801	5.47541	2.28587	6.38248

## Sheet: Rab5QL known effectors plot
Gene	Drosophila gene	Known effector	Drosophila hit	WD score	Root WD score	Log Student's T-test p-value	Student's T-test Difference
APPL1		1	absent	19402.5	139.293	28.1172	10.3011
APPL2		1	absent	15820.2	125.779	22.0383	8.49818
PIK3C3	Pi3K59F	1	Y	13612	116.67	18.391	7.27814
PPP1R21	CG6607	1	Y	11012.2	104.939	10.9095	6.00857
VPS45	Vps45	1	Y	10960.2	104.691	14.518	6.51693
VPS11	Vps11	1	N	10757	103.716	15.1802	5.8362
ANKFY1	CG41099	1	Y	10354.6	101.758	3.66974	3.12334
VPS18	dor	1	Y	9204.34	95.9393	5.0781	2.82242
UVRAG	Uvrag	1	Y	8945.08	94.5784	12.1239	4.48829
FAM160A1	CG3558	1	Y	7833.57	88.5075	11.6829	4.91516
VPS8	Vps8	1	Y	7791.39	88.2689	21.8599	9.50429
FAM160A2	CG3558	1	Y	7780.53	88.2073	10.2065	3.95021
TBCK	CG4041	Shown here	Y	7021.28	83.7931	1/3 samples	1/3 samples
EEA1		1	absent	6940.29	83.3084	27.9845	11.3856
INPP4A	CG42271	1	N	6610.74	81.3064	16.0204	6.13404
VPS33A	car	1	Y	6159.73	78.484	8.76183	3.92535
HOOK1	hook	1	Y	5359.21	73.2066	15.4202	5.90122
HTT	htt	1	Y	3110.79	55.7745	20.6646	9.63135
INPP5B	Ocrl	1	Y	2661.95	51.5941	13.7992	6.41531
NRBF2	CG42554	1	N	2128.56	46.1363	12.4722	6.24482
WDR7	Rbcn-3B		Y	1882.19	43.3842	8.59268	4.25824
OSBPL9	CG1513	Shown here	Y	1254.53	35.4194	17.4819	8.58513
PIK3R4	Vps15	1	Y	911.474	30.1906	17.0121	8.67585
RELCH		Shown here	absent	781.221	27.9503	2.35412	2.01155
RUBCN	CG12772	1	N	662.09	25.7311	8.95345	3.91825
UHRF1BP1L	CG34126		Y	556.733	23.5952	19.7882	8.68746
RBSN	Rbsn-5	1	Y	484.034	22.0008	15.3932	8.51464
VPS16	Vps16A	1	Y	454.58	21.3209	9.19699	3.7801
RABEP2	Rbpn-5	1	Y	405.036	20.1255	3.31115	2.25454
RABEP1	Rbpn-5	1	Y	348.405	18.6656	11.3822	10.7551
RABGEF1	Rabex-5	1	Y	198.636	14.0938	6.14652	5.30329
RUFY1	CG31064	1	Y	103.286	10.163	12.5391	5.67092
INPP5F	CG7956	1	Y	42.5918	6.52624	7.46513	7.66264
OCRL	Ocrl	1	Y	23.8455	4.88318	6.22404	8.37875
TBC1D15	Tbc1d15-17	1	Y	16.7519	4.0929	3.80665	6.21996
BECN1	Atg6	1	Y	15.4627	3.93227	1.70355	1.20627
